# Supplementary material for: Landscape-scale variation in the canopy mycobiome in temperate beech and spruce forest stands explained by leaf water content and elevation
Source: Eur J For Res. 2025 Mar 29;144(3):443–55. doi: 10.1007/s10342-025-01768-3 (PMC12159088; doi:10.1007/s10342-025-01768-3)
Supplement: Supplementary file 2 — Supplementary file2 (XLSX 1402 kb) [file 10342_2025_1768_MOESM2_ESM.xlsx]

## Sheet: ASV table
ASV	X20BPT103_Beech	X20BPT106_Beech	X20BPTE301_Beech	X21BP21_Beech	X21BP25_Beech	X21BP41_Beech	X20BPT120_Beech	X20BPT201_Beech	X20BPT205_Beech	X20BPT206_Beech	X20BPT207_Beech	X20BPT208_Beech	X20BPT214_Beech	X20BPT309_Beech	X20BPT321_Beech	X20BPT325_Beech	X20BPT418_Beech	X20BPT419_Beech	X20BPT432_Beech	X20BPT433_Beech	X20BPT435_Beech	X20BPT441_Beech	X20BPT442_Beech	X20BPT445_Beech	X20BPT450_Beech	X20BPTE107_Beech	X20BPTE108_Beech	X20BPTE201_Beech	X20BPTE206_Beech	X20BPTE302_Beech	X20BPTE303_Beech	X21BP17_Beech	X21BP20_Beech	X21BP26_Beech	X21BP27_Beech	X21BP30_Beech	X21BP32_Beech	X21BP43_Beech	X21BP48_Beech	X21BP52_Beech	X21BP10_Spruce	X21BP11_Spruce	X21BP12_Spruce	X21BP49_Spruce	X20BPT101_Spruce	X20BPT102_Spruce	X20BPT103_Spruce	X20BPT105_Spruce	X20BPT106_Spruce
0062be6c52e0a18742f32a31f02311e6	0	0	0	0	0	0	1	0	0	0	0	0	0	0	0	0	0	0	0	0	0	0	0	0	0	0	0	0	0	0	0	0	0	0	2	0	0	0	0	0	0	0	0	0	0	0	0	22	0
00747728e590e7040a606e6b545acd69	502	274	7	150	299	20	448	466	22	152	252	132	140	658	52	38	1009	1024	148	319	92	198	43	22	0	208	156	105	237	13	96	30	18	8	6	103	43	14	8	43	0	0	0	0	0	0	0	0	0
00aca7d65054dfbc6a6177cfa3283c08	0	0	0	0	0	0	1	0	0	0	0	0	0	0	0	0	0	0	0	0	0	2	2	0	1	0	0	4	0	2	0	0	0	0	0	0	0	0	0	0	0	0	0	0	0	0	0	0	0
02cbe58f440d856a369a0340a0bec9db	0	0	5	0	0	0	0	0	0	0	0	0	0	0	2	0	0	0	2	0	0	0	0	0	0	0	0	17	0	0	0	0	0	0	0	0	0	0	0	0	0	0	0	0	0	0	0	0	0
031070d2edc3f4ba65a707090399b385	32	8	41	0	3	0	14	16	0	2	0	2	20	0	15	0	4	0	7	2	4	2	0	2	0	11	21	8	30	23	11	0	0	0	4	0	0	1	0	0	20	10	0	21	10	46	62	10	10
034a54ab467f98b7ba66fc2eb94b36d9	0	0	4	0	0	0	0	0	0	0	0	0	0	0	0	0	0	0	0	0	0	0	0	0	0	0	0	0	0	0	0	0	0	0	0	0	0	0	0	0	0	0	0	0	0	0	0	0	0
039f3eb4b840970dad2ba14afb65bdf8	0	0	0	0	0	0	0	0	0	0	0	0	0	50	0	0	0	0	0	0	0	0	0	0	0	198	0	0	0	0	0	0	0	0	0	0	0	0	0	0	0	0	0	0	0	0	0	0	0
060b9052acbc0589e820250b3f366f0b	0	0	0	0	0	0	0	0	0	0	0	0	0	0	0	0	0	0	0	0	0	0	0	2	0	0	0	0	0	0	0	0	0	0	0	0	0	0	0	0	0	0	0	0	0	0	0	0	0
060c42aa554b945c2c0e413e1849a02c	170	365	0	157	136	82	144	687	297	346	290	525	588	222	167	316	78	484	518	204	354	774	521	366	228	330	274	281	422	300	454	52	0	191	270	94	78	194	168	58	0	0	0	0	0	0	0	0	6
0879a25d1c078e0f4a840c2597152a5d	8	0	0	0	0	0	0	2	2	0	2	0	0	0	0	0	0	0	1	0	0	0	0	0	3	2	0	8	8	0	0	0	0	0	0	0	0	0	0	0	0	0	0	0	0	0	2	0	0
08d27703e07e1cb6f59b0889c659ac38	40	10	0	11	5	4	7	5	6	5	2	2	11	4	2	6	2	2	8	14	23	5	0	3	0	2	8	2	22	4	8	0	4	2	0	30	8	4	12	0	14	5	71	0	12	36	30	4	4
09e7b21b6f7dc34e660e36368f8f864a	0	0	0	0	0	0	0	0	4	0	0	0	0	0	0	0	0	0	0	0	0	0	0	0	0	0	0	0	0	0	0	0	0	0	0	0	0	0	1	0	0	0	0	0	0	0	0	0	0
0a4b818b6613f23eed6c6a650b6e9b08	0	0	0	6	9	0	3	0	0	0	0	0	0	0	0	7	0	0	4	4	0	0	0	2	5	0	0	3	6	0	0	8	2	5	0	3	10	5	5	0	3	5	0	6	21	4	11	4	6
0cb75ff5cbda1008c90fa865572bc79d	0	0	0	0	0	0	0	44	0	0	0	0	0	0	0	0	0	0	0	0	0	0	0	0	0	0	0	0	72	0	0	0	0	0	0	0	0	0	0	0	0	17	2	2	78	38	2	1082	302
0d33f5a57311ed58bc725fff1ccf9ba7	0	0	0	0	0	0	0	0	80	0	0	0	0	0	0	0	0	0	0	0	0	0	0	0	0	0	0	0	0	0	0	0	0	0	0	0	0	0	0	0	0	1	0	0	0	2	2	0	0
0d4af9161837b7d35101628649dc09c5	0	0	0	0	0	0	0	0	36	56	0	2	2	0	0	0	0	0	0	0	0	0	0	0	4	0	2	0	0	20	0	0	0	0	2	0	0	0	0	0	0	0	0	6	0	2	8	0	4
0db356e04317c23bfe334b1bbb8c6d98	0	0	12	0	0	0	0	2	0	0	0	0	0	5	0	0	0	0	0	0	0	0	0	0	0	0	0	0	0	0	0	0	0	0	0	0	0	0	0	0	0	0	0	0	0	0	0	0	0
0dc59c5a32e7547c5a5bbc4f473dd746	13	0	4	0	7	0	18	10	0	7	0	4	10	12	4	0	2	2	17	44	3	0	0	0	0	14	23	6	18	5	0	2	0	0	0	5	0	0	0	0	3	1	5	0	2	11	4	0	0
0dc6b198d98d87def7b1ac187135bfc4	0	57	0	0	0	77	0	5	12	59	38	32	8	3	14	0	25	30	0	42	2	34	28	5	37	19	14	22	12	64	4	14	1	4	4	13	24	5	66	8	0	0	0	0	0	0	0	0	0
0e4f840de078788af4556cc2cc29d731	34	0	0	8	0	0	62	0	0	0	0	0	0	0	0	0	0	0	0	0	0	22	0	0	0	0	0	0	0	0	0	0	2	0	0	0	0	0	0	0	0	2	0	0	0	0	0	0	0
0e6cd447c4be7b1e7cccd94c48acfa51	0	0	0	0	0	0	0	0	0	0	0	0	0	0	0	0	0	0	0	0	0	0	0	0	0	0	0	0	2	0	0	0	0	0	0	0	0	0	0	0	0	0	0	0	0	0	0	0	0
0f7e8d7572ccccfb2094c16c59c99363	65	0	0	0	0	0	0	0	0	0	0	0	13	0	0	0	20	0	0	0	60	0	0	0	0	0	18	12	47	0	0	0	0	0	0	0	0	0	0	0	0	52	7	13	0	98	488	58	18
102c6a6725600b92ac6049193956b54f	0	208	0	116	18	355	160	16	107	102	450	114	21	9	46	40	34	114	16	710	18	133	71	139	30	30	74	94	108	108	45	72	40	99	72	74	172	164	150	66	45	5	19	4	0	0	14	2	13
104ff75f4e4c0bfeb3d535a56535dca1	0	2	0	0	4	0	0	0	6	2	0	0	0	0	0	0	0	0	0	0	0	0	0	0	0	0	0	0	4	2	0	0	0	0	0	0	0	0	0	0	0	0	0	62	2	24	0	0	4
10765ea6c9a8ecb15045ab115b25f1d5	0	0	0	0	0	0	0	0	0	0	0	0	0	0	0	0	0	0	0	0	10	0	0	0	7	0	0	0	0	16	0	0	0	0	0	0	0	0	0	0	0	0	0	0	2	0	0	0	27
11d493a50b503dc73c194ce802e68245	0	0	0	0	2	0	0	0	0	0	0	0	0	0	0	0	0	0	0	0	0	0	0	0	0	0	0	0	0	0	0	0	0	0	0	0	0	0	0	0	0	0	0	0	0	0	0	0	0
11de93c5f03b70a047ff9520b71ec3eb	0	70	0	0	0	0	8	4	0	0	0	0	0	0	0	0	0	0	0	0	0	49	6	0	0	0	0	0	0	0	0	0	0	0	22	2	0	0	0	0	0	0	0	0	0	0	0	0	0
121e60be57a7325463f6c71a3e498908	0	0	0	0	0	0	1	0	0	0	0	2	1	0	0	0	0	0	0	0	0	0	0	0	0	0	0	4	0	0	2	0	0	0	0	0	0	0	0	0	0	0	0	0	2	0	0	0	0
1225fceab18d2d17591d803b9f299818	0	0	0	0	0	0	0	0	0	0	2	0	0	0	0	0	0	0	0	0	0	0	0	0	0	0	0	0	0	0	0	0	0	0	0	1	0	0	0	0	1	0	0	0	0	4	0	1	2
1228b661c7bdd2d7a4fb1584b892dc43	0	0	0	0	0	0	0	0	4	0	0	0	7	0	0	0	0	0	0	0	0	0	0	0	0	0	0	0	0	0	0	0	0	0	322	0	0	0	0	8	0	0	0	0	0	0	0	0	0
13e9cdf1481b44ad0787ce73785ea375	44	9	0	0	12	8	2	2	12	30	0	0	4	1	3	2	5	6	12	4	15	0	0	2	0	0	7	10	3	4	12	0	2	0	0	0	0	0	0	0	48	13	102	0	1	24	12	3	10
140cf9f2cd2e7fb75f93fe6393260431	0	20	0	0	0	0	613	0	0	0	0	0	2	22	0	0	67	79	2	188	26	26	6	0	0	141	0	62	0	52	5	0	0	0	8	652	33	0	10	0	1	0	0	0	0	6	0	0	0
157534bbae827aed1687d5d632c908a0	102	16	0	0	0	0	96	54	34	46	0	18	144	29	4	0	0	0	5	3	0	20	0	0	0	37	90	20	88	21	8	0	0	0	0	0	0	0	0	3	5	0	0	8	98	188	46	448	256
15ef6f895a796c1c12f28d703d3e14f2	0	0	0	0	0	0	0	0	0	0	0	0	0	0	0	0	0	0	0	2	0	0	0	0	0	0	0	0	0	0	0	0	0	0	0	0	0	0	0	0	0	0	0	0	0	0	0	0	0
1935673224cfaf41f989bbdc48a24570	56	0	0	45	45	28	766	31	2	0	6	3	30	100	16	687	722	374	440	111	84	4	4	24	0	302	126	36	122	2	40	80	34	22	2	1177	108	60	22	38	13	0	3	0	0	2	1	0	0
19c97125bbbf7c5a23e48e44572250d8	55	0	0	0	14	0	71	10	0	5	2	14	14	46	3	8	4	2	14	34	8	6	0	0	0	62	54	12	11	0	4	10	0	0	0	182	0	6	10	0	0	0	0	0	0	0	0	0	0
1a4c84db8e0ddda0a611814bc22b1c68	0	0	0	0	0	0	0	2	0	1	0	4	0	0	0	0	0	0	0	0	0	0	0	0	0	16	0	0	0	0	0	0	0	0	0	0	0	0	0	0	0	0	0	0	0	0	0	0	0
1a542d23835db89abb661f129ed9e7f6	0	0	0	0	0	0	2	0	0	0	0	0	4	8	0	0	0	2	4	2	0	0	0	0	2	4	1	0	0	0	0	0	0	0	0	0	0	0	0	0	15	0	0	0	62	22	4	78	2
1ac3f7a48c6d0e0e372628b604ae57dd	0	0	2	0	0	0	0	0	0	0	0	0	0	0	0	0	0	0	2	0	0	0	0	0	0	0	0	0	0	0	0	0	0	0	0	0	0	0	0	0	0	0	0	0	0	0	0	0	0
1b873c04d99e8427374fa9f11ea82c0f	19	0	0	0	0	0	0	0	0	0	0	0	2	0	0	0	0	0	0	14	0	0	0	0	0	0	2	0	4	0	0	0	0	0	0	0	0	0	0	0	0	0	0	35	15	8	6	9	0
1bb8bdde402686169fa05a9f8d8af028	22	0	0	0	0	0	0	0	0	0	0	0	0	0	0	0	0	0	0	0	0	0	0	0	0	0	0	0	0	0	0	0	0	0	0	0	0	0	0	0	3	1	0	0	62	0	858	2	0
1bd34e2b433dbd14f0f991266fd90448	0	0	0	0	0	0	4	0	0	0	0	0	0	3	0	0	0	0	0	0	0	0	0	0	0	0	0	0	0	0	0	0	0	0	0	0	0	0	0	0	0	0	0	0	0	2	0	4	0
1c82760496b5d8e913b3e616d32bf3fa	0	0	0	0	0	0	0	0	0	0	0	0	0	0	0	0	0	0	0	0	2	0	0	0	0	0	0	0	2	0	0	0	0	0	3	0	0	0	0	0	0	0	3	0	0	0	0	0	0
1d8bf26cdacc88bc83286de769520fcf	1303	3039	0	425	770	328	488	2514	1331	2333	1352	2542	2102	1573	970	1651	671	2098	1422	1060	1782	3218	2894	1676	877	2673	1470	1047	1909	1222	2130	346	250	410	840	412	412	749	592	392	11	0	26	0	0	0	14	24	0
1d9a9f2063168dce590d247a5efd27fd	0	0	0	0	0	0	0	0	0	0	0	0	2	0	0	0	0	0	0	0	0	0	0	0	0	0	0	0	0	0	0	0	0	0	0	0	0	0	0	0	0	0	0	0	0	0	0	0	0
1e78d23b314e4b925d83679c510843e7	135	0	0	0	0	0	32	38	0	0	0	0	44	70	28	0	70	0	0	0	0	0	0	0	0	42	190	0	118	66	80	0	0	0	0	0	0	0	0	0	0	64	89	359	106	314	1044	1006	822
1e9dec4585972115f112b2c291aa8ef2	0	0	0	0	0	0	0	0	0	6	4	2	0	0	1	2	6	11	0	3	2	6	0	4	5	0	0	0	0	2	0	0	0	0	10	0	0	0	2	0	0	6	0	0	1	2	0	1	2
1f6d05f4a02b9745787f978405a5ff85	45	0	0	0	57	0	10	5	18	49	0	0	18	23	0	0	14	0	21	10	16	75	0	18	30	14	48	31	25	38	0	0	0	0	0	0	0	7	0	11	99	22	119	60	10	66	99	46	46
20b96a410255af6c5df39c30a5ad1861	0	0	0	0	0	0	0	0	0	2	2	0	0	0	0	0	2	0	0	0	4	0	0	1	2	0	0	18	0	0	0	0	0	0	0	0	0	0	0	0	0	0	0	0	0	0	0	0	0
20f4bba93465b088bf38887b6a20b3e7	0	0	0	104	40	0	0	0	0	0	0	0	0	0	0	0	0	0	0	0	0	0	0	0	120	0	0	0	0	0	0	67	97	16	85	15	48	38	56	20	0	29	15	0	30	40	0	22	37
22004c4973d98ec30d9267b560e78a9e	9	2	11	0	0	0	0	0	14	14	0	1	0	0	0	0	0	0	0	0	0	0	0	0	0	0	0	1	0	4	2	0	0	0	0	0	0	0	2	0	3	0	0	16	0	18	4	2	1
22449ba53ca4061bdb151c0a89b7e04a	17	0	0	0	0	0	25	6	0	0	0	0	0	7	0	0	0	0	8	0	0	0	0	0	0	32	24	5	0	0	0	0	0	0	0	0	0	0	0	0	24	9	191	0	0	418	476	220	85
2627dc7758bb0402dfe4ad654c7e8e21	0	0	0	0	0	0	0	0	0	0	0	0	1	0	0	0	0	0	0	0	0	0	0	0	0	0	0	0	0	2	0	0	0	0	0	0	0	0	0	0	1	1	2	0	2	4	0	0	1
264d607cc05ce7ec0f59e65660ccd616	0	0	0	0	0	0	0	0	0	0	0	0	0	0	0	0	0	0	0	0	0	0	0	0	0	0	2	0	1	0	0	0	0	0	0	0	0	0	0	0	6	3	3	0	0	0	8	1	0
2802a8d36c137de0ee7b20cdc54bceb6	0	0	0	0	0	0	10	0	0	0	0	0	0	0	0	0	0	0	0	0	4	0	0	0	0	4	0	2	0	0	0	0	0	0	0	0	0	0	0	5	33	44	16	0	34	102	44	26	0
28bf240e58800b73e9eacc62e435d3d4	0	0	0	0	0	0	2	0	0	0	0	0	0	0	0	0	0	0	0	0	0	0	0	0	11	4	0	0	0	0	0	0	0	0	0	0	0	0	0	0	0	0	0	0	0	0	0	0	0
28e175f205db9ab0e616ef18706e9168	0	0	0	0	0	0	6	0	0	0	0	2	0	0	0	0	0	0	0	0	0	0	0	0	0	0	0	0	0	0	0	0	0	0	0	0	0	0	0	0	0	0	0	0	0	0	0	0	0
2adc55c20b31cad5b9caf042109a6419	0	0	0	0	0	0	0	0	0	0	0	0	0	0	0	0	0	0	0	0	0	0	0	0	2	0	0	0	0	0	0	0	0	0	0	0	0	0	0	0	0	0	0	0	0	0	0	0	0
2d1b08545110d99ed653eda2cd25945c	0	0	0	0	0	0	34	8	2	0	0	0	14	0	0	0	12	0	2	1	34	0	1	0	0	2	23	12	0	9	0	0	0	0	0	0	0	0	0	0	0	0	0	0	0	6	4	17	0
2ecf40f15a7433b1edf471a7b1aca934	0	104	0	0	0	0	602	537	72	134	0	368	187	366	13	0	206	226	428	866	88	0	0	0	0	469	606	406	344	0	31	0	0	0	0	34	0	0	0	0	0	0	0	0	0	0	0	0	0
2f2ea4d0cd87da62f570616faf0ecd6c	0	0	0	0	0	0	0	0	0	0	0	0	0	0	0	0	0	0	0	0	0	1	0	0	0	0	0	0	0	0	0	0	0	0	0	0	0	0	1	4	0	0	0	0	0	0	0	0	0
2fbfeb2a2996c4e10eee5a4c976f0b69	0	0	0	0	0	0	0	0	0	0	0	0	0	5	0	0	0	0	0	0	0	0	0	0	0	0	0	0	0	0	0	0	0	0	0	0	0	0	0	0	0	0	0	0	0	0	0	0	0
30f6e35a588f1c3e2a642ba2e145ccd8	14	0	0	0	0	0	0	4	0	6	5	4	3	0	12	0	0	0	0	0	0	7	0	2	0	0	12	0	4	6	0	0	0	0	0	0	0	0	0	0	0	0	8	0	2	0	25	4	2
3281114b54abc099c7b9537330b00da9	0	0	0	0	0	0	0	0	0	0	0	0	1	0	0	0	0	0	0	0	0	0	0	0	0	0	0	1	0	0	0	0	0	0	0	0	0	0	0	0	17	16	0	0	248	58	0	165	0
32bf1bc9d51156796366535c34b5b082	167	0	0	0	36	0	28	30	21	37	0	0	20	46	8	0	72	16	136	22	71	0	0	0	0	0	94	27	128	37	30	0	0	0	0	0	0	0	0	0	157	321	357	9	25	472	638	72	146
33775ede1db51638f641bcc21f46f3d5	0	0	0	0	0	0	0	0	0	0	2	0	0	0	0	0	0	0	0	10	4	0	0	0	3	0	0	0	2	0	0	0	0	8	0	0	0	4	2	16	0	64	0	40	0	27	26	0	0
33b7dcbcdfcd04e86bce5ab8465c794f	311	0	0	0	332	0	0	0	0	0	0	0	112	0	0	0	0	0	0	0	0	0	0	0	0	0	0	0	116	0	0	0	39	0	0	0	0	0	0	0	515	2243	258	3684	62	882	1010	55	116
33c6f353f29821aa2b5e74eab3d3fca2	0	0	0	2	0	0	0	0	0	0	0	2	0	0	0	0	0	0	0	0	0	0	0	0	3	0	0	0	0	0	0	2	0	1	0	0	0	0	0	0	0	0	0	0	0	0	2	0	0
3416a3deb6d3906f25c5ccda29b6ee0a	44	0	0	0	0	0	17	8	0	0	2	0	18	18	0	0	10	14	0	2	2	0	0	0	0	10	0	0	25	0	2	0	0	0	0	8	0	0	0	0	0	2	0	2	38	0	21	10	0
346f467cbc587f097d06306a178200a6	13	0	0	0	0	0	2	0	0	0	0	4	0	0	2	0	0	0	6	0	0	20	3	0	0	0	24	8	0	0	0	0	4	2	0	2	4	6	109	0	0	0	0	0	0	0	0	0	0
34991461a1097fb5e5fb823e8444104b	0	0	0	0	0	0	2	0	0	0	0	0	0	2	0	0	0	0	0	0	0	0	0	0	0	0	2	0	0	0	0	0	0	0	0	0	0	0	0	0	0	0	0	0	0	0	0	0	0
34af72ebe9ad745b2b9f6b808f79ba51	0	0	0	0	0	0	0	0	0	0	0	0	0	0	0	0	0	0	0	0	0	0	0	0	6	0	0	0	0	0	32	0	0	0	0	0	0	0	0	0	0	0	0	0	0	0	0	0	11
350b8ac96d7b29d0834fd961c7d19420	0	0	0	0	0	0	0	0	0	0	0	0	0	0	0	0	0	0	0	0	0	0	0	0	0	0	0	1	0	0	0	0	0	0	1	1	0	0	0	0	0	0	0	0	0	0	0	0	0
35df7612a8d9bd912cf938d66b015056	0	0	0	0	0	0	0	0	0	0	0	0	0	0	0	0	0	0	0	5	0	0	0	0	0	0	0	0	0	0	0	0	0	0	0	0	0	0	0	0	0	0	0	0	0	0	0	0	0
360d9585afacfe94d6abc7846361d8dd	0	0	0	0	0	0	0	0	0	0	0	0	0	2	0	0	0	0	0	0	6	0	1	0	0	0	0	0	0	0	0	0	0	0	0	0	0	0	0	0	0	0	0	0	6	0	0	1	0
388a9f27c613228667ab21c1f45b8368	0	0	0	0	0	0	0	0	0	0	0	0	0	0	0	0	0	0	0	0	0	0	0	0	0	0	0	0	0	0	0	0	0	0	0	2	0	0	0	0	0	0	0	0	0	0	0	0	0
3946c8311d4109e528a6d02a510f8e2a	0	0	0	0	0	0	0	0	0	0	0	0	0	0	0	0	0	0	0	0	0	0	0	0	0	0	0	8	0	0	0	0	0	0	0	0	0	0	0	0	0	0	0	0	0	0	0	0	0
39a40882f0b75826461755fbc3ade09d	0	0	0	0	0	0	1	0	0	0	0	0	0	0	1	0	0	0	0	0	0	5	0	0	0	0	0	0	0	0	0	0	0	0	0	0	0	0	0	4	0	0	0	0	0	0	0	0	0
39ab051ecc853161e37beaf0207130dd	0	0	0	0	0	0	0	21	0	0	0	0	0	0	3	0	0	0	0	4	0	2	2	0	0	0	8	4	0	0	0	0	0	0	0	0	0	0	0	0	0	0	0	0	0	0	0	0	0
39cfcbe4b59057bcef5093d41569696f	0	94	0	0	0	0	86	34	170	0	0	0	50	222	8	0	14	262	47	79	115	0	0	0	0	236	53	62	16	0	57	0	0	0	0	72	8	0	0	0	0	0	0	0	0	0	0	8	0
3a0df19b619be3fc66a6a780a91210b9	0	0	0	0	0	0	0	0	0	0	0	0	0	0	0	0	0	0	0	0	0	0	0	0	0	0	0	0	0	0	0	0	0	0	0	0	0	13	0	0	0	7	0	0	13	8	6	82	6
3a6642f1e9c25ed442a52da6b349c94c	151	29	0	131	100	139	92	38	57	110	108	61	64	68	65	80	55	18	84	58	16	29	39	82	110	42	81	84	84	57	61	120	92	163	83	63	224	77	100	182	8	0	0	0	0	11	7	0	0
3b05e7525aefda43728235580b600d4c	0	0	0	0	0	0	0	0	0	0	0	0	0	0	0	0	0	0	0	0	0	2	0	0	0	0	0	0	0	0	0	0	0	0	0	0	0	0	0	0	0	0	0	0	0	2	0	0	29
3c419f154e412ce164bf42b1e99f5211	0	0	0	0	0	0	0	0	0	0	0	7	0	0	0	0	0	0	0	0	0	0	0	0	28	0	0	0	0	0	0	0	0	0	0	0	0	0	0	0	0	0	0	0	0	1	2	0	0
3cda1faf154e5c9f35e6574330a3b5fb	4	0	0	0	0	0	2	10	0	0	0	0	6	1	2	0	0	0	4	0	0	0	0	0	0	0	0	4	4	0	7	0	0	0	0	0	0	0	0	0	16	6	12	14	39	24	18	37	48
3ddc7faafbd1b0a14b351c33d5b5e433	0	0	0	0	0	0	0	0	0	0	0	0	0	0	0	0	0	0	0	0	0	0	0	0	0	0	0	0	0	0	1	0	0	0	0	0	0	0	0	0	0	0	0	0	0	0	0	0	0
3e8b695413f440bbb7cb048f2cbdc7d3	15	0	0	0	0	8	4	0	0	0	0	0	0	0	2	0	0	0	0	0	2	0	0	0	4	0	0	0	0	2	0	5	2	0	0	0	2	6	0	0	2	0	0	0	0	0	0	0	0
3ff01c102dbfc51a6c9e694dc43df243	0	0	0	0	0	0	0	0	0	0	0	0	0	0	1	0	0	0	0	0	0	0	0	0	0	0	0	0	0	0	0	0	0	0	0	0	0	0	0	0	0	0	0	0	0	0	0	0	0
428653e8c2344111f7ef75bd916243f2	17	0	0	0	0	0	15	22	0	3	0	5	14	30	2	0	9	6	0	0	15	20	10	0	0	2	6	22	0	0	9	0	0	0	0	108	0	0	0	2	0	0	0	0	0	0	0	0	0
4296fd6399b6827445a62d3c63fc5cf8	0	0	0	0	0	0	0	0	0	0	0	0	0	0	0	0	0	0	0	0	0	0	0	0	0	0	1	0	2	0	0	0	0	0	0	0	0	0	0	0	0	0	0	0	0	0	0	188	0
4307f814e417d7f52df296b6b61734a9	0	3	0	0	0	0	2	0	2	2	0	15	7	0	0	0	0	0	0	0	0	0	0	0	0	0	0	2	0	0	0	0	0	0	0	0	0	0	0	0	0	0	0	0	0	0	0	0	2
43782ed66df8803e901954f0adc44daf	6	0	0	0	0	0	34	0	0	0	0	0	0	38	0	0	8	17	171	127	10	0	0	0	0	111	0	0	0	0	0	0	0	0	0	27	0	0	0	0	0	1	0	0	0	0	0	0	0
437d6d8dbce4163f311b948353bcc4c5	0	0	0	0	0	0	0	0	0	0	0	0	0	0	0	0	0	0	0	0	0	0	0	0	0	0	0	0	0	0	0	0	0	0	0	0	0	146	0	0	46	59	0	0	656	14	414	981	11
43b69414bb4a4a7fbae6fa7a5e4f3ea5	851	985	0	362	408	135	264	1180	762	1305	756	1341	1198	836	428	1098	362	962	806	408	910	1658	1384	742	478	1501	849	843	796	706	1002	236	118	234	431	244	174	462	307	250	0	0	0	0	4	0	0	0	14
43c218be3c7f180629b5f89fdaf46869	0	0	0	0	9	0	0	2	0	0	0	0	0	10	0	0	7	0	2	0	0	0	0	0	0	2	0	0	0	0	0	0	0	0	0	0	0	0	0	0	23	171	68	0	8	64	20	2	2
43f57302d52a2d11bcbfbda5611ef37d	0	0	0	0	0	0	0	0	0	0	0	0	0	0	0	0	0	0	0	0	0	0	0	0	0	0	0	0	0	0	0	0	0	0	0	0	0	0	2	0	0	0	0	0	0	0	0	0	0
44a6ce9f0c4f62cf012b4b134b62c70e	0	0	0	0	0	0	0	0	0	0	0	0	10	2	2	0	0	0	0	2	0	0	0	1	0	0	0	0	0	0	0	1	0	1	4	0	0	0	0	0	9	43	46	0	6	11	0	2	0
450d9ef213b2121b85934225d772827a	9	2	3	0	3	0	2	2	2	1	1	2	2	2	4	0	2	2	0	4	2	0	0	0	0	0	2	2	2	1	2	0	0	0	0	2	0	0	0	0	3	20	4	0	0	3	9	4	0
4583be9c196cb7e93cbceedd099e2d0e	71	44	0	25	81	195	38	42	30	154	34	120	24	6	16	0	48	74	0	182	23	58	15	0	14	0	24	82	20	0	13	35	20	28	28	2636	170	57	40	32	0	0	76	0	0	0	4	0	0
4606ae1414cf0a3b83a157bbc2ff1c5b	0	0	0	0	0	0	0	0	0	0	0	0	0	0	0	0	0	0	0	4	0	0	0	0	0	0	0	0	0	2	0	0	0	0	0	0	0	0	0	0	0	0	0	0	0	0	0	0	0
46e01e3af5d37531f2cc2f039fd29333	0	0	0	0	0	0	0	0	0	0	0	0	0	0	0	0	2	0	0	0	0	0	0	0	0	0	0	0	0	0	0	0	0	0	0	0	0	0	0	0	0	0	1	0	0	0	0	0	0
470a750e8c7e28dbc9f678c5401087dd	0	0	0	0	0	0	0	0	0	0	0	0	0	0	0	0	4	0	0	2	0	2	0	0	0	0	0	0	0	4	0	0	0	0	0	0	0	0	0	0	0	0	0	0	2	0	0	0	5
4721f598279117e14d35affe014a8101	0	0	0	0	0	0	0	0	0	0	0	0	0	0	0	0	0	0	0	0	0	0	0	0	0	0	2	0	0	0	0	0	0	0	0	0	0	0	0	0	0	0	0	0	0	0	0	0	0
47a73240cf15ccecac18efcf00d8c187	0	0	0	0	0	0	0	6	0	8	0	0	0	68	6	0	0	0	0	0	0	40	0	0	0	28	26	0	0	0	0	0	0	0	0	0	0	0	0	0	0	0	0	0	0	14	0	0	0
47ac1454cea17dbe6855a4ad796dec13	1573	14215	1297	701	2594	792	5108	7094	3348	7647	1454	8642	7211	3330	619	8376	2848	6236	4028	1664	2131	2384	763	4622	1902	3509	2719	5389	4660	3926	856	1678	1352	806	3544	764	549	2278	2104	495	0	0	0	0	0	0	0	0	0
47f910f9881a0445cbb85a32b6816223	47	47	15	0	0	0	0	0	0	0	0	0	0	0	0	22	0	0	0	0	0	0	0	0	0	0	0	0	0	0	6	0	0	0	0	0	0	0	0	0	0	0	0	0	0	6	54	0	0
482644551fa6902b23a7409918a8d5bc	0	0	0	0	0	0	0	0	0	0	0	0	0	9	0	0	0	0	0	0	0	0	0	0	0	0	0	0	0	0	0	0	0	0	0	0	0	0	0	0	141	75	58	5	151	112	52	32	24
491ccb7685b912354733ae237fd6b114	0	0	0	0	0	0	0	0	0	0	0	0	0	0	0	0	0	0	2	0	0	0	0	0	0	0	0	0	0	0	0	0	0	0	0	0	0	0	0	0	0	0	0	0	0	0	0	0	0
49aa4d8f67a7927d189a66a754ced555	0	0	0	0	0	0	0	0	0	0	0	0	0	0	0	0	0	0	0	14	0	0	0	0	6	0	0	0	0	0	0	0	0	0	0	0	0	0	0	0	0	0	6	0	0	2	0	0	0
4a61b28c143c38f0376d483d57f1f5d2	0	0	0	0	0	0	0	0	0	0	0	0	0	0	0	0	0	0	0	0	0	0	1	0	0	0	0	0	0	0	0	0	0	0	0	0	0	0	0	0	0	0	4	0	0	0	0	0	0
4abb040e6445d13c5dd10a074d226234	0	0	0	0	0	0	7	2	0	0	0	0	0	0	0	0	0	0	0	0	0	0	0	0	0	0	0	0	0	0	0	0	0	0	0	0	0	0	0	0	25	19	17	0	670	6	22	2	0
4bf3137de29d6d8d95ab23cb16dc6a6b	0	0	0	0	0	0	6	0	0	0	0	0	0	0	0	0	0	3	0	0	0	0	0	0	0	0	0	0	0	0	0	0	0	1	2	2	0	0	0	0	0	1	2	0	3	0	8	0	4
4c2a6cd031d5af9bee570a7a5c3287f3	6	0	0	0	0	0	6	0	0	0	0	0	0	4	0	0	0	0	0	0	0	0	0	0	0	0	0	0	0	0	0	0	0	0	0	0	0	0	0	0	35	64	118	0	114	192	104	104	39
4c68110a10589ef337844c999c38311c	0	0	0	0	0	0	0	0	0	0	0	0	0	0	0	0	0	0	0	0	0	0	0	0	0	0	0	0	0	0	0	0	14	13	0	0	15	0	0	0	0	0	0	0	0	5	0	0	0
4c70069ce8c765ceced5d84f05a1ab54	0	0	0	0	0	0	0	0	0	0	4	0	0	0	0	0	0	0	0	0	2	2	0	2	0	0	0	0	0	0	0	0	0	0	0	0	0	0	0	0	0	0	0	0	0	0	0	0	0
4d639fc9f1a417b9a23ff7d6bd87fbad	1456	1035	0	1432	2217	521	378	267	649	1244	1062	990	309	458	345	699	522	527	316	707	328	1356	394	516	267	327	566	610	434	441	240	262	1184	525	474	1256	2084	1462	1532	1056	88	0	197	82	0	51	144	0	32
4e0c5a119587ac0ac3aced2a871a6fe8	43	0	0	0	0	0	8	4	23	8	0	0	20	4	3	0	0	0	0	0	0	0	0	0	0	56	44	0	60	11	12	0	0	0	0	0	0	0	0	0	45	51	37	0	428	62	108	124	63
4e7cea10401f42e9993a16f45ac66d32	0	0	0	0	0	0	0	0	0	22	0	0	0	0	0	0	0	0	0	0	0	0	0	0	0	0	0	0	0	0	0	0	0	0	0	0	0	0	0	0	0	0	0	0	0	0	0	0	0
4f78fdaab5288f1e9a345329fb47e98b	0	0	0	0	0	0	0	0	0	0	0	0	0	0	0	0	0	0	0	0	0	0	0	6	0	0	0	0	0	0	0	0	0	0	0	0	6	0	16	0	0	0	0	0	0	0	0	0	0
5013d5b125733bd548aa85e14f55ddbb	0	0	0	0	0	0	0	0	2	0	0	0	0	0	0	0	0	0	0	0	0	0	0	0	0	0	0	0	0	0	0	0	0	0	0	0	0	0	0	0	0	0	0	0	0	0	0	0	0
5062fc76440762233a864731ac0dac80	0	0	11	0	3	0	2	1	0	0	0	1	2	2	2	0	2	0	2	0	0	0	3	0	0	3	2	0	0	2	0	2	0	0	3	0	0	2	0	0	0	0	0	0	0	0	0	1	0
50c1a06f2231d32cecd2af8bc8c6b682	0	0	0	0	34	0	0	0	37	175	0	0	0	0	16	0	0	0	0	0	0	0	0	0	12	0	84	0	98	116	19	0	0	0	0	0	0	0	0	0	0	0	0	23	0	5	41	7	4787
51d679c23ceab3eb12e8b153db3f9060	48	197	58	48	67	0	56	46	30	72	59	294	36	100	13	259	47	90	6	213	58	82	14	59	18	72	112	80	154	17	64	28	14	16	6	54	28	22	44	5	0	0	0	0	0	0	0	0	0
52e724084addc105471b7c5444921058	0	0	0	0	0	0	0	0	0	0	0	0	0	0	0	0	0	0	0	0	0	0	0	0	0	0	0	0	0	0	0	0	0	0	1	0	0	0	0	0	0	0	0	0	0	0	0	0	0
531f1479228e0943b0ce18228969a087	0	0	16	3	0	0	0	0	0	0	1	0	4	4	4	6	2	0	9	4	2	2	4	10	22	2	2	4	0	0	3	2	0	10	4	8	2	0	4	7	1	0	0	0	4	6	7	0	0
53c57d4b8c973e25812f026a0fd37d93	0	0	0	0	0	0	0	0	0	0	0	0	0	0	0	4	0	0	0	0	0	0	0	0	0	0	0	0	0	0	0	2	0	0	0	0	0	0	0	0	0	0	0	0	0	0	0	0	0
54746fd841d35d302aa2f8988cacc136	11	0	27	0	7	16	24	6	9	4	0	8	6	17	1	0	0	0	0	2	3	0	0	0	0	2	19	5	5	6	0	0	0	0	0	4	0	0	0	3	0	30	0	12	12	0	4	6	0
54be9165222c31a2020c34c9ad1a5c87	0	0	0	0	0	0	0	0	1	0	0	0	0	24	0	0	0	0	0	0	186	0	0	0	0	0	0	0	0	0	0	0	0	0	0	0	0	0	2	0	0	0	0	0	0	0	0	0	0
5650bd8c8e2c32ba767018f3f7a125af	0	0	0	0	0	0	0	0	0	0	0	0	0	0	0	0	0	0	0	0	21	0	0	0	2	0	0	10	0	0	1	0	0	0	0	0	0	0	0	0	0	0	0	0	1	0	0	0	0
57023e41e9dadce029866d794826c2aa	0	0	0	0	0	0	10	0	0	0	0	2	0	0	6	2	24	28	0	0	0	6	9	16	0	0	0	5	6	0	0	3	4	0	0	13	0	2	10	12	0	1	0	0	0	0	4	0	0
5863228d2642bcfeaf197c985139c2fd	0	3	0	0	0	0	3	1	26	16	4	2	0	2	7	0	0	0	0	0	2	4	2	0	0	0	22	0	0	2	0	0	0	0	4	0	0	3	5	0	0	0	0	0	0	0	0	0	6
590d43f600825bcfecdb9f57e92266e6	0	5	0	0	3	0	13	0	0	2	0	5	2	6	0	0	2	0	3	7	0	6	3	0	0	0	0	0	0	2	4	3	0	0	0	4	2	0	0	20	0	3	0	0	2	2	2	1	4
5a27f29b33ae1f191b6e786410f009e1	0	0	0	0	0	0	0	0	0	0	0	0	0	0	0	4	0	0	0	0	0	0	0	0	0	0	0	0	0	0	0	0	0	0	0	0	0	0	0	0	0	0	0	0	0	0	0	0	0
5a5e557922a80548b459ce3aba8e488d	69	0	0	0	0	0	8	2	0	0	0	4	0	0	4	0	0	0	20	2	0	0	0	0	0	35	8	0	2	0	4	0	0	0	0	0	0	0	0	0	0	0	8	0	2	44	132	4	4
5ae206fe245d523520f6cf38eaa56bcf	0	0	0	0	0	0	0	2	0	0	0	0	0	0	0	0	0	0	0	0	0	0	0	0	0	0	0	0	0	0	0	0	0	0	0	1	1	0	2	0	0	2	0	0	0	0	0	0	0
5bc1b3b9b36c8e2dab220a543d23729f	4	2	0	0	8	2	0	1	2	4	0	4	0	0	1	2	1	0	0	8	0	2	0	2	0	0	2	2	2	1	0	0	1	4	1	2	0	1	3	1	0	0	0	0	0	0	2	0	2
5c4d998625c560bb9a6452aca574b4c0	0	0	0	0	0	0	0	0	0	0	0	0	0	0	0	0	0	0	0	0	0	0	0	0	0	0	0	0	0	0	0	0	0	0	0	1	0	0	0	0	0	0	0	0	0	0	0	0	0
5d14f1a5d54b6b14a05d6292818db408	0	0	0	0	0	0	0	0	0	0	0	0	0	0	0	0	0	0	0	0	0	0	0	0	0	0	0	0	3	0	0	0	0	0	0	0	0	0	0	0	0	0	0	0	0	0	0	0	0
5df56b374f11ea94cdf0502f568e90aa	0	2214	0	0	0	618	1078	0	0	450	776	890	612	924	0	0	0	474	0	1879	0	1751	0	0	739	958	1384	512	0	252	0	354	0	276	645	2794	542	692	246	0	0	0	0	0	0	0	0	0	0
5df6a104f1f8e1f655a3bc6b70483d54	0	0	0	0	2	0	6	2	0	0	0	0	0	0	0	0	1	0	0	0	2	0	0	0	0	0	0	0	0	0	0	0	0	0	0	0	0	0	0	0	1	0	3	0	1	0	0	0	3
5df9bf7486b96cec4586a8e599188760	0	110	0	0	88	84	34	15	54	74	148	117	40	40	65	34	76	99	34	133	36	212	172	0	32	28	37	27	0	192	19	75	20	36	18	41	89	18	68	106	4	0	0	0	0	2	12	4	7
5eed78e3b8a29e9f731833c76989a1dc	0	0	0	0	0	1	0	0	8	0	0	0	0	0	0	2	0	8	0	70	0	0	0	0	0	30	0	0	0	0	0	0	0	1	0	8	0	0	0	0	0	6	0	7	126	48	0	12	0
5f2a9f8be1c1d275e48058198e764977	0	0	0	0	9	0	0	0	0	0	0	0	0	0	0	0	0	0	0	4	0	0	0	0	10	0	0	0	0	0	0	0	0	0	0	0	0	0	0	0	0	0	0	0	0	2	6	14	0
6058c7009cfde0e688ebfd331ae0321f	76	0	0	0	0	0	0	0	694	183	0	20	24	22	7	0	0	0	0	0	0	19	0	0	31	0	73	0	58	22	22	0	0	0	0	0	0	0	0	0	47	25	57	143	0	2723	104	24	60
616b4d834e70062ace47ca7e1ec50d3e	0	0	0	0	4	0	0	1	3	0	0	2	3	1	12	0	1	4	5	2	0	1	0	0	0	3	4	0	0	0	0	0	0	0	0	0	0	0	1	0	0	4	0	0	2	8	46	0	0
620f638a88199547d6e24fbfa71e3059	0	0	0	0	0	0	0	0	0	11	0	0	0	0	0	0	0	0	0	0	0	0	0	0	0	0	0	0	0	0	0	0	0	0	0	0	0	0	0	0	0	5	0	0	0	0	0	2	16
623a5b4768b82604c0a02f9066966d41	0	14	47	62	32	36	48	26	16	28	25	29	15	26	27	14	38	52	28	34	16	34	71	37	145	12	62	20	24	32	36	24	85	51	118	44	60	35	28	116	4	12	0	18	2	12	2	12	30
624daddc8b0ebe8fc06dc5dc375618a3	0	0	0	0	0	0	0	2	4	0	0	0	1	0	0	2	0	0	0	0	4	0	0	2	1	0	0	11	0	0	0	0	0	0	0	0	0	0	0	0	0	0	0	0	0	0	0	0	0
6274c2d28b86e33228fa57aa2dc5e11e	0	0	0	0	0	0	0	0	0	0	0	0	0	0	0	0	0	0	0	0	0	0	0	0	2	0	0	0	0	0	0	0	0	0	0	0	0	0	0	0	0	0	0	0	0	2	0	1	0
629dc50579faf99e55f1696c229f97d2	0	0	0	0	139	198	0	0	0	0	0	0	0	0	0	0	0	0	0	0	0	0	0	0	0	0	0	0	0	0	0	116	72	123	134	258	98	163	162	26	0	0	0	0	0	0	0	0	0
62cc506191458ae70c5c280ac2a935d6	0	0	0	0	0	0	0	0	0	0	0	0	0	0	0	0	0	0	0	0	0	0	0	0	0	0	0	0	0	0	0	0	0	0	0	0	0	0	0	3	0	70	5	4	159	1	8	9	44
62e96b85b5e4ed26ecaef63a1d9e40e3	723	0	0	0	0	0	184	52	0	0	0	0	77	298	0	0	190	0	90	0	0	0	0	0	0	308	0	0	198	0	0	0	0	0	0	0	0	0	0	0	16043	9893	15418	0	472	8662	7731	150	0
63ff0824648638520bbbb7d32ade0baf	0	0	0	0	0	0	0	0	0	0	0	0	0	0	0	0	0	0	0	0	0	6	0	0	0	0	0	9	0	0	0	0	0	0	0	0	0	2	16	0	0	0	0	0	0	0	0	0	1
6572538c5613b35ad8c4e8e6b54e9104	0	0	0	0	0	0	0	0	0	0	0	0	0	0	0	0	0	0	0	0	0	0	0	0	0	0	0	1	0	0	0	0	0	0	0	0	0	0	0	0	0	0	0	0	0	0	0	0	0
6589138aa56136236f69a5394459ab63	0	0	0	0	0	0	0	0	0	0	0	0	0	0	0	0	0	0	0	0	0	0	0	0	0	0	4	0	0	0	0	0	0	0	0	0	0	0	0	0	0	0	0	0	13	0	0	36	0
65db0b97dd59d8461d5f118833d4f30c	15	0	0	0	0	0	4	3	0	0	0	2	3	62	0	0	0	0	3	3	0	20	2	0	2	4	0	2	0	2	0	0	0	0	0	2	0	2	0	0	1	0	4	0	4	11	8	0	0
65df09e403bea0567de6326305d00fef	15	0	0	0	0	0	4	0	0	0	0	2	6	0	0	1	0	0	2	0	2	0	0	0	0	0	2	2	0	0	0	0	0	0	0	0	0	0	0	0	0	4	0	0	17	47	8	2	0
65e13b24d9086f115e00601c501c14a3	0	0	0	0	0	0	0	0	3	4	0	0	0	0	0	0	0	0	0	2	0	0	0	0	0	2	0	0	2	0	0	0	0	0	0	0	0	2	0	0	0	0	0	0	0	1	4	0	2
65faea85f7c49700651749af410e59d4	0	0	0	0	0	0	0	0	0	0	0	0	0	0	0	0	0	0	0	0	0	0	0	0	2	0	0	0	0	0	0	0	0	0	0	0	0	0	0	0	0	9	8	0	3	42	0	6	0
660426bdb38206ff0f0d073546dacaa7	6	0	0	0	0	0	0	2	2	0	0	0	0	0	0	0	4	0	0	0	0	0	0	0	0	0	0	0	5	0	4	0	0	0	0	0	0	0	0	0	0	0	0	0	0	0	16	7	6
676fc66a450483d6f767bb676bb1c7db	0	0	0	0	0	0	0	2	0	0	0	0	0	0	0	0	0	0	0	0	0	0	0	0	0	0	0	0	0	0	0	0	0	0	0	0	0	0	0	0	12	0	3	0	0	0	0	4	7
6800b55ff1762335d2c50e355758b472	17	0	10	0	0	0	11	6	0	0	0	4	6	34	0	0	8	0	38	6	5	3	0	2	0	2	12	4	10	0	2	10	0	0	6	0	0	0	0	24	6	96	111	0	30	11	6	57	16
680561d7bce1e5b437a14e228bfaa518	0	0	0	0	0	0	0	0	0	0	3	0	0	0	0	0	0	0	0	0	0	0	0	0	0	0	0	0	0	0	0	0	0	0	0	0	0	0	0	0	0	0	0	0	0	0	0	0	0
6913d624a3d031dcc9abbaa471d4abac	0	0	12	0	0	0	0	0	0	0	0	0	0	0	0	0	0	0	0	0	0	0	0	0	0	4	0	4	0	0	0	0	0	6	8	5	0	0	0	0	0	0	0	0	2	0	0	2	0
6acb119b987cea8054b5ab2843695095	0	0	0	0	0	0	0	0	0	0	0	0	0	0	0	0	0	0	0	0	0	0	0	0	0	0	0	2	0	0	0	0	0	0	0	0	0	0	0	0	0	0	0	0	0	0	0	0	0
6b551c97c98dc6cdb258974702a2e606	0	0	0	0	0	0	5	0	0	0	0	0	0	0	0	12	0	0	0	0	0	0	0	0	0	0	0	0	0	0	0	0	0	0	0	0	0	0	0	0	0	0	0	0	20	16	0	20	4
6b556da3aecd5648036295594da0de49	5	0	0	0	0	0	0	0	0	0	0	0	0	0	0	0	4	0	0	0	0	0	0	0	0	0	0	6	0	0	0	0	0	0	0	0	0	0	0	0	0	0	0	0	0	0	0	0	0
6bd5a3b006b9cad42216cd89fc5a9687	0	0	0	0	0	0	0	0	0	0	0	0	0	0	0	0	0	0	0	1	0	0	0	0	0	0	0	0	0	0	0	0	0	0	0	0	0	0	0	0	0	0	6	0	0	0	0	0	0
6c95b18205c1a4937e8b3c048c427d00	0	0	0	0	25	66	0	0	0	0	0	14	0	0	0	0	0	0	0	70	0	0	0	0	37	0	0	0	0	0	0	0	9	0	0	0	0	0	0	0	0	0	0	0	0	0	0	0	0
6df238a24dcf19453e5b731ca52e74a2	224	33	0	74	76	0	0	60	161	73	114	0	64	0	132	12	0	0	41	0	161	78	128	78	0	0	11	234	28	244	102	16	60	0	13	0	0	27	34	98	0	0	0	17	0	0	62	4	24
6e42cb36e0012b1af39cefa2b566e2d7	0	0	0	3	0	0	0	0	0	0	0	0	0	6	0	0	0	0	0	2	0	3	0	0	0	13	0	0	0	0	0	0	0	0	0	6	2	0	0	0	0	0	0	0	0	0	0	0	6
6e599de23bdf3e15af6f1bc077aae6c2	0	0	0	0	0	0	0	0	0	0	0	0	0	1	0	0	0	0	0	0	1	0	0	0	0	3	0	0	0	0	0	0	0	0	0	0	0	0	0	0	1	1	8	0	12	4	6	3	0
6f5db1f376c4ff15fb1d940fd8c96005	0	0	0	10	0	0	4	0	5	8	0	2	0	5	1	4	0	0	2	0	6	0	2	0	0	3	0	2	8	2	2	6	5	5	0	5	8	4	2	1	3	0	0	0	3	6	0	0	0
6f81c4ae1d3bd4f20ba52de98e89d521	0	0	0	0	2	0	0	0	0	0	0	0	0	0	0	0	0	0	0	0	0	0	0	0	0	0	0	0	0	0	0	0	0	0	0	0	0	0	0	0	0	0	0	0	0	0	0	0	0
6ffbd34f779a035922b0c4a03fe4d1c0	0	0	0	0	0	0	0	0	0	0	0	0	0	0	0	0	0	0	0	0	0	0	0	0	0	0	0	0	0	0	0	0	0	0	0	2	0	0	0	3	1	0	0	0	0	0	0	0	0
706cc7deaece72705cc8d2235bb4b92f	0	0	0	0	0	0	0	4	0	0	0	0	14	10	0	0	10	0	18	0	0	0	0	0	0	0	30	31	0	0	26	0	0	7	0	0	0	0	0	0	239	170	46	11	230	280	123	54	233
7092e00dbb9816fdabdf90d108159ddb	0	0	0	0	0	0	0	0	0	0	0	0	0	0	0	0	0	0	2	0	0	0	0	0	0	0	0	0	0	0	0	0	0	0	0	0	0	0	0	0	0	0	0	0	0	0	0	0	0
71e02170a96d781f45afdd44a78bd5f8	0	0	0	0	7	0	0	0	2	0	0	0	0	0	0	0	0	0	0	0	0	2	0	0	0	0	0	0	0	0	0	0	0	0	2	3	0	0	18	4	0	0	0	0	0	0	5	0	0
72105883a45bc4af65ced65a2fca861a	0	0	0	0	0	0	0	0	0	0	0	0	0	0	0	0	0	0	0	0	0	0	0	0	0	0	0	0	0	0	0	0	0	0	0	10	0	0	0	0	0	0	1	0	0	0	0	0	0
722324f74e832c694ab41554942672f4	9	5	0	0	4	0	4	0	0	0	0	2	0	3	2	3	0	0	3	2	0	0	0	2	6	0	0	0	2	2	0	0	2	0	0	3	4	0	0	0	0	0	0	0	1	0	0	0	0
72601b57010853ddf11aba6f0b4cf530	0	0	0	0	1	0	0	0	0	0	0	0	0	0	0	0	0	0	0	0	0	0	0	0	0	5	2	0	0	0	0	0	0	0	0	0	0	0	0	0	2	1	5	0	0	1	0	0	0
730b4796fb39960aabd388df52a1ce02	0	0	0	0	0	0	0	4	0	0	0	0	0	5	0	0	0	0	2	0	0	0	0	0	0	0	0	0	5	0	6	0	0	0	0	0	0	0	0	0	0	0	7	0	10	2	0	0	3
73d5708a26cfc872c80112ca000c48dd	0	0	0	0	0	0	0	0	0	0	0	0	0	0	0	0	0	0	0	0	0	6	8	2	2	0	0	0	0	2	0	0	0	0	0	0	0	0	0	2	0	0	0	0	0	0	0	2	2
73f1b41d2557c0f62cf0956db29a13c3	0	0	0	0	0	0	0	0	0	22	0	0	0	0	0	0	0	0	0	0	0	0	0	0	0	0	0	0	0	0	0	0	0	0	0	0	0	0	0	0	0	0	0	0	0	0	0	0	22
757f23f72974bcd5eab75cba40a349a5	0	0	11	0	3	0	4	5	2	4	6	4	4	16	0	2	14	14	0	10	5	1	0	0	0	2	18	8	6	4	0	2	2	0	2	3	0	0	3	0	0	0	0	0	0	2	0	1	12
76e938c7c048e49ee9cfb24cacff1096	0	64	15	342	20	95	0	28	85	48	1396	143	24	0	38	153	48	111	0	8	46	45	20	51	551	0	38	27	32	22	0	88	54	69	48	14	22	62	16	34	0	0	0	0	0	0	0	0	0
76ec1b537ad67f0f74cc2ce6b4562ca5	0	0	0	0	1	0	0	0	0	0	2	0	0	0	0	0	0	0	0	0	0	0	0	0	0	0	0	0	0	0	0	0	0	0	0	0	0	0	0	0	0	0	0	0	0	0	0	0	0
7703cff99d740adadd056cce25dce58a	0	0	0	0	0	0	11	5	0	0	0	0	0	8	0	0	0	0	0	0	0	0	0	0	0	0	0	0	18	0	0	0	0	0	0	0	0	0	0	0	116	36	27	7	1152	248	85	1024	60
786f9f4734c45d73a0de9453fc371e06	0	0	0	0	0	0	0	0	0	0	0	24	0	0	0	0	0	0	0	0	0	0	0	0	0	0	0	0	0	0	0	0	0	14	20	0	0	0	0	40	0	0	13	11	0	0	0	6	158
7a63e9b3ccc415b75ab67ecff10f6c58	0	0	0	0	0	0	0	0	0	0	0	0	0	0	0	0	0	0	0	0	0	0	0	0	0	0	0	0	0	0	0	0	0	0	0	0	0	26	0	0	0	0	0	3	0	0	0	0	0
7b2ea0870d3961e8abb59899eed47ebd	0	0	0	0	0	0	0	0	0	0	0	0	0	0	0	0	3	0	0	0	6	0	0	0	0	0	0	0	0	0	0	0	0	0	0	0	0	0	0	0	0	0	0	0	0	0	0	0	0
7ba412851b3960938f6a6c189c946fee	0	0	0	0	0	0	783	0	0	0	0	0	24	54	0	0	147	699	2278	2747	56	0	0	0	0	3111	0	2	0	0	16	0	0	0	0	372	0	0	0	0	0	0	0	0	0	0	0	0	0
7d9e6e935abfe4916764e07cde2d4ae6	0	0	0	0	0	0	0	0	0	0	0	0	0	0	0	0	0	0	0	0	0	0	0	0	0	0	0	0	0	0	0	0	0	0	0	0	0	126	0	0	0	0	0	0	0	0	0	0	0
7dec54f54711aa2cd78d6d022bea4228	0	5	0	0	0	0	0	0	0	4	0	0	0	0	0	0	0	0	0	0	0	0	0	0	47	0	0	0	0	0	0	0	0	0	0	0	0	0	0	0	0	0	0	0	0	2	0	0	288
7f6fc013d447d5c64afe638429a2aab0	0	0	161	0	35	127	0	0	0	86	0	111	32	0	0	0	0	0	0	0	0	0	0	0	0	0	0	0	37	22	0	0	0	0	0	14	0	54	42	112	202	1993	25	195	831	902	0	494	852
7fd354f1a21b995468ff0f1dd4d2c3e7	57	0	0	99	58	69	44	14	0	19	28	23	22	28	28	46	30	0	42	0	28	7	12	24	36	30	24	14	28	39	16	61	50	50	36	26	68	27	45	48	0	0	0	0	0	0	0	0	0
80223fb7883ceda52f9ceab68d7f73ab	0	0	0	0	0	0	0	0	0	0	0	0	1	0	0	0	0	0	0	0	0	0	0	0	0	0	0	0	0	2	0	0	0	0	0	0	0	0	0	0	0	0	1	0	1	0	0	0	0
809cce10d94c0c63a067f8c786edee84	0	0	0	0	0	0	0	0	0	0	1	0	4	0	0	0	0	0	0	0	0	0	0	0	0	0	0	0	0	0	0	0	0	0	0	0	0	0	0	0	0	0	0	0	0	0	0	0	0
816f4a675a05896e74cb0d1cdaf51c0e	15	0	108	19	22	34	2	6	8	8	10	0	18	3	8	14	0	6	8	16	11	6	7	4	82	4	22	0	4	14	3	10	13	32	12	6	24	19	22	16	0	6	9	9	9	10	98	22	8
82203b14677a9c41ba599e00e5696488	0	0	30888	0	0	0	0	0	0	0	0	0	0	0	0	0	0	0	0	0	0	0	0	0	0	0	0	0	0	0	0	0	0	0	0	0	0	0	0	0	0	0	0	0	0	0	0	0	0
83c1a9add2fa0b7f0b384fecafb5417a	0	0	0	8	6	0	0	0	0	4	0	0	0	2	2	4	0	0	5	2	0	4	3	2	15	0	2	0	0	2	0	8	2	14	8	0	4	7	12	6	2	1	3	0	0	1	1	0	0
83eb1256fdbb5885035f6e5ca5fcf7e1	0	0	0	0	0	0	2	1	0	0	0	0	0	0	0	0	1	0	0	0	2	0	0	0	0	0	0	0	0	0	0	0	0	0	0	0	0	0	0	0	0	0	0	0	0	0	0	110	0
83fc4bc5fbe74193f22945ee589630fa	0	0	0	0	0	0	0	0	0	0	0	0	0	0	0	0	0	0	0	2	0	0	0	0	0	0	0	0	0	0	0	0	0	0	0	0	0	0	0	0	0	0	0	0	0	0	0	0	0
84565d2a8976e51db1f5b07974940100	0	0	0	0	0	0	0	0	0	0	0	0	0	0	0	0	0	0	0	0	0	0	0	0	0	0	0	0	0	0	0	0	0	0	0	0	0	10	0	0	0	0	0	0	0	0	0	0	0
84a66eab0e0b3e1c316cfcaf79ec058f	0	0	0	0	0	0	0	0	0	0	0	0	0	0	0	0	0	0	0	0	0	0	0	0	0	0	0	0	0	0	0	0	0	0	0	0	0	20	0	0	0	0	0	0	0	0	0	0	0
84b2eef6a07f9efa101cc5d713d05915	0	0	0	0	0	0	0	0	0	0	2	4	0	0	0	0	0	0	0	0	0	0	0	0	0	0	1	0	0	0	0	0	0	0	0	0	0	0	0	0	0	0	0	0	0	0	0	0	0
858706daa2bdf460fc6feb9781c63ede	0	0	0	0	0	0	0	0	0	0	0	0	0	0	0	0	0	0	0	0	0	0	0	0	0	0	0	0	0	0	0	0	0	0	0	0	0	22	0	0	0	0	0	0	0	0	0	0	0
859b27623593c8b34c47e0f008c4c9b0	0	0	0	0	0	0	0	0	0	0	0	0	0	0	0	0	0	0	0	0	0	0	0	0	0	0	0	0	0	0	0	0	0	0	0	0	0	0	0	6	0	1	0	0	0	0	0	24	0
85a1139f2717ca941d3f24c1f421ee31	0	0	0	0	0	0	0	0	0	0	0	2	0	0	0	0	0	0	0	0	0	0	0	0	0	1	1	6	0	0	0	0	0	0	0	0	0	0	0	0	0	0	0	0	0	0	0	2	0
85ee3a45f1c3dbaf403337749fc6c683	0	0	0	0	0	0	0	4	14	10	0	8	2	0	0	0	4	0	0	0	0	0	0	0	0	0	2	0	8	0	12	0	0	0	0	0	0	0	0	0	1	14	15	2	2	19	0	18	8
887c092d9e6be8c5f5858434021e7f2e	0	0	0	0	0	0	0	0	0	0	0	0	0	0	0	0	0	0	0	0	0	0	0	2	0	0	0	0	0	0	0	0	0	0	0	0	0	0	0	0	0	1	0	0	0	0	0	0	0
8896805585b2073e118c3a24d66b4cc7	0	0	0	0	0	0	4	0	0	0	0	0	0	1	0	0	0	0	0	0	0	0	0	0	0	0	0	0	2	0	0	0	0	0	0	0	0	0	0	0	11	18	4	10	46	10	0	6	0
896a1fdd36242a965bd10cd0fcea2a26	0	0	0	0	0	0	0	0	0	0	0	0	0	0	0	0	0	0	0	0	0	0	0	0	0	0	0	11	0	0	0	0	0	0	0	0	0	0	0	0	0	0	0	0	0	0	0	0	0
897f3e339542c0a2c676bf92afda53f6	0	0	186	14	12	0	34	20	34	7	6	11	32	4	10	6	92	12	0	44	35	24	4	2	121	14	6	4	50	3	4	102	0	2	42	0	121	2	0	50	0	0	0	0	0	0	0	3	0
89d8eaa56f744a3e5c32d2e626099c23	0	0	0	0	0	0	0	0	0	2	0	0	0	0	0	0	0	0	0	0	0	0	0	0	0	0	0	0	0	0	0	0	0	0	0	0	0	0	0	0	0	0	0	0	0	0	0	0	0
8a0558e021bbc5a47f114078a2ff4b39	0	0	0	0	0	0	11	6	0	6	2	3	0	12	0	2	0	0	6	6	0	3	0	6	11	0	1	0	2	0	0	0	0	0	0	0	0	0	0	0	0	0	0	0	0	2	0	0	0
8a482da9dc763f2ee5764346b229dba0	0	0	0	0	0	0	0	0	0	0	0	0	0	0	0	5	0	5	2	0	0	0	0	0	4	0	0	0	2	0	0	0	0	2	0	0	0	0	0	0	0	30	0	10	0	2	0	3	0
8aa808a3e468e3616daf14e54a790fd8	0	0	0	0	0	0	0	0	0	0	0	0	0	0	0	0	0	0	0	0	0	0	0	0	0	0	0	0	2	0	0	0	0	0	0	0	0	0	0	0	3	54	16	0	48	105	23	10	0
8b8da703405fbd7449419f563e4e3fb5	0	16	27	0	14	0	12	12	28	52	25	7	8	13	6	12	8	15	4	7	9	2	2	15	16	6	3	8	19	14	4	36	15	22	30	3	10	22	16	0	32	0	0	0	10	90	48	18	4
8d22670e372507d736bbc1223a7222b8	6	0	0	0	0	0	0	0	0	0	0	0	0	0	0	0	0	0	0	0	0	0	0	0	0	0	0	0	0	0	0	0	0	0	0	0	0	0	0	0	0	0	0	0	0	0	0	0	0
8d3977a18a46e831600cd51ae3d196a3	128	0	0	0	0	87	0	0	0	152	0	0	0	0	0	0	106	0	104	0	0	28	0	0	0	0	180	0	100	146	63	0	0	0	42	0	0	0	0	238	172	284	32	3943	886	1266	890	1016	1022
8d527c44b163ca2c3dd74f29743d3d1e	0	198	29	43	44	57	0	0	0	516	152	72	29	112	70	132	40	64	0	34	0	232	160	64	84	108	0	86	92	136	18	93	50	0	22	16	46	40	46	94	0	1	0	0	0	0	7	0	11
8e04d3e0447bc03ff8674c20cfea5c14	0	0	0	0	0	0	4	0	2	0	0	0	2	11	0	0	10	8	0	3	0	0	0	0	0	0	4	2	0	0	0	0	0	0	0	0	0	0	1	0	0	0	0	0	0	0	0	0	12
8e0d65f9156c4ba39ea0809b2adace76	0	0	0	0	0	0	0	0	0	0	0	0	0	0	0	0	0	0	0	0	0	0	0	0	0	0	0	0	0	0	0	0	0	0	0	0	1	0	0	0	0	0	0	0	0	0	0	0	0
8e9a594700f8acfe4703bcb4017639ce	0	0	0	0	0	0	0	0	0	0	0	0	2	0	0	0	0	0	0	0	0	14	0	0	0	0	0	0	0	0	0	0	0	0	0	0	0	0	0	0	0	0	0	0	0	0	0	9	0
8f15f07ec22a988846ab77ad0ba55d00	0	0	0	0	0	0	7	2	6	1	4	2	1	0	0	0	0	0	10	0	2	3	0	2	2	0	2	14	0	0	0	0	0	0	0	0	0	0	0	0	0	0	0	0	0	0	0	0	2
8f1c4d79d11f628bfcfc4e3aded999bd	0	0	0	0	0	0	0	0	246	0	0	58	0	0	0	0	0	0	0	0	0	120	0	0	0	0	0	0	56	0	0	0	0	0	69	0	0	0	0	0	0	0	0	0	15	0	412	0	116
8f455257c6fde5f1798fd9f788382c5d	0	0	0	0	0	0	0	0	0	0	0	0	0	0	0	0	5	2	0	0	2	0	0	0	0	0	0	0	0	0	0	0	0	0	0	10	0	0	0	0	0	0	0	0	0	2	0	0	0
8f4a066483c4b5a47a731f99b7f9c9aa	0	0	0	0	0	0	0	0	0	0	0	0	0	0	0	0	0	0	0	0	0	0	0	0	0	0	0	0	15	0	0	0	0	0	0	0	0	0	0	0	1	0	0	0	128	0	0	0	0
8ff72e35e76449b0ad81a632cae4016c	0	0	0	0	0	0	75	0	0	0	0	0	0	0	104	0	0	0	0	0	0	0	0	102	0	0	0	0	0	0	0	0	0	0	0	0	0	0	0	148	0	0	0	0	0	0	0	0	0
9000800e0513f1fa608db8eadb35cd3c	283	48	0	151	124	245	154	74	84	176	146	94	107	104	86	139	81	57	124	97	44	42	60	126	191	72	128	126	150	115	98	172	202	247	98	74	296	110	146	234	12	4	53	0	0	0	0	0	0
90d500aae0d20e12e05c466c9ae3dc8c	0	0	0	0	0	0	0	0	0	0	0	0	0	0	0	0	0	0	0	0	0	0	0	0	0	0	0	0	0	0	0	0	0	0	0	0	0	1	0	0	0	0	0	0	0	0	0	0	0
91673a8c95ea2cb5418fb05a9afb2f83	10	0	0	0	0	0	8	153	0	0	0	2	9	0	6	0	0	25	0	34	2	2	0	0	0	19	50	0	0	0	0	0	0	0	0	0	0	0	266	0	0	0	0	0	0	0	0	0	0
91e6abbc1ef659a8ec162e7ef393b9eb	0	0	0	0	0	0	0	0	2	0	0	0	0	0	0	1	0	0	0	0	0	0	0	0	0	0	0	2	0	0	1	0	0	0	0	0	0	0	0	0	0	0	0	0	0	0	0	0	0
9218fcdcef7ae2124759b1b81be3cc0e	21	7	0	0	0	0	0	6	0	0	0	0	0	0	0	0	0	2	0	0	0	8	0	0	4	20	0	0	4	4	0	0	0	0	0	0	0	0	4	3	0	0	0	0	0	0	10	0	0
9269fc4110193b90e4ccf231a84bb920	0	0	0	0	0	0	0	0	0	16	0	5	0	0	0	0	0	0	3	3	5	0	0	1	0	0	8	0	6	2	0	0	0	0	0	0	0	0	0	0	0	0	0	0	0	0	0	1	5
940f8110817ad9f27c518a82db2b6a0b	4	0	0	0	0	0	0	3	0	0	0	1	1	0	0	0	0	0	0	0	0	0	0	0	0	0	0	0	0	0	0	0	0	0	0	0	0	0	0	0	0	0	0	98	4	6	0	2	4
94ab9a24ecd6a25ea3baa86c73d656ae	0	18	0	0	39	37	0	0	23	99	0	0	0	0	4	0	0	0	0	0	0	0	0	0	0	0	17	0	0	50	0	0	10	0	0	0	0	0	0	0	0	5	0	61	0	24	52	0	87
94d5dcf26e96f7ee65ba31f7fca8bd67	0	0	0	0	0	0	0	0	0	0	0	0	0	0	0	0	0	4	0	0	0	0	0	0	0	0	0	0	0	0	0	0	0	0	0	0	0	0	0	0	0	0	0	0	0	0	0	0	0
94f63105f59930bb0b9c9314b443ae34	0	0	0	0	0	0	0	0	0	0	0	0	0	0	0	0	0	0	0	0	1	2	0	0	0	0	0	0	0	0	0	0	0	0	0	0	0	0	0	0	0	0	0	0	0	0	0	0	0
95af541843cb4014a075635fba6f6003	95	31	0	0	24	0	83	2	0	0	0	13	0	35	3	4	17	20	24	40	17	12	0	8	0	37	62	15	40	0	13	20	0	0	0	238	45	11	6	0	15	73	24	0	22	50	58	0	7
9600fa37c790c606f7d79d9320400bf6	0	0	0	0	0	0	1	0	0	0	0	0	0	0	0	0	0	0	0	0	0	0	0	0	0	4	0	0	0	0	0	0	0	0	0	0	0	0	0	0	0	0	0	0	4	0	0	22	6
968ebe5ef1d58ccdee388e66b446f097	0	0	0	0	0	0	0	0	0	0	0	0	0	0	0	0	0	0	0	0	0	0	0	0	0	0	0	0	0	0	0	0	0	0	0	0	29	0	0	0	0	0	0	0	0	0	0	0	0
97ba0d0113eab82ae4bb9aa1f22607ab	0	0	0	0	0	0	0	0	0	0	0	0	0	0	0	0	0	0	0	0	0	0	0	0	0	0	0	0	0	0	0	0	0	0	0	0	0	0	0	30	0	0	0	0	0	0	0	0	0
98e76ffa7e90857631b423ee4dc38151	0	0	0	0	0	0	0	0	0	0	0	0	0	0	0	0	0	3	0	0	0	0	0	0	0	0	0	0	0	0	0	0	0	0	0	1	0	0	0	0	0	0	0	0	0	0	0	0	0
992414896b16448c3aba1bc1396f1701	0	2	5	0	0	0	0	0	2	5	2	4	0	0	3	2	7	13	0	2	4	6	10	4	2	0	1	2	0	2	2	0	2	0	0	4	2	0	2	12	1	3	0	1	4	18	0	14	68
995dd108d529b87a83c2272ca5e88ab0	0	0	0	0	0	0	0	0	0	0	0	0	0	0	0	0	0	0	0	0	0	0	0	0	0	0	0	0	0	0	0	2	2	0	0	0	0	0	4	0	0	0	0	0	0	0	0	0	0
999ac4f989bd36a85c84483ea9799a91	334	635	0	138	936	4834	362	2200	10570	1092	3816	836	1885	1222	222	537	2274	3713	2425	1484	1854	912	822	183	68	660	2242	1118	1044	421	3810	1840	2888	1334	768	6564	842	1520	1606	156	0	0	0	0	0	0	0	0	10
99af51a013cb6df433745760535f98d2	12	0	0	0	0	0	0	0	0	0	0	0	8	0	0	0	0	0	0	0	0	0	0	0	0	0	4	0	14	0	6	0	0	0	0	0	0	0	0	0	10	43	0	10	106	199	572	296	82
9b412580df18b27c4134d7d1135e06d3	0	0	0	0	0	0	0	0	0	0	0	0	0	0	0	0	0	0	0	0	0	0	0	0	0	0	0	0	4	0	0	0	0	0	0	0	0	0	0	0	0	0	0	0	0	2	0	94	10
9b4f0cecd657b0ca54d0c94a29373bc5	0	0	0	0	0	0	0	0	0	0	0	0	0	0	0	0	0	0	0	0	0	0	0	0	0	0	0	0	0	0	0	0	0	0	0	22	0	0	0	0	0	0	0	0	0	0	0	0	0
9b50ba3d76c3da8a725e453d8e4a8f77	22	4	9	3	0	0	372	96	9	30	5	32	30	108	67	34	18	8	34	88	8	11	3	20	23	140	20	60	56	15	6	3	0	1	2	0	0	0	0	0	0	0	0	0	0	6	2	0	0
9ecef70f351fc2562c9ea9ffd3b86ff6	0	0	0	0	0	0	4	38	0	0	0	0	0	0	0	0	0	0	0	0	0	0	0	0	0	0	0	0	0	0	0	0	0	0	0	0	0	0	0	0	0	0	0	0	0	0	0	0	0
9f984f61a5a311e5a6368d784f4d6e55	64	86	438	189	198	289	55	58	50	79	72	53	78	50	36	104	32	42	74	106	78	33	58	64	311	45	64	60	63	134	58	202	175	154	84	74	161	115	224	155	109	55	120	35	136	93	72	71	38
9fae5165434e459a45e6fd7eae97b028	65	13	0	0	0	0	13	2	4	26	6	8	8	26	21	0	10	10	10	20	4	25	2	32	14	22	7	6	5	4	10	2	2	0	0	10	5	0	0	10	0	0	0	0	0	0	0	0	0
a06556c01aebd5e32f5e73e4be405ce9	0	0	0	0	0	0	0	0	0	0	0	0	0	0	0	0	0	0	0	0	0	0	0	0	0	0	0	0	0	0	0	0	0	0	14	0	0	0	0	0	0	0	0	0	0	0	0	0	178
a1f5222d9c01bef0f6779e391aacc98a	0	0	0	0	0	0	1	0	0	0	0	0	0	0	0	0	0	0	0	0	0	0	0	0	0	0	0	2	0	0	0	0	0	0	0	0	0	0	0	0	0	0	4	0	1	0	0	0	0
a2550410cbfe7e2c15207913369fc8ed	248	141	0	64	119	0	301	16	30	101	24	46	73	32	10	20	50	26	79	177	0	98	35	28	0	276	112	201	51	59	0	52	40	0	16	3734	446	154	811	18	0	0	0	0	0	0	0	0	0
a3f59683abab2ec0f14ab8fc88112bbb	4	0	0	0	0	0	0	0	0	0	0	0	0	0	0	0	0	0	0	0	0	5	4	1	0	0	0	0	0	0	0	0	1	0	2	0	0	0	0	0	0	0	0	0	0	0	0	0	1
a402950da527f4bb83f036e7242bb456	0	0	0	0	0	0	0	0	0	0	0	0	0	2	0	0	1	0	0	0	0	0	0	0	0	3	0	0	8	0	0	0	0	0	0	0	0	0	0	0	3	0	6	0	19	2	0	14	0
a489e949896bce8a46876c4d0ac39494	0	0	0	0	0	0	0	1	0	0	0	0	0	0	0	0	0	0	0	0	0	0	0	0	0	0	0	0	0	0	0	0	0	0	0	0	0	0	0	0	0	0	0	0	0	0	10	0	8
a49d1b787ae662b24e27bd2bad6eb9fa	0	0	0	0	0	0	0	8	0	0	2	0	17	20	4	8	0	0	16	10	0	0	0	0	0	15	0	12	9	0	0	0	0	0	0	0	0	0	0	0	0	0	6	0	40	18	2	19	0
a541555c60e901da5c1001551ba73dcf	0	0	0	0	0	0	0	0	6	0	0	0	0	0	0	0	0	0	0	0	0	0	0	0	0	0	0	0	0	2	0	0	0	0	0	2	0	0	0	0	10	3	14	0	0	78	60	6	21
a569df08482b6437ffd85720d2e52cf6	0	0	0	0	0	0	0	0	0	0	0	0	0	0	0	0	0	0	0	0	0	2	0	0	0	0	0	0	0	0	0	0	0	0	0	0	0	0	0	0	0	0	0	0	0	0	0	0	0
a6455ec622da7e2293add4a9cd22ce09	23	21	0	0	0	0	4	3	9	26	10	66	8	5	4	10	0	0	0	7	4	66	0	28	102	33	21	8	0	12	0	0	0	20	12	6	6	12	8	0	0	0	0	0	2	3	30	0	0
a76aee4fad2c37308fefb1043d841c23	4	0	0	0	0	0	0	0	4	0	0	0	0	0	0	0	0	0	0	0	0	0	0	0	0	0	0	0	0	2	0	0	0	0	0	0	0	0	0	0	0	0	0	0	0	4	20	2	8
a8d1b503f5f2d2853ac016fd17ad9872	0	0	0	0	0	0	0	0	0	0	0	0	0	0	0	0	0	0	0	0	0	0	0	0	0	0	0	0	0	1	0	0	0	0	0	0	0	0	0	0	0	0	0	0	0	0	0	0	0
aaa7a4eec3db92b542f3a4f0dccffbf8	0	0	0	0	0	0	0	0	0	0	0	2	0	0	0	0	0	0	0	0	2	0	0	0	0	0	0	10	0	0	0	0	0	0	0	0	0	0	0	0	0	0	0	0	0	0	0	0	0
ab1e8f51c62beebc6b4816308092f54d	40	0	0	37	26	0	9	8	0	36	32	0	0	0	8	14	0	0	0	0	0	0	0	0	31	0	10	9	11	24	0	0	8	28	0	0	18	24	10	0	0	0	14	0	2	0	0	0	2
ab60c1d9017f0ab161b26350816797c0	0	0	0	0	0	0	0	0	0	0	0	0	0	0	0	0	0	0	0	0	0	0	0	0	8	0	0	0	0	0	0	0	0	0	0	0	0	0	0	0	0	0	0	0	0	0	0	0	0
ab84fdddd62f0d034fe54787b632eca4	0	0	0	0	0	0	0	3	0	0	0	0	0	0	0	0	0	0	0	0	0	0	0	0	0	0	0	0	0	0	0	0	0	0	0	0	0	0	0	0	0	0	0	0	0	0	0	1	0
ad1ec8b61bb6fdc512a4e62ad2c1cdef	0	0	0	0	0	0	0	0	0	0	0	0	0	0	0	0	0	0	0	0	0	0	0	0	0	0	0	2	0	0	0	0	0	0	0	0	0	0	0	0	0	0	0	0	0	0	0	0	0
ad8c58004fe7e748e733ebb3b409659a	0	0	0	0	0	0	0	0	0	0	0	0	0	0	0	0	0	2	0	0	0	0	0	0	0	0	0	0	0	0	0	0	0	0	0	0	0	0	0	0	0	0	0	0	0	0	0	0	0
ad90f3a1c6927e56e69bca790c578434	0	0	0	0	0	0	0	0	0	0	0	0	0	0	0	0	0	0	0	0	0	0	0	0	0	0	0	0	0	0	0	0	0	0	0	0	0	11	0	0	0	0	0	0	0	0	0	0	0
ae38eca988d612fbdb441998daa1b19c	0	0	0	0	0	0	0	0	0	0	0	0	0	0	0	0	0	0	0	0	0	0	0	0	0	0	0	0	0	0	0	0	0	0	0	0	0	2	0	0	0	0	0	0	0	0	0	0	1
ae438ba43de1ce5b93806c5f0dad7705	0	0	0	0	0	0	37	0	0	0	0	0	0	8	0	0	0	0	44	14	6	0	0	0	0	8	0	0	0	0	0	0	0	0	0	0	0	0	0	0	11	9	0	0	5	0	0	0	0
afb8e7f4e1bbe1729cb9487bf7fd0947	4	6	0	0	0	0	10	0	1	3	0	2	22	12	0	0	1	0	1	0	4	0	2	0	0	0	13	10	0	7	0	0	0	0	0	0	0	0	0	0	9	3	3	33	41	9	2	49	36
b0219b8e8c9bcef59c8b89d599bcc3e5	0	16	0	0	0	0	0	0	0	0	0	0	0	0	0	0	0	0	0	0	0	0	0	0	0	0	0	0	0	0	0	0	0	0	0	0	0	0	0	0	0	0	0	0	0	0	0	0	0
b33e549ad2beac2362947674da16d46b	0	0	0	0	0	0	0	0	0	0	0	0	0	0	0	0	1	0	0	0	0	0	0	0	0	0	0	0	0	0	0	0	0	0	0	0	0	0	0	0	0	0	0	0	0	0	0	1	0
b40a5f99dc65372cdc6bbad9a08edd85	43	28	0	0	0	0	4	4	0	32	0	0	0	0	8	0	51	0	56	6	10	20	18	0	0	5	34	6	14	20	22	0	0	0	14	0	14	0	0	28	116	246	22	66	277	374	165	216	158
b414b4c74ce677f83c271765321b78d3	0	0	0	0	0	0	0	0	0	0	0	0	0	0	0	0	0	4	0	0	0	4	0	0	0	0	0	0	0	0	0	0	0	0	0	0	0	1	0	0	0	0	0	0	0	0	0	0	0
b42e8ecbf8d252660ee2159a56f6910d	0	0	0	0	0	0	0	0	0	0	0	0	0	0	0	0	0	0	0	2	0	0	0	0	0	0	0	0	0	0	0	0	0	0	0	0	0	0	0	0	0	1	0	0	0	0	0	0	0
b4a3dd921dbb21342d23986f8eeaff12	0	0	0	0	0	0	0	0	0	0	0	0	0	0	0	0	0	0	0	0	0	0	0	0	0	10	0	0	0	0	0	0	0	0	0	0	0	0	0	0	0	0	0	0	0	0	0	0	0
b5cd752438b6793f18b9bd676acf1da8	0	0	0	0	0	0	0	0	0	0	0	0	0	0	0	0	0	0	0	0	0	0	0	1	0	0	0	0	0	0	0	0	0	0	0	0	0	0	0	0	0	0	0	0	1	0	0	0	0
b673cc7448c50b5a691d01726510afcc	0	0	0	0	0	0	0	0	0	0	0	0	0	0	0	0	0	0	0	0	0	0	0	0	0	0	0	0	0	0	2	0	0	0	0	0	0	0	0	0	0	0	0	0	0	0	0	11	0
b75f2a9cc443ec98420e54b9e6698f0c	5	0	0	0	0	0	84	1	0	0	4	0	2	1	0	0	0	28	42	110	6	0	0	0	0	0	9	2	0	0	0	0	1	0	0	169	7	0	7	0	0	0	0	0	0	0	0	0	0
b8c5a79014d87b30dad650566749683c	10	0	38	7	10	8	2	2	11	11	4	8	4	4	3	4	4	0	11	8	2	2	3	15	26	2	6	0	2	13	8	12	5	4	9	26	2	10	16	18	16	9	11	4	7	3	12	6	3
ba044e2d0a29de3ea04b68c862758a70	0	0	0	0	0	0	0	2	2	0	0	2	1	0	0	0	1	0	0	0	0	2	0	4	0	0	0	2	0	0	0	0	0	0	0	0	0	0	0	0	0	0	0	0	1	2	1	0	0
ba116ea8bbb684d4740c21015a3b9282	0	0	0	0	30	0	0	0	0	0	0	0	0	0	0	0	0	0	0	0	34	0	0	0	0	0	0	0	0	0	0	0	0	0	0	0	0	0	0	0	0	0	0	17	0	0	188	0	0
ba44ff9d9f172787bf67f24914aec4ce	167	173	0	63	51	124	80	63	60	39	0	0	200	526	62	0	332	0	278	48	254	60	42	35	0	0	86	210	170	200	160	0	32	0	0	33	152	0	122	0	2214	4887	1187	48	1406	2435	683	454	142
bab0f0f0e50aa886db08eb6d6fd4e331	0	0	0	0	0	0	0	1	0	0	0	0	1	0	0	0	0	0	0	0	0	0	0	0	0	0	0	0	0	0	0	0	0	0	0	0	0	0	0	0	0	0	17	0	1	2	12	0	0
bb5481edaf326f8f177c7519eb502516	0	0	0	0	0	0	0	7	3	9	2	0	5	0	0	0	0	0	0	0	0	2	0	0	3	0	0	2	24	7	0	0	0	0	0	2	0	0	0	12	0	11	0	19	28	18	6	122	243
bba27e4e21259844955c604d8bab8902	76	0	0	0	8	0	0	0	0	0	0	0	0	6	0	0	0	0	8	0	0	0	0	0	0	34	10	0	0	0	14	0	0	0	0	0	0	0	0	0	624	1686	3095	0	4	200	169	4	2
bbcdbb64e4ab82edb966dd311e267f21	0	0	0	0	0	0	0	0	0	0	0	0	0	0	0	0	0	0	0	0	0	0	0	0	0	0	4	0	0	0	0	0	0	0	0	0	0	0	0	0	0	0	0	0	0	0	21	0	0
bdbd019bbc6f96c39fd39dfd166ae2ba	0	0	0	0	0	0	0	0	0	0	0	0	0	2	0	0	0	0	0	0	0	0	0	0	0	0	0	0	0	0	0	0	0	0	2	0	0	0	0	0	1	1	0	0	186	2	2	12	1
be73525ce5e0da5ac68c0c48e0990144	437	144	0	536	502	552	333	357	279	264	460	220	316	311	650	486	613	346	442	382	512	376	574	595	306	269	419	421	356	525	598	698	448	528	409	234	528	468	431	540	0	0	0	0	0	0	10	0	0
bf4f3a649161c792d4e72ec43eb7a856	0	0	0	0	0	0	0	0	0	0	0	0	0	0	0	0	0	0	0	0	0	0	0	0	0	4	0	0	0	0	0	0	0	0	0	0	0	0	0	0	0	0	0	0	0	0	0	0	0
c1d3ef05227c2006826cb977075d2597	0	0	0	0	0	0	0	0	0	0	0	0	0	0	0	0	0	0	0	0	0	0	0	0	1	0	0	0	0	0	0	0	0	0	0	0	0	0	0	0	0	0	0	0	0	0	0	0	0
c480e7e74301b27b7f4caad1f4775002	5	0	0	0	0	0	2	2	0	0	0	0	1	4	0	0	6	0	0	0	0	0	0	0	0	0	0	0	4	0	2	0	0	0	0	0	0	0	0	0	110	80	195	4	24	41	394	25	11
c57479f0b46b6675360b5ecb2817f3b3	0	0	0	0	0	0	0	0	0	0	0	0	0	0	0	0	0	0	0	0	0	0	0	0	0	0	0	0	0	0	0	0	0	0	2	0	0	0	0	0	0	0	0	0	0	0	0	0	0
c6de81611d26d23a7e661dc0a2a430f6	0	0	0	0	0	0	0	0	0	0	0	0	0	0	0	0	0	0	0	0	0	0	0	0	0	0	0	0	2	0	0	0	0	0	0	0	0	0	0	0	0	0	4	0	2	7	7	230	6
c7049f931af9ad091e61e41c7100c934	0	0	0	0	0	0	0	0	0	0	0	0	0	0	0	0	0	0	0	0	0	0	0	0	0	0	0	0	0	0	0	0	0	0	0	1	0	0	0	0	0	2	0	0	0	0	0	0	0
c7e9781f2400fcf00e0efa438a5e6fb7	0	0	0	0	0	0	12	0	0	0	0	0	0	2	0	0	0	0	0	0	0	0	0	0	0	3	0	0	0	0	0	0	0	0	0	0	0	0	0	0	0	0	0	0	3	0	0	0	0
c7ea916a7f0a8786f3453fdb723139fc	0	0	0	0	0	0	0	0	0	0	0	0	0	0	0	0	0	0	0	0	0	0	0	0	0	0	5	0	0	0	0	0	0	0	0	0	0	0	0	0	0	0	0	0	0	0	0	0	0
c98c4c9a3947b461a8cae60ef34fce2f	0	0	11	0	9	6	0	0	0	0	0	0	0	0	0	2	0	0	0	0	0	0	0	0	0	0	0	0	0	0	0	10	0	4	0	0	2	8	4	0	2	0	3	1	0	0	0	0	0
c996c211d3e762478ddff2288fe08e36	0	0	0	0	0	0	0	0	0	0	0	0	0	0	0	0	0	0	0	0	0	0	0	0	0	0	0	0	0	0	0	0	0	0	0	0	0	2	0	0	0	0	0	0	0	0	0	0	0
ca627a81becacd66fb6c346fde31eb1b	133	0	0	0	0	0	202	97	42	0	31	0	72	86	152	0	294	126	166	38	156	12	46	41	0	50	50	94	53	50	106	0	0	0	0	48	4	0	0	38	118	77	124	0	51	20	34	0	20
ca752ed0d05176464243e9a3ccece1fa	0	0	0	0	0	0	2	0	0	0	0	0	0	0	0	2	0	0	0	0	0	0	0	0	0	0	0	0	0	0	0	0	0	0	0	0	0	0	0	0	0	0	0	0	0	0	0	0	0
ca9bb229516bad1b1cc139bb1dad15e7	38	398	206	89	145	288	86	67	27	472	354	344	70	70	104	125	116	218	42	230	62	264	192	129	338	56	72	104	32	218	61	187	166	123	214	82	176	146	134	164	0	0	0	0	2	0	0	0	1
cb8b2536bc993cbfbf84759735837e82	0	3	0	0	0	0	0	0	0	2	0	0	0	0	0	0	0	0	0	0	0	0	0	0	0	0	0	0	0	0	0	0	0	0	0	0	0	0	0	0	0	0	0	0	0	0	0	0	0
cbe475bf6f1d24265e2a1c737694794b	211	58	0	0	10	18	570	258	170	57	66	36	233	680	217	8	318	132	96	162	88	191	90	36	0	456	1032	174	483	256	116	6	8	0	64	50	0	6	7	36	66	37	92	0	50	78	273	120	172
ccf02733370278f0d5cb2e0fda4ad2e0	0	0	0	0	0	0	0	0	0	0	0	0	0	0	0	0	0	0	0	0	0	0	0	0	0	0	0	0	0	0	0	0	0	0	0	0	0	4	0	0	0	1	0	0	0	0	0	8	0
cd1d965f77431974d1c9ab481896760a	0	0	0	0	0	0	0	4	0	0	0	0	0	0	0	0	2	6	0	68	0	0	0	0	0	0	0	0	0	0	0	0	0	0	0	0	0	0	0	0	0	0	0	0	0	0	0	0	0
cd35e72e5b38533598c3f5a21dd0a0a1	13	0	0	0	6	0	28	6	2	8	0	3	6	6	6	0	2	0	20	0	0	2	0	5	18	4	4	9	5	6	0	3	2	2	2	4	0	4	4	0	0	1	0	0	0	2	0	0	0
cecfc480a59e8baeab0e301797439711	0	0	0	0	0	0	0	1	0	0	0	0	0	0	0	0	0	0	0	0	0	0	0	0	0	0	0	0	0	0	0	0	0	0	0	0	0	0	0	1	0	0	0	0	0	0	0	0	0
cef2de2191f767e621f047d745996ec8	3	0	0	0	0	0	4	0	4	0	0	1	0	0	0	0	0	0	0	6	0	3	0	0	21	0	0	0	0	0	0	1	0	1	0	0	0	1	0	6	14	0	52	12	0	56	8	0	2
cfa57adcea17d39037e617f1d14de858	48	0	0	0	0	12	384	48	0	0	0	0	12	98	0	0	276	298	894	612	376	0	0	0	0	98	11	96	8	0	194	1	0	0	0	46	2	0	1	0	4	0	25	0	0	2	2	2	0
d074bfa6e37cd794d2b5a207c124e293	0	0	0	1	0	0	0	0	0	0	0	0	0	0	0	0	0	0	0	0	0	0	0	0	0	0	0	0	0	0	0	0	0	0	0	0	0	0	0	0	0	0	0	0	0	0	0	0	0
d18af3b313df83ffc861fc2f15a0a696	0	0	0	0	0	0	0	0	3	0	0	5	1	0	0	2	0	0	0	0	12	0	0	2	0	0	0	20	4	1	0	0	0	0	0	0	0	0	0	0	0	0	0	0	0	0	0	0	0
d1d3ec3217a5c5579e6ada07313a0fc7	0	0	0	0	0	6	0	0	0	0	0	8	0	0	0	0	0	0	0	0	0	0	0	0	0	0	0	0	0	0	0	0	0	0	0	0	0	4	6	4	8	15	4	0	12	46	7	33	44
d28fdbe7e16c6865f29eeac29d526f64	0	0	0	0	0	0	24	0	0	0	0	0	0	0	0	0	0	0	0	0	0	0	0	0	0	0	0	0	0	0	0	0	0	0	0	0	0	0	0	0	0	0	0	0	2	0	0	0	0
d3df44d6fe48395af2992f8d78d1f007	0	0	0	0	0	5	0	0	0	0	0	0	0	0	0	0	0	0	0	0	0	0	0	0	1	0	0	0	0	0	0	0	0	0	0	0	3	0	0	0	0	0	7	0	0	0	0	0	0
d414c1a137d881a1d4b747a3e3274ea0	0	0	0	0	0	0	0	0	0	0	52	14	0	0	0	0	0	0	0	0	12	0	0	0	0	0	0	0	0	0	0	0	0	0	0	0	0	0	0	0	0	0	0	0	0	0	0	0	0
d415d307b2fcfe533f05ad220c1115fa	0	0	0	0	0	0	0	0	0	0	0	0	0	0	0	0	0	0	0	1	0	0	0	0	0	0	0	0	0	0	0	0	0	0	0	0	0	0	0	0	0	0	0	0	0	0	0	0	0
d4c890219ae157e0ac290de8f1fa096c	0	0	0	0	0	0	0	0	0	0	0	0	0	0	0	0	0	0	0	0	0	0	0	0	0	0	0	0	0	0	0	0	0	0	2	0	0	0	0	0	0	0	4	0	0	4	0	0	0
d4d441b7ec7cb484b6bf5285b800922d	0	0	0	0	0	0	0	0	0	0	0	0	0	0	0	0	0	0	0	0	0	0	0	0	0	0	0	0	2	0	0	0	0	0	0	0	0	0	0	0	2	1	3	4	0	0	0	8	156
d4fd1e4f56666cefd9417fb470b86222	0	0	0	0	0	0	0	0	0	0	0	0	0	0	0	0	0	0	0	0	0	0	0	0	0	0	0	0	0	0	0	0	0	0	0	0	0	3	0	0	0	2	0	0	0	0	0	0	0
d5062cd4aafbdbb5d706396c2dc079cf	0	0	45	23	0	0	39	0	0	0	0	13	0	0	0	0	0	0	8	149	0	0	0	4	0	41	0	0	0	0	0	45	0	10	3	384	0	37	0	8	0	0	0	0	0	0	0	0	0
d567f0bcd5197fd3d5cf161533e87350	0	0	0	0	0	0	0	0	0	0	0	0	0	0	0	1	0	0	0	0	0	0	0	0	0	0	0	0	0	0	0	0	0	0	1	0	0	0	0	0	0	0	0	0	0	0	0	0	0
d63e02e5bfdb3fd076affb56b56f298c	0	0	0	0	0	0	0	0	0	0	0	0	0	0	0	0	0	2	0	0	0	0	0	0	0	0	0	0	0	0	0	0	0	0	0	2	0	0	0	0	0	3	0	0	0	41	4	1	0
d6b1a31dc0bbccc6e5d5830f14589f1c	0	6	13	0	0	0	4	4	8	6	9	0	2	2	0	6	4	10	6	0	8	4	10	4	3	6	3	4	0	2	8	0	0	0	0	0	0	0	0	0	0	0	0	0	1	2	0	0	0
d709d9f86cc71ec3a25929c51ad6c7c8	0	0	0	0	0	0	0	0	10	1	2	2	6	7	0	0	7	9	2	0	0	0	0	0	2	4	0	4	12	0	0	0	0	0	4	0	0	2	0	0	0	0	0	0	0	4	0	1	8
d7a9255cb3b4c94c4484f4bdcd655f94	0	0	0	0	0	0	16	0	0	0	0	0	0	0	0	0	0	0	0	0	0	0	0	0	0	0	0	0	0	0	0	0	0	0	0	0	0	0	0	0	0	0	0	0	1	0	0	0	0
d7aa70b862d0284f6095ef6cb72a8b5b	0	0	0	0	1	0	0	0	0	0	0	0	0	0	0	0	0	0	0	0	0	0	0	0	0	0	0	0	0	0	0	0	0	0	0	0	0	0	0	0	0	0	0	0	0	0	0	0	0
d7c8315818bde9374555fd1165eba11d	0	0	0	0	0	0	0	0	0	0	0	0	0	0	0	0	0	0	0	0	0	0	0	0	0	0	0	4	0	0	0	0	0	0	0	0	0	0	0	0	0	0	0	0	0	0	0	0	0
d80daedf40e834d8ee0869d963b22375	0	18	0	0	0	13	9	10	18	4	246	34	9	9	41	18	12	13	0	0	0	88	70	0	3	19	36	8	23	22	4	0	2	3	76	4	12	14	8	0	0	0	0	0	0	0	0	11	0
d8e013cb2daaac2dd6352bcb88eb6d0a	0	0	0	0	0	0	2	0	0	0	0	0	0	0	0	0	0	0	0	0	0	0	0	0	0	0	0	1	0	0	0	0	0	0	0	2	0	0	0	0	0	0	0	0	1	1	4	0	0
da79b3522ff03e06c513330a5b77fa7a	0	10	0	0	0	0	34	0	0	0	0	0	0	0	0	0	6	0	0	92	0	0	0	0	0	18	0	0	0	0	0	0	0	0	0	64	0	0	0	0	0	0	0	0	0	0	0	0	0
db064f4fcbabf78a76a584df7509d7ea	0	0	0	0	0	0	0	0	0	0	0	0	0	2	0	0	0	0	0	0	0	0	0	0	0	0	0	0	0	0	0	0	0	0	0	0	0	0	0	0	0	0	0	0	0	3	0	0	0
db6c93ff11468262a3ad8b90041e56e2	0	0	0	0	0	0	0	0	0	0	0	0	0	0	0	0	0	0	0	1	0	4	0	0	0	0	0	0	0	0	0	0	0	0	0	0	0	0	0	0	0	0	0	0	0	0	0	0	0
dbd28397b43f671c61d8c325892b5586	0	0	0	0	0	0	0	0	0	0	0	0	0	0	0	0	0	0	0	0	0	0	0	0	0	0	0	0	0	0	0	0	0	0	0	0	0	2	0	0	0	0	0	0	0	0	0	0	0
ddf90a9bd2dcca5173ddb8526c205844	2077	2147	0	5946	2814	3195	300	394	1606	3227	2221	5048	1106	460	2047	1946	450	650	112	806	994	1132	2366	2468	3766	672	954	2930	1440	3144	515	2694	5274	7267	3771	616	3406	3834	5088	3030	0	0	0	0	0	0	58	0	0
decb21ad8a1da3865de514c12f79277a	0	0	0	9	0	0	0	10	4	0	8	0	4	0	19	0	28	35	0	10	16	6	31	28	0	0	7	0	0	2	0	0	0	0	6	15	0	0	0	0	0	0	0	0	2	0	4	4	4
df0a2194aca1ba8ef703439b1a8152fe	0	0	0	0	0	0	0	4	22	0	0	0	6	0	3	0	0	0	0	0	0	0	0	0	0	0	16	0	46	7	0	0	6	0	0	32	0	0	6	0	0	6	0	0	0	7	6	2	11
df9fe0d1d0786a1e1116cab9d03fa388	0	0	0	0	0	0	0	0	0	0	0	0	0	0	0	0	0	0	0	82	0	0	0	0	0	0	0	0	0	0	0	0	0	0	0	0	0	0	0	0	192	0	0	0	0	0	0	0	0
e08102fcb60b9961c3a85f261332ec62	0	0	0	0	0	0	0	0	0	0	0	0	0	0	0	0	0	0	0	0	0	0	0	0	0	0	0	0	0	0	0	0	0	0	0	0	0	3	0	0	0	0	2	0	0	3	10	0	0
e0ad6bd324a9c93e0676a2d24a2b2684	0	0	0	0	0	0	1	0	0	0	0	0	0	0	0	0	0	0	0	0	0	0	0	0	0	5	0	0	0	0	0	0	0	0	0	0	0	0	0	0	0	0	0	0	0	0	0	0	0
e162752c44948c25c06156c679b629b4	0	0	0	0	0	0	0	0	0	0	0	0	0	0	0	0	0	0	1	0	0	0	0	0	0	0	0	0	0	0	0	0	0	0	0	0	0	0	0	0	0	0	0	0	0	0	0	0	0
e1fa89c28fa1f3cec0a4d585fb8bc13d	99	0	0	16	5	0	43	12	0	33	0	27	15	35	8	8	8	0	58	16	18	18	0	13	40	84	26	15	0	0	0	0	4	0	8	12	7	13	0	0	0	8	0	0	6	11	83	0	0
e23f05d9d68d07e1ecd9fa1b678869fb	0	0	0	0	0	0	0	0	0	4	0	0	0	0	0	0	0	0	0	0	0	0	0	0	0	0	0	0	0	0	0	0	0	0	0	0	0	0	0	0	0	0	0	0	0	0	0	0	0
e2d482acd6e6467a2327c2a919b5bbbc	0	0	5	0	0	0	0	0	1	0	0	0	0	0	0	0	0	0	0	2	0	1	0	0	0	0	0	10	0	0	0	0	0	0	0	0	0	0	0	0	0	0	0	0	0	0	0	0	0
e3bc60c116d37fca8c1701530e20a15f	0	0	0	0	20	12	6	0	0	0	6	0	0	8	2	0	0	0	0	2	0	0	0	0	0	0	3	0	0	0	4	7	13	20	6	68	8	4	0	0	2	2	0	0	0	0	2	0	0
e46d9607e2c4c8cb0e151a45cbb5d51d	0	0	0	0	0	0	0	0	2	0	0	0	0	0	0	0	0	1	0	0	0	0	0	0	0	0	0	0	0	2	0	0	0	0	0	0	0	0	0	0	0	0	0	0	0	0	0	0	0
e47bcb576f564772b935f96843f676d2	0	0	0	0	0	0	0	0	0	0	0	0	0	0	0	0	0	0	0	0	0	0	0	0	0	6	0	0	0	0	0	0	0	0	0	0	0	0	0	0	0	0	0	0	0	0	0	0	0
e4ebb511dee4dec2283da4fb90bacfce	21	0	0	0	0	0	1698	135	0	0	0	0	101	595	8	0	34	26	216	46	28	0	0	2	0	297	206	44	288	0	20	0	0	0	0	0	0	0	0	0	0	0	0	0	0	0	0	0	0
e5256fd6adc33de513af92ecbc0e6855	0	0	0	0	0	0	1	0	0	0	0	0	2	0	0	0	0	0	0	0	0	0	0	0	0	0	0	0	0	0	0	0	0	0	0	0	0	0	0	0	0	4	6	0	0	3	0	22	1
e53589605ab7ec449c30dddea9f8c015	0	0	0	0	0	0	0	0	0	0	0	0	2	0	0	0	0	0	0	0	0	0	0	0	0	0	1	0	0	0	0	0	0	0	0	0	0	0	0	0	4	0	0	0	2	6	5	20	63
e62a3829d444d2b9c0537e25269d4eb7	0	0	0	0	0	0	0	0	0	0	0	0	0	0	0	0	0	0	0	0	0	0	0	0	0	0	0	0	0	0	0	12	0	0	0	0	0	0	0	0	39	0	0	0	0	0	0	0	6
e644d678e8a085c46481946c73664227	0	7	0	0	0	0	0	0	76	0	0	0	0	0	0	0	0	0	0	0	0	0	0	0	0	0	0	0	0	0	0	0	0	0	2	0	0	0	0	0	0	0	0	0	0	0	0	0	0
e7251523d1159a8056507802462d268c	0	0	0	0	0	0	0	0	0	2	0	0	0	0	10	6	0	0	0	8	10	3	44	134	0	0	0	0	0	23	0	0	0	0	266	0	0	8	4	355	0	0	8	0	0	0	0	0	0
e829bbc80059f7eca485d1343de279fb	0	0	0	0	0	0	0	0	0	0	0	0	0	0	0	0	0	0	0	0	0	0	0	0	0	0	0	0	0	0	0	0	0	0	6	0	0	0	0	0	0	0	0	0	0	0	0	0	0
e90d6ddfebdfd0796102d9b5735506a7	0	0	0	0	0	0	4	8	0	0	0	0	0	0	0	0	10	4	0	0	4	2	0	0	0	1	0	0	4	0	0	0	0	0	0	0	0	0	0	0	2	0	0	3	0	0	0	0	0
ea0671cccb33e754eaa696e98fd7ea2e	0	0	0	0	0	0	0	0	0	0	0	0	0	0	0	0	0	0	1	0	0	0	0	0	0	0	0	0	0	0	0	0	0	0	0	0	0	0	0	0	0	0	0	0	0	0	0	0	2
ec278eeeb79176da22e9c6b9c7b2fc7c	0	0	5	0	0	0	0	0	0	0	0	0	0	0	0	0	0	0	0	2	0	0	0	0	0	0	0	0	0	0	0	0	0	0	0	0	0	0	0	0	0	0	0	0	0	0	0	0	0
ec4b5abf726df92bb6d707a70a3fdf2a	0	0	0	0	0	0	0	0	0	0	0	0	0	0	0	0	0	0	0	0	0	0	6	0	0	0	0	0	0	0	0	0	0	0	0	0	0	0	0	0	0	0	0	0	0	0	0	0	6
ec97e6c46d471b4ab5956ea6dc9e744b	0	0	0	0	0	0	0	0	0	0	0	0	0	0	0	0	0	0	0	0	0	46	0	0	0	0	0	0	0	0	0	0	0	0	4	0	6	0	4	0	0	0	0	0	0	0	0	0	0
ed4aa1d35b7455c2bfcf43eea04529f3	0	0	0	0	0	0	0	0	0	0	0	0	0	0	0	0	0	0	0	0	0	0	0	0	0	3	0	0	0	0	0	0	0	0	0	0	0	0	0	0	0	0	0	0	0	0	0	0	0
ee08708422094c8f7b36ef7bd45fff79	16	0	0	0	0	0	2	0	0	0	0	0	0	4	0	0	0	0	0	0	0	0	0	0	0	0	0	0	0	0	0	0	0	0	0	0	0	0	0	0	11	0	32	0	1	6	66	13	0
f0121b402313a82b24c972b442879ef8	0	0	0	0	0	0	4	0	0	0	0	0	0	8	0	0	4	0	0	2	0	0	0	0	0	0	4	0	6	0	4	0	0	0	0	0	0	0	0	0	23	0	10	0	11	10	0	0	0
f16aef7be6d6bcf174b863bd835a691b	0	0	0	0	0	0	0	0	0	0	0	0	0	0	0	0	0	0	0	0	0	0	0	0	17	0	0	0	0	0	0	0	0	0	0	0	0	0	0	0	0	0	0	0	0	0	0	0	0
f16ef1c2aab974f53756735e43d1f156	0	0	0	0	0	0	0	0	2	0	0	0	0	0	0	0	2	0	0	0	0	0	0	0	0	0	0	0	0	0	0	0	0	0	0	0	0	0	0	0	0	0	0	4	0	0	0	12	0
f178fad769019d957787eb01eb71f35a	0	0	9	21	14	30	2	2	2	2	0	2	0	2	0	4	0	2	5	2	0	0	0	1	12	0	0	0	0	0	0	42	32	23	17	12	23	12	21	13	7	5	5	9	0	2	7	0	1
f4f248b8348603356dd2cf0d07fd7762	162	0	0	0	0	0	20	17	0	0	0	0	0	0	0	0	0	0	0	0	0	0	0	0	0	108	0	0	0	0	0	0	0	0	0	0	0	0	0	0	0	0	25	0	0	0	300	0	0
f599abb4fd9824c690810ccad249d321	0	0	0	0	0	0	0	0	0	0	0	0	0	0	0	0	0	0	0	0	0	2	0	0	0	0	0	0	0	0	0	0	0	0	0	0	0	0	0	0	0	0	0	0	0	0	0	0	0
f5b47357781412399a1b3c87fc7c1295	0	0	0	0	0	0	0	0	0	0	0	0	0	0	0	0	0	0	0	0	0	4	0	0	4	0	0	0	0	0	4	0	0	0	0	0	0	0	0	0	0	0	0	0	0	0	1	0	0
f63a137852b0a42fb4c46d46fad33873	0	0	0	0	0	0	0	0	12	54	0	0	0	0	0	0	0	0	0	0	0	0	0	0	0	0	36	0	52	23	0	0	0	0	0	0	0	0	0	0	0	0	0	37	2	0	18	0	1244
f847ea56c528b8abd2c33907686cabc8	0	0	7	0	0	0	0	1	0	0	0	0	3	0	0	0	0	0	0	0	0	0	0	0	0	4	0	0	4	0	0	0	1	0	0	0	0	0	0	0	0	8	0	3	4	18	4	43	17
f85da3bbd4d53a554ff3581a309c5189	15568	4742	0	19311	17568	17457	12406	11236	9582	8739	14132	6964	10660	12802	25380	16452	20531	12848	16246	15717	21534	11368	22482	19978	11126	9418	14151	14566	14460	18774	22294	19144	16440	17300	13357	7191	17008	15974	14459	18568	76	0	88	0	0	94	166	0	0
f861264dae2266e1bde85d55b846b655	98	0	0	0	0	0	0	103	0	0	0	0	80	0	16	0	0	0	0	0	67	0	0	0	0	0	188	123	34	177	0	0	0	0	0	0	0	0	0	0	0	0	0	1381	0	44	135	246	4620
f86cba4550aeb9d934dab5ea435015e1	0	0	0	0	0	0	0	0	0	0	0	0	0	0	0	0	0	1	0	0	0	0	0	0	0	0	0	0	0	0	0	0	0	0	0	0	0	0	0	0	0	0	0	0	0	0	0	0	0
f8c8015f38db64f6fa180827926f56ba	10	0	15	213	224	360	11	4	0	10	0	4	11	0	0	0	0	0	5	6	0	0	0	4	28	0	14	11	4	8	0	409	248	214	94	120	326	256	324	72	47	28	45	21	7	7	18	0	0
f8eae9b10728dd8862950a0a453c5742	0	0	135	0	0	0	0	0	18	32	17	0	0	0	0	0	0	0	0	36	14	6	12	14	84	0	18	0	0	16	0	30	32	18	15	23	14	0	22	32	29	17	56	0	16	0	0	14	11
f977cce679ad00e2baa8d711371d255f	0	0	7	0	0	0	0	0	2	0	0	0	0	0	0	0	0	0	0	0	0	0	0	0	0	0	0	0	0	0	0	0	0	0	0	0	0	0	0	0	1	5	8	81	20	2	0	0	4
fa43bb2896c676236a9629184a942f9a	0	3	13	0	0	0	1	0	2	1	3	3	2	0	0	2	0	0	0	3	0	2	0	2	2	0	2	0	0	2	0	0	0	0	0	0	0	0	0	0	0	0	0	0	0	0	0	0	0
fc0c78d30e1d0eb51dfda8da773ab120	0	0	0	0	1	0	0	0	0	1	0	0	0	2	0	0	0	0	0	0	0	0	0	0	2	0	0	0	0	0	0	0	1	2	0	2	0	0	0	0	0	0	0	0	0	0	0	0	0
fd3bff1756afc25ecec305a80589d31f	0	0	0	0	0	0	0	0	0	0	0	0	0	0	0	0	0	0	0	0	1	0	0	0	0	0	0	0	0	0	0	0	0	0	0	0	0	0	0	0	0	0	0	0	0	0	0	0	0
fda470cbf26e532995c6d02f45e4269c	0	0	0	0	0	0	0	0	0	0	0	0	0	3	0	0	0	0	0	0	0	0	0	0	0	0	0	0	2	0	0	0	0	0	0	0	0	0	0	0	12	14	2	1	28	20	2	7	9
fe7579e953b4fdf095d513332f22fe93	0	0	0	0	0	0	0	0	0	0	0	0	0	0	0	0	0	0	0	0	0	0	0	0	0	0	0	0	0	0	0	1	0	0	0	0	0	0	0	0	0	0	0	0	0	0	0	0	0
ff06c7481658a2050170812cba1e62f6	0	0	0	3	4	0	0	0	0	4	2	4	0	0	0	0	0	0	0	0	0	4	4	0	0	0	2	0	0	0	0	0	0	0	0	2	0	0	2	8	0	0	0	0	0	2	0	15	5
ff4a593f86c31ff399c126e463193d34	0	0	0	0	0	0	6	26	0	0	0	0	25	20	0	0	8	0	10	0	0	10	0	0	0	8	12	0	40	24	0	0	0	0	0	0	0	0	0	36	3	5	0	111	92	26	12	525	592
ff75a588c4e4c84a13302714c9c099ef	1005	1102	1404	1685	781	785	440	394	184	1465	366	1010	568	432	197	1034	228	506	588	1724	348	829	158	980	6986	1229	456	404	255	364	202	1137	970	1551	1262	806	1119	766	1066	1848	439	539	704	611	296	996	1074	326	248
01cdc2929f4e77efeb6394e40172ae4e	0	0	0	0	0	0	0	0	0	0	0	0	0	0	0	0	0	0	0	0	4	0	0	0	0	0	0	0	0	1	0	0	0	0	0	0	0	0	0	0	0	0	0	0	0	0	0	0	6
0245d67510dbcecbeb261ecaf32dfb7a	0	0	0	0	0	0	0	0	0	0	0	0	0	0	0	0	0	0	0	0	0	0	0	2	0	0	0	0	0	0	0	0	0	0	0	0	0	0	0	0	0	0	0	0	0	0	0	0	0
0317a21bf8945a480d23b6730688f59e	0	0	0	0	3	0	0	0	0	8	0	0	0	0	0	0	0	0	0	0	0	0	0	0	0	0	2	0	0	4	0	0	0	0	0	0	0	0	0	0	0	0	0	2	0	0	3	0	1
0e765d93dd4369c7fc644580ed8db663	0	0	0	0	0	0	0	2	0	0	0	0	0	0	0	0	0	0	0	0	0	0	0	0	0	0	0	0	0	0	0	0	0	0	0	0	0	0	0	0	0	0	0	0	0	0	0	0	0
137c51bdeff23c750bed442f27670566	3	0	4	0	0	0	0	2	0	0	1	0	0	0	0	4	0	0	0	0	0	0	0	2	0	3	1	0	0	0	0	0	0	0	0	0	0	0	0	0	0	0	0	0	0	0	0	0	0
2056a5abcf05faddb1e394aca7d6bf69	0	0	0	0	0	0	0	0	0	0	0	0	0	0	0	0	0	0	0	0	0	0	0	0	0	0	46	0	0	8	0	0	0	0	0	0	0	0	0	0	0	0	0	0	0	0	0	0	0
2153400ea550015db03bf07e1245c949	0	0	0	0	0	0	0	0	0	0	0	0	0	0	0	0	0	0	0	0	0	0	0	0	0	0	0	0	0	0	0	0	0	0	0	0	0	12	0	0	0	0	0	0	0	0	0	0	0
2313c797e0dba0bb9768f84c38d63fb9	0	0	0	0	0	0	0	0	0	0	0	0	0	0	0	0	0	0	0	0	0	0	0	0	0	0	41	0	0	30	0	0	0	0	0	0	0	0	0	0	39	96	0	0	28	40	19	22	23
33020fef54326b0414b2594cef18def9	4	0	0	0	0	0	220	2	0	0	0	0	14	32	0	0	28	0	44	0	0	0	0	0	0	4	2	0	4	4	0	0	0	0	0	0	0	0	0	0	0	0	66	0	0	0	0	0	0
4036a26f1ae45d7f6eae0750b1d5dbf7	0	0	0	0	0	0	0	0	0	0	0	0	0	0	0	0	0	0	0	0	0	0	0	0	0	0	0	0	0	0	0	0	0	0	6	0	0	0	0	0	0	0	0	0	0	0	0	0	0
47cec43324eb91a84dd2e576f10e4275	0	0	0	0	0	0	0	0	0	0	0	0	0	0	0	0	0	0	33	0	0	0	0	0	0	0	0	0	0	0	0	0	0	0	0	0	0	0	0	0	0	0	0	0	0	0	0	0	0
49d5a82a66b9502ec78092cb52b729eb	511	0	19	0	11	0	368	120	106	157	0	16	212	210	38	8	106	0	234	18	88	0	0	0	0	164	149	115	277	202	35	0	0	0	0	0	0	0	0	12	36	110	4	34	74	115	396	70	55
56fc3f8078be4073e7c8db2fad8e8b9c	29	0	0	0	0	0	0	0	0	0	0	0	0	0	0	0	0	0	0	0	0	0	0	0	0	0	0	0	0	0	0	0	0	0	0	0	0	0	0	0	0	0	0	0	0	0	0	0	0
779ff0d066a12d917cf8d0b37603281d	0	0	0	0	0	0	0	7	0	0	0	0	0	6	0	4	0	0	2	0	0	7	0	2	0	0	4	0	0	0	0	0	0	0	0	0	0	0	0	0	0	0	0	0	0	0	0	0	0
86a01b5db21f12b366075d053de17c0c	0	0	0	0	0	0	0	24	2	0	0	0	0	0	0	0	0	1	0	0	0	1	0	0	0	0	9	2	0	0	0	0	0	0	0	0	0	0	0	0	0	0	0	0	0	0	0	0	0
8ae0f3109b631f26f8848e6c4d427f61	0	0	0	0	0	0	60	0	0	0	0	0	0	0	0	0	0	0	0	0	0	0	0	0	0	0	0	0	10	0	0	0	0	0	0	0	0	0	0	0	0	0	0	0	0	0	0	0	0
8e3c7c7f0354d4714d40bc2bb4b118ca	0	0	0	0	0	0	0	0	0	0	0	0	0	0	0	1	0	0	0	0	0	0	0	0	0	0	0	0	0	0	0	0	0	0	0	0	0	0	0	0	0	0	0	0	0	0	0	0	0
91b5698ecce64d93f2d4e204795bd36c	0	0	0	0	0	0	0	0	2	0	0	0	0	0	0	0	0	0	0	1	0	0	0	0	0	0	0	0	0	1	0	0	0	0	0	0	0	0	0	0	0	0	0	3	0	0	0	0	2
9833dd34dfcd9a5c66aaf75d9ffdb29c	0	2	0	0	0	0	0	0	0	0	0	0	0	0	0	0	0	0	0	6	0	0	0	0	0	0	0	2	0	1	0	0	0	0	0	0	0	0	0	0	0	0	0	0	0	0	0	0	0
9b9407205b82a77551e943ca94b79433	0	0	12	0	0	0	0	0	2	0	5	4	0	0	0	2	0	0	0	0	2	4	6	0	0	0	2	4	0	0	2	0	0	0	0	0	0	0	0	0	0	0	0	0	0	0	0	0	0
a003ea7e8992d115ba81a6b9e69bc15d	0	0	0	0	0	0	3	0	0	0	0	0	0	0	0	0	0	0	0	0	0	0	0	0	0	0	0	0	1	0	0	0	0	0	0	0	0	0	0	0	3	0	29	0	6	0	0	0	0
a733bcbac73a96b7e33e3d67283d3dd9	0	0	0	2	0	0	0	0	0	0	0	0	0	0	0	0	0	0	0	0	0	0	0	0	0	0	0	0	0	0	0	0	0	0	0	0	0	0	0	0	0	0	0	0	0	0	0	0	0
a853bfe2e70e6bb40523c5a368b25c70	0	0	0	0	0	0	0	0	4	0	0	0	0	6	8	0	0	0	0	0	0	0	0	0	0	28	0	0	0	0	0	0	0	0	0	0	0	0	0	0	0	0	0	0	0	0	98	4	0
ad80f7545491dfd95ba5cbc72dc663be	0	0	0	0	0	0	11	26	0	0	0	0	2	0	0	0	2	0	10	4	6	0	0	0	0	6	6	2	10	0	6	0	0	0	0	0	0	0	0	0	132	20	55	0	2	14	213	49	26
ae6a00fc87d058d74b159c224ef677c4	0	0	0	0	0	0	0	0	0	0	0	0	0	0	0	0	0	0	0	0	0	0	0	0	0	0	0	0	0	0	0	0	0	0	0	0	0	0	2	0	0	0	2	0	0	0	0	0	0
b4a449b213dd33bed448ef9751381f3a	37	0	0	0	0	0	0	0	0	0	0	0	0	15	2	0	57	0	16	0	2	0	0	0	0	0	0	0	0	0	0	0	0	0	0	2	0	0	0	0	11	5	36	0	0	0	94	0	0
c55d7ee33806a2e0374b34471d2a06e6	0	0	0	0	0	0	0	0	0	0	0	0	0	0	0	0	0	0	0	0	0	0	0	0	0	0	20	0	0	58	0	0	0	0	0	0	0	0	0	0	0	0	0	0	0	0	0	0	0
cd0f1e97fd966e38908e478ddd53f11b	0	0	0	0	0	0	0	0	0	0	0	0	0	0	0	0	0	0	0	0	0	0	0	0	0	0	0	0	0	0	0	0	0	0	14	0	0	0	0	0	0	0	0	0	0	0	0	0	0
d30b3890a42654927c410e7828806352	0	110	0	271	81	66	46	0	0	176	60	58	0	0	64	0	0	0	0	28	74	0	0	0	0	94	0	632	286	0	38	0	62	0	0	156	68	377	0	0	0	0	0	0	0	0	0	0	0
d5292abd2999b6ca1b4917691eda1e7f	0	0	0	0	0	0	0	2	4	1	0	0	0	4	0	0	0	0	1	0	3	0	0	0	0	2	3	6	0	0	0	0	0	0	0	0	0	0	0	0	6	1	11	0	4	15	0	0	0
dcc31e9a0a960c0cbc9639ad7dd86431	0	0	2	0	0	0	0	0	0	0	0	0	0	0	0	0	0	0	0	0	0	0	0	0	0	0	0	0	0	0	0	0	0	0	0	0	0	0	0	0	0	0	0	0	0	0	0	0	0
e3c22ee37722db6027885022192ee0ab	0	2	0	0	0	0	0	5	0	0	0	0	0	13	0	32	63	47	2	7	0	4	0	0	0	0	0	0	0	0	2	0	0	1	0	1	0	0	0	2	0	0	0	0	0	2	0	0	0
eeadf79409e89520d1aa5c73960269fb	0	0	0	0	0	0	0	0	0	2	0	0	0	0	0	0	0	0	0	0	0	0	0	0	0	0	0	0	0	0	0	0	0	0	0	0	0	0	0	0	0	0	0	0	0	0	0	0	0
f0c7f40c4336b9a2b9d9e13426d5dca6	11	6	0	0	0	0	0	0	0	4	2	2	0	0	4	0	2	4	0	2	2	2	0	7	12	0	2	4	4	2	0	6	0	0	0	0	0	0	0	0	0	0	0	0	0	0	0	0	0
f81bcae2ea0ef08c81502747a81ba5fd	0	0	0	0	0	0	0	3	0	0	0	0	0	0	0	0	0	0	0	0	0	0	0	0	0	0	0	0	0	0	0	0	0	0	0	0	0	0	0	0	0	0	0	0	0	0	0	5	24
fa8aba33e1c7328b3bbf2480c2bb10e3	0	0	0	0	0	0	0	0	0	0	0	0	0	0	0	0	0	0	0	0	0	0	0	0	0	0	0	0	0	0	0	0	0	0	0	0	0	0	0	1	0	0	0	0	0	2	2	0	0
fff89b84053842a489c57df6fef18777	0	10	0	0	0	0	0	0	0	4	0	4	0	0	0	0	0	0	0	0	0	0	0	0	0	0	0	0	0	0	0	0	0	0	0	0	0	0	0	0	0	0	0	0	0	0	0	0	0
001739e26706f2b6720d2be400b55648	0	0	0	0	0	0	0	0	0	0	0	0	0	2	0	0	0	0	0	1	0	0	0	0	0	0	0	0	0	0	0	0	0	0	0	0	0	0	0	0	0	7	0	0	0	5	0	126	0
00669b0f7706200b7b3226dec2b2d253	0	0	0	0	0	0	0	0	0	0	0	0	0	0	0	0	0	0	0	0	0	0	0	0	0	0	0	0	0	0	0	0	0	0	0	0	0	1	0	0	0	0	1	1	23	3	0	24	46
007d8ebf21ae8aed6092522e8b583eb5	0	0	0	0	0	0	0	0	0	0	0	0	0	0	0	0	0	0	0	0	0	0	0	0	0	0	0	0	0	0	0	0	0	0	0	0	0	0	1	0	0	0	0	0	0	0	0	0	0
00937806a36f8275db00699e83341e85	0	0	0	0	0	0	0	0	0	0	0	0	4	0	0	0	0	0	0	0	0	0	0	0	0	0	0	0	0	0	0	0	0	0	0	0	0	0	0	0	0	0	0	0	4	2	0	10	0
00a868cf788e3e238e041112f55682d4	493	82	422	247	2361	1190	66	0	0	314	213	139	0	0	38	254	0	0	0	0	0	71	46	352	4197	0	0	0	0	100	0	3256	718	2195	5844	188	1140	3063	2655	4802	0	0	0	0	0	0	0	0	0
0107def15583b8949d86877ea8b3b12e	0	0	0	0	0	0	0	0	0	0	0	0	0	0	0	0	0	0	0	0	0	0	0	0	0	0	0	0	0	0	2	0	0	0	0	0	0	0	0	0	0	0	0	0	0	0	0	0	0
011cd0f372e532e075e715fab3318b45	0	0	0	0	0	0	0	0	0	0	0	0	0	0	0	0	0	0	0	0	0	0	0	0	1	0	0	0	0	0	0	0	0	0	0	0	0	0	0	0	0	0	0	0	0	0	0	0	0
01200c4b1efee66e5fb862f0a1c28895	0	3	0	0	0	0	0	0	0	0	0	0	0	0	0	0	0	0	0	0	0	0	0	0	0	0	0	0	0	0	0	0	0	0	0	0	0	0	0	0	0	0	0	0	0	0	0	0	0
0150ce68555f570b876684a2d5b77dfa	0	0	0	0	0	0	0	0	0	1	0	0	0	0	0	0	0	0	0	0	0	0	0	0	0	0	0	0	0	0	0	0	0	0	0	0	0	0	0	0	0	0	0	0	0	0	0	0	0
01a14a17e8c4f2c7955720574976c064	0	0	0	0	0	0	0	0	0	0	0	0	0	0	0	0	0	0	0	0	0	0	0	0	0	0	0	26	0	0	0	0	0	0	0	0	0	0	0	0	0	0	0	0	0	0	0	0	0
01effa891d68716adbe3a34d51bd58a8	4	0	0	0	0	0	0	0	0	0	0	0	0	0	0	0	0	0	0	0	0	0	0	0	0	0	0	0	0	0	0	0	0	0	0	0	0	0	0	0	0	0	0	0	0	0	0	0	0
01f2769bf78518b03c9f36134d487bb3	0	0	0	0	0	0	0	0	0	0	0	0	0	0	0	0	0	0	0	0	0	0	0	0	2	0	0	0	0	0	0	0	0	0	0	0	0	0	0	0	0	0	0	0	0	0	0	0	0
022d968bccc22ade23860c8411606806	0	0	0	0	0	0	0	0	0	0	0	0	0	0	0	0	0	0	0	0	0	0	0	4	0	0	0	0	0	0	0	0	0	0	0	0	0	0	0	0	0	0	0	0	0	0	0	0	0
022dcec4420e72e5f556ef0d0d8c420d	0	0	0	0	0	0	0	0	0	0	0	0	0	0	0	0	0	0	0	0	0	0	0	0	0	0	0	0	0	0	0	0	0	0	0	0	0	0	1	0	0	0	0	0	0	0	0	0	0
025c2af9fb80f0800710e462ac3c3b5c	0	0	0	0	0	0	0	0	0	0	0	0	0	0	0	0	0	0	0	0	0	0	0	0	0	0	0	0	0	0	0	0	0	1	0	0	0	0	0	0	0	0	0	0	0	0	0	0	0
02a0cdac91233162ded8a00d767d4e78	10	0	0	0	0	0	95	14	0	0	0	0	6	0	0	4	0	4	32	22	2	0	0	0	0	16	9	12	0	0	4	0	0	0	0	84	0	0	0	0	0	0	0	0	0	0	4	0	0
02a9b593ef9c20b40b84aceae823d8a7	7	0	0	0	0	0	0	0	0	0	0	0	0	2	0	0	0	0	2	0	0	0	0	0	0	0	0	0	0	0	3	0	0	0	0	0	0	0	0	0	2	9	8	0	37	29	44	28	0
02b1bac0b822d69a85b00f5c9ba79ea8	0	0	0	0	0	0	0	0	0	0	0	0	0	0	0	4	0	0	0	0	0	0	0	0	0	0	0	0	0	0	0	0	0	0	0	0	0	0	0	0	0	0	0	0	0	0	0	0	0
02e61bc8039ebb4996afed71e39e1260	0	0	0	0	0	0	0	0	1	0	0	0	0	0	0	0	0	0	0	0	0	0	0	0	0	0	0	0	0	0	0	0	0	0	0	0	0	0	0	0	0	0	0	0	0	0	0	0	0
02f5ea0bf1603f1b314a1768b1364652	0	0	0	0	0	0	0	0	0	0	0	0	0	0	0	0	0	0	0	0	0	0	0	0	0	0	0	0	0	0	0	0	0	0	0	1	0	0	0	0	0	0	0	0	0	0	0	0	0
03b71a85a3562fb7a1e64ad6f8a40afe	0	0	0	0	0	0	0	0	0	0	0	0	0	0	0	0	0	0	0	0	0	0	0	0	4	0	0	0	0	0	0	0	0	0	0	0	0	0	0	0	0	0	0	0	0	0	0	0	0
03cb67065876c2f120d5f28a42f780cd	0	0	0	0	0	0	0	0	0	0	0	0	0	0	0	0	0	0	0	0	0	0	0	0	0	3	0	0	0	0	0	0	0	0	0	0	0	0	0	0	0	0	0	0	0	0	0	0	0
03cc58f08858f8993a135e0d133b2aa6	0	0	0	0	0	0	0	0	0	0	0	0	0	0	0	0	0	0	0	0	0	0	0	2	0	0	0	0	0	0	0	0	0	0	0	0	0	0	0	0	0	0	0	0	0	0	0	0	0
041adfce424848d08dc0b9a8a45693f3	0	0	0	0	0	0	0	0	0	0	0	0	0	0	0	0	0	0	0	0	2	0	0	0	0	0	0	0	0	0	0	0	0	0	0	0	0	0	0	0	0	0	0	0	0	0	0	0	0
041b7586d3d36e3bb118f925190b44ba	0	0	0	0	2	0	0	0	0	0	0	0	0	0	1	0	0	0	0	0	0	0	0	0	0	0	0	0	0	0	0	0	1	0	8	0	0	0	0	0	0	0	0	0	0	0	0	0	0
04269022313f75c2f0ff555dd8be2174	0	0	0	0	51	0	0	0	0	0	0	0	0	0	0	0	0	0	0	0	0	0	0	0	0	0	0	0	0	0	0	0	0	0	0	0	0	0	0	0	0	0	0	0	0	0	0	0	0
04545f6b50c237b0fbf75d253609898b	0	0	0	0	0	0	0	0	0	0	0	0	0	0	0	0	0	0	0	0	0	0	0	0	1	0	0	0	0	0	0	0	0	0	0	0	0	0	0	0	0	0	0	0	0	0	0	0	0
04b820071fea6d3546d90065c03e4ed4	0	0	0	0	2	0	0	0	0	0	0	0	0	0	0	0	0	0	0	0	0	0	0	0	0	0	0	0	0	0	0	0	0	0	0	0	0	0	0	0	0	0	0	0	0	0	0	0	0
04c5a1a1f0cce99a22a99e981af08fd7	0	0	0	0	0	0	0	0	0	0	0	0	0	0	0	0	0	0	0	0	0	0	0	1	0	0	0	0	0	0	0	0	0	0	0	0	0	0	0	0	0	0	0	0	0	0	0	0	0
04c65e32ff610ba63287f852ae34be61	0	0	0	0	0	0	0	0	0	0	0	0	0	0	1	0	0	0	0	0	0	0	0	0	0	0	0	0	0	0	0	0	0	0	0	0	0	0	0	0	0	0	0	0	0	0	0	0	0
04f445b605790f1a8c8aa55730aa5302	0	0	2	0	0	0	0	0	0	0	0	0	0	0	0	0	0	0	0	0	0	0	0	0	0	0	0	0	0	0	0	0	0	0	0	0	0	0	0	0	0	0	0	0	0	0	0	0	0
04fd07a3d87982f503206452d0b7d3ef	0	0	0	0	0	0	0	0	0	0	0	0	0	0	0	0	1	0	0	0	0	0	0	0	0	0	0	0	0	0	0	0	0	0	0	0	0	0	0	2	0	0	0	0	0	0	0	0	0
04fe14cf8b126d228517d037da473c3e	0	0	0	0	0	0	0	0	0	0	0	0	0	0	0	0	0	0	0	0	0	0	0	0	0	0	0	0	22	0	0	0	0	0	0	0	0	0	0	0	0	0	0	0	0	0	0	0	0
04fe3f921f90790d4f947b896a0a8b6c	0	0	0	0	0	0	0	0	0	0	0	0	0	0	0	0	0	0	0	0	0	0	0	0	0	0	0	40	0	0	0	0	0	0	0	0	0	0	0	0	0	0	0	0	0	0	0	0	0
05416ce57ba165ca3a862d777ca4d76e	0	0	0	0	0	0	0	0	0	0	0	0	0	0	1	0	0	0	0	0	0	0	0	0	0	0	0	0	0	0	0	0	0	0	0	0	0	0	0	0	0	0	0	0	0	0	0	0	0
05678d2cbfc4ebc6151795356a11272c	0	0	0	0	0	0	0	0	0	0	0	0	0	0	1	0	0	0	0	0	0	0	0	0	5	0	0	0	0	0	1	4	0	4	0	4	0	0	2	0	0	0	0	2	0	0	0	0	0
056e9a2c3f0a45db1f5dbf8962bcbcad	0	0	0	0	0	0	0	0	0	0	0	0	0	0	0	0	0	0	0	0	0	0	0	0	0	0	0	0	0	0	0	0	0	0	0	6	0	0	0	0	0	0	0	0	0	0	0	0	0
05beab586ab35a212ffb02041656454e	0	0	0	0	0	0	0	0	0	0	0	0	2	0	0	0	0	0	0	0	0	0	0	0	0	0	0	0	0	0	0	0	0	0	0	0	0	0	0	0	0	0	0	0	0	0	0	0	0
05d6baaafc57868492800984fe5262fd	0	0	0	0	0	0	0	0	0	0	0	0	0	0	0	0	0	0	0	0	0	0	0	0	0	0	0	0	0	0	0	0	0	0	0	1	0	0	0	0	0	0	0	0	0	0	0	0	0
05fe9d1e957c6933950a260273699864	0	0	0	0	0	0	0	5	6	2	9	0	32	2	11	2	2	2	0	0	4	8	20	4	10	0	0	0	3	3	0	0	2	8	30	4	2	2	0	6	0	0	0	0	0	6	0	0	0
06586641292ba583dcb597e44df8f143	0	0	0	0	0	0	0	0	0	0	0	0	0	0	1	0	0	0	0	0	0	0	0	0	0	0	0	0	0	0	0	0	0	0	0	0	0	0	0	0	0	0	0	0	0	0	0	0	0
06714f9d82db4e18ba4aa6ba60cf6988	0	0	0	0	0	0	0	0	0	0	0	0	2	0	0	0	0	0	0	0	0	0	0	0	0	0	0	0	0	0	0	0	0	0	0	0	0	0	0	0	0	0	0	0	0	0	0	0	0
06882882a86a10b5848e392644c35381	0	0	0	0	0	0	0	0	0	0	0	0	0	2	0	0	0	0	4	0	0	0	0	0	0	0	4	0	0	0	2	0	0	0	0	0	0	0	0	0	0	0	0	0	0	0	0	0	0
06d5fcd52c1aac0597eaaa32502b29c3	0	0	0	0	0	0	0	1	0	0	0	0	0	0	0	0	0	0	0	0	0	0	0	0	0	0	0	0	0	0	0	0	0	0	0	0	0	0	0	0	0	0	0	0	0	0	0	0	8
06dabd8f8fc864ec331633921bc39705	0	0	0	0	0	0	0	0	0	3	0	0	0	0	0	0	0	0	0	0	0	0	0	0	0	0	0	2	2	0	0	0	0	0	2	0	0	0	0	0	0	0	0	0	0	0	0	0	0
07683e2b334f54ad2e0bc3682fd3b21e	0	0	0	0	0	0	0	0	0	0	0	0	0	0	0	0	0	0	0	0	0	0	0	1	0	0	0	0	0	0	0	0	0	0	0	0	0	0	0	0	0	0	0	0	0	0	0	0	0
07ba4248e168cf36dbae49b051375988	0	0	0	0	0	0	2	0	0	0	0	0	0	0	0	0	0	0	0	0	0	0	0	0	0	0	0	0	0	0	0	0	0	0	0	0	0	0	0	0	0	0	0	0	0	0	0	0	0
07ee6c24fa97c5e28ed8541140219f2a	0	0	0	10	6	0	0	0	0	0	0	0	0	0	0	8	4	0	0	0	0	0	0	0	0	0	0	0	0	0	0	18	20	0	0	0	14	0	0	0	8	0	10	51	0	52	8	0	0
0802aee40116f568d5e3d6781fa6c323	0	25	0	0	0	0	0	0	0	0	0	0	0	16	0	0	0	0	0	0	0	0	0	0	0	0	0	2	0	0	4	0	0	0	0	2	0	0	0	0	0	0	0	0	0	0	0	0	0
084ea4b60e6516b0444f7ddd2dfbe9df	0	0	0	0	0	0	0	0	0	0	0	0	0	0	0	0	0	0	0	0	0	0	0	0	0	0	0	0	0	0	0	0	1	0	0	0	0	0	0	0	0	0	0	0	0	0	0	0	0
086bd3ed818b4ab0d2007188d3c02136	0	0	0	0	0	0	0	0	0	0	0	0	0	0	0	0	0	0	0	0	0	0	0	0	0	0	0	0	0	0	0	0	0	0	0	0	0	0	0	13	0	0	0	0	0	0	0	0	0
089449cb1ce8fff4a33d5d0a45f77310	0	0	0	0	0	0	0	0	0	0	0	0	0	0	0	0	0	0	0	0	0	0	0	0	0	0	0	0	0	0	0	0	0	0	0	0	0	0	1	0	0	0	0	0	0	0	0	0	0
089cafc8f7e6eeca640d79eeecf4e087	0	0	0	0	0	0	0	0	0	0	0	0	0	0	0	2	0	0	4	0	0	0	0	0	0	0	0	0	0	0	0	0	0	0	0	0	0	0	0	0	0	0	0	0	0	0	0	0	0
08a23076be68a3049d26c7d24340658d	0	0	0	0	0	0	0	0	0	0	0	0	0	0	0	0	0	0	0	0	0	0	0	0	0	0	0	0	0	0	20	0	0	0	0	0	0	0	0	0	3	0	0	0	0	0	0	0	0
08c82bfd9757670669f6f746e0da18f3	0	3	0	0	0	0	0	0	0	0	0	0	0	0	0	0	0	0	0	2	0	0	0	0	0	0	0	0	0	0	0	0	0	0	0	0	2	0	0	0	0	0	0	0	0	0	0	0	0
08cab3046d86444ef7b134823df0834d	0	0	0	0	0	0	0	0	0	0	0	0	0	0	0	0	0	0	1	0	0	1	0	0	0	0	8	1	0	0	0	0	0	0	0	0	2	0	0	0	0	0	0	0	0	0	0	0	0
08cd3a9c2e63b345a6a37c79a3e7f8ae	0	0	3	3	0	0	2	0	0	0	0	0	4	2	0	0	0	0	2	0	0	0	0	0	0	0	0	0	2	2	0	0	0	0	0	0	0	0	0	0	46	18	12	0	112	12	0	28	10
0909947dc23432edd08b632012cc3aba	0	0	0	0	0	0	0	0	0	0	0	0	0	0	0	0	2	0	0	0	0	0	0	0	0	0	0	0	0	0	0	0	0	0	0	0	0	0	0	0	0	0	0	0	0	0	0	0	0
09364925ee33fb57146d42e59f9593a1	0	0	0	0	0	0	0	4	0	2	1	0	0	0	0	0	0	0	18	0	0	0	0	0	0	6	0	0	8	0	0	4	0	0	0	0	0	0	0	0	0	0	0	0	0	2	2	0	0
095b140ac324289567a8da0f2db546df	0	0	0	0	0	0	0	0	0	0	0	0	0	0	0	0	0	0	0	0	0	0	0	2	0	0	0	0	0	0	0	0	0	0	0	0	0	0	0	0	0	0	0	0	0	0	0	0	0
098368455bc3b26fadc773814f7bf978	0	0	0	0	0	0	0	18	0	0	0	0	7	2	1	0	0	0	0	0	0	0	0	0	0	33	40	38	4	0	8	0	0	0	0	0	0	0	0	0	0	0	0	0	0	0	0	0	0
09cc7f99a21fe930b0221ac7106e0da5	0	0	0	0	0	0	32	0	0	0	0	0	0	0	0	0	0	0	0	0	0	0	0	0	0	0	0	0	0	0	0	0	0	0	0	0	0	0	0	0	3	0	0	0	0	0	0	0	0
09da9125770bb314d2dd77bff377a8a1	0	0	0	0	0	0	0	0	0	0	0	0	1	0	0	0	0	0	0	0	0	0	0	0	6	0	0	0	0	0	0	0	0	0	0	0	0	0	0	0	0	0	0	0	0	0	0	0	0
09e9b01a6623ca99045d4254264ddb44	0	0	0	0	0	0	0	0	0	0	0	0	0	0	0	0	0	0	0	0	0	0	0	1	0	0	0	0	0	0	0	0	0	0	0	2	0	0	0	9	0	0	0	0	0	0	0	0	0
0a5ec23c340ffccc1ce5df342da622fe	0	0	0	0	0	0	0	0	0	0	0	4	0	0	0	0	0	0	0	0	0	0	0	0	0	0	0	0	0	0	0	0	0	0	0	0	0	2	0	0	0	0	0	0	0	0	0	0	0
0a8664c8d8f76105497556fa2d452602	0	0	0	0	0	0	0	0	0	0	0	0	0	0	0	0	0	0	0	0	0	0	0	0	0	0	0	0	0	0	0	0	0	0	1	0	0	0	0	0	0	0	0	0	0	0	0	0	0
0a9ac5f99154b7a7ef3f0d0e25ef66ab	0	0	0	0	0	0	0	0	0	0	0	0	0	0	0	0	0	0	0	0	0	0	0	0	0	0	0	0	0	0	0	0	0	0	0	0	0	0	1	0	0	0	0	0	0	0	0	0	0
0ad4914b16c5c3b9828cd7cb10d8255d	0	0	0	0	0	0	0	0	0	0	0	0	0	0	0	0	0	0	0	0	0	0	0	0	0	0	0	0	2	0	0	0	0	0	0	0	0	0	0	0	0	0	0	0	0	0	0	0	0
0b0b01fad07ed1712bbbc5977566bc02	0	0	0	0	0	0	0	0	0	0	0	0	0	0	0	0	0	0	0	0	0	0	0	0	0	0	0	0	0	0	2	0	0	0	0	0	0	0	0	0	0	0	0	4	0	0	0	4	0
0b20c64906ae3298b132c92dd78ec4f1	0	0	0	0	0	0	0	0	0	0	0	0	13	0	0	0	0	0	0	0	0	0	0	0	0	0	0	0	0	0	0	0	0	0	0	0	0	0	0	0	0	0	0	0	0	0	0	0	0
0b24cb8032235d2ebaf2280e0feb775e	0	0	0	0	0	0	0	0	0	0	0	0	0	0	0	0	0	0	0	0	0	0	0	0	0	0	0	2	0	0	0	0	0	0	0	0	0	0	0	0	0	0	0	0	0	0	0	0	0
0b32c290c4a87f9b4f949a649342e55a	0	0	0	0	0	0	0	0	0	0	0	0	0	0	0	0	0	0	0	0	0	0	0	0	0	0	14	0	0	0	0	0	0	0	0	0	0	0	0	0	0	0	0	0	0	0	0	0	0
0b5ff97a0d751e951702598e253bc5a6	0	5	0	0	5	0	0	3	0	0	0	0	2	0	0	4	2	0	1	2	2	1	1	2	4	0	0	0	0	0	0	0	0	0	0	0	0	0	0	4	0	0	0	0	0	0	0	0	0
0b695df153ec78b3473e8d855320180f	0	0	0	0	0	0	0	0	0	0	0	0	0	0	0	0	0	0	0	0	0	0	0	0	0	0	0	0	0	0	2	0	0	0	0	0	0	0	0	0	0	0	0	0	0	0	0	0	0
0b82caa47d4b449b5d0861af7d56524d	0	0	0	0	0	0	0	0	0	0	0	0	0	0	0	0	0	0	0	0	0	0	0	0	0	0	0	0	0	0	0	0	0	1	0	0	0	0	0	0	0	0	0	0	0	0	0	0	0
0b9224263dd3d4dea203ee1b8605a98e	0	0	0	0	0	0	0	0	0	0	0	0	0	2	0	0	0	0	0	0	0	0	0	0	0	0	0	0	0	0	0	0	0	0	0	0	0	0	0	0	0	0	0	0	0	0	0	0	0
0bad1e5afb9530688050ffdc873a1679	48	0	0	0	0	0	49	14	0	0	0	0	8	6	0	0	6	0	0	0	0	0	0	0	0	22	6	0	14	0	22	0	0	0	0	0	0	0	0	0	48	7	245	0	1	14	83	11	2
0c435886a7658dc4e8553572a40a7b5f	0	0	0	0	0	0	2	0	0	0	0	0	0	0	0	0	0	0	0	0	0	0	0	0	0	0	0	0	0	0	0	0	0	0	0	0	0	0	0	0	0	0	0	0	0	0	0	0	0
0c6652889c0a8b607357bf99437099a6	0	0	12	0	0	0	0	0	0	0	0	0	0	0	0	0	0	0	0	0	0	0	0	0	0	0	0	0	0	0	0	0	0	0	0	0	0	0	0	0	0	0	0	0	0	0	0	0	0
0cabfb44c532fb86d1069acf5275459f	0	0	0	0	0	10	0	0	1	0	16	17	0	0	8	1	0	0	0	0	0	54	43	24	7	0	0	0	0	10	0	0	10	0	78	0	5	0	0	42	0	0	0	0	0	0	0	0	0
0ccb9509e273de71c25af75316cc7482	0	0	0	0	0	0	0	0	0	0	0	0	0	0	0	0	0	0	0	0	0	0	0	0	0	0	0	0	0	0	0	2	0	0	0	0	4	0	0	0	0	0	0	0	0	0	0	0	0
0ce737d58de4d97ff9850e481d0bd887	0	0	0	0	0	0	0	0	0	0	0	0	0	0	0	0	0	0	0	0	0	0	0	0	0	0	0	0	0	0	0	0	0	0	0	0	2	0	0	0	0	0	0	0	0	0	0	0	0
0d34e3433cb287e9041182a8aa3a4a8f	0	0	0	0	0	0	4	0	0	0	0	0	0	0	0	0	0	0	0	0	0	0	0	0	0	0	0	0	0	0	0	0	0	0	0	0	0	0	0	0	0	0	0	0	0	0	0	0	0
0d5fdb4f48c2e517f6b582adabcf8dbe	0	0	0	0	0	0	0	0	0	0	0	0	0	0	0	0	22	0	0	0	0	0	0	0	0	0	0	0	0	0	0	0	0	0	0	0	0	0	0	0	0	0	0	0	0	0	0	0	0
0d6247a6c4ef8108443faef10c35a00d	0	0	0	0	0	0	0	0	0	124	0	0	0	0	0	0	0	0	0	0	0	29	20	0	284	0	0	0	0	22	0	0	0	0	0	0	0	0	0	0	0	0	0	0	0	0	0	0	0
0db697ee14b3368048c295b256c37130	0	0	0	2	0	0	54	0	0	16	0	0	0	0	0	2	2	3	12	0	0	0	0	0	0	12	0	0	0	0	0	0	0	0	0	0	0	0	0	0	0	0	0	0	0	1	2	0	0
0dc4a66b1127ac13d44af9c93f05abf5	184	0	0	271	274	195	86	82	53	0	108	0	0	0	246	134	208	0	86	148	207	80	260	242	0	0	110	104	66	250	242	208	182	196	227	0	206	89	138	457	0	0	0	0	0	0	0	0	0
0dc5aa6426dc79092d2509b4f5412acc	0	0	0	0	0	0	0	0	0	0	0	0	0	0	0	0	0	0	0	0	0	0	0	0	0	0	0	0	0	0	0	0	1	0	0	0	0	0	0	0	0	0	0	0	0	0	0	0	0
0e11cfe9669b63db88222ff236f81d5d	0	162	0	0	0	0	52	13	0	0	0	13	66	46	0	0	0	0	0	0	0	1123	14	0	0	359	86	22	0	0	4	0	0	0	0	0	0	0	0	0	0	0	0	0	0	0	0	0	0
0e1ba71863c0a4101dfab9cf10d7bb86	0	0	0	0	0	0	18	0	0	0	0	0	0	0	0	0	0	0	0	0	0	0	0	0	0	0	0	0	0	0	0	0	0	0	0	0	0	0	0	0	0	0	0	0	0	0	0	0	0
0e24e13d2b02f4e1049401c748a92f63	0	0	0	0	0	0	0	0	0	0	0	0	0	0	0	0	0	0	0	0	0	0	0	0	0	0	0	0	0	0	0	2	0	0	0	0	0	0	0	0	0	0	0	0	0	0	0	0	0
0e390709d4389929274ef8cf5992a570	0	0	0	0	0	0	0	0	0	0	0	0	0	0	0	0	0	0	0	0	0	0	0	0	0	2	0	0	0	0	0	0	0	0	0	0	0	0	0	0	0	0	0	0	0	0	0	0	0
0e4e4ff1a6e7b6f3275c99a2f178c7d7	0	0	0	0	1	0	0	0	0	0	0	0	0	0	0	0	0	0	0	0	1	0	0	1	0	0	0	0	0	0	0	0	0	0	0	2	0	0	0	0	0	0	0	0	0	4	0	5	44
0e8654aebe5e1404cada1b8154301bd0	0	0	0	0	0	0	0	0	0	0	0	0	0	0	0	0	0	0	0	4	0	0	0	0	0	0	0	0	0	0	0	0	0	0	0	0	0	0	0	0	0	0	0	0	0	0	0	0	0
0e93317a97822ddc51b1cc77c0feeda6	0	0	0	0	0	0	0	0	0	0	0	0	0	0	0	0	0	0	0	0	0	0	0	0	0	0	0	0	0	0	0	0	0	0	0	0	8	0	0	0	0	0	0	0	0	0	0	0	0
0ee8c7ca00633f3460d0cb5e7946a29c	0	0	0	0	0	0	0	0	0	0	0	0	0	0	0	0	0	0	0	0	3	0	0	0	0	0	0	0	0	0	0	0	0	0	0	0	0	0	0	0	0	0	0	0	0	0	0	0	0
0f06017e2627af034b00d596defa0c6f	0	0	0	0	0	0	0	0	0	0	0	0	0	0	0	0	0	0	0	0	0	1	0	0	0	0	0	0	0	0	0	0	0	0	0	0	0	0	0	0	0	0	0	0	0	0	0	0	0
0f07579671a4285e05f2e2edfcbf24d4	0	0	0	1	0	0	0	0	0	0	0	0	0	0	0	0	0	0	0	0	0	0	0	0	0	0	0	0	0	0	0	0	0	0	0	0	0	0	0	0	0	0	0	0	0	0	0	0	0
0f0d1f563bda6680092f6be3d897c772	0	22	50	0	10	0	0	5	4	31	36	16	5	0	15	4	39	61	0	14	2	24	28	16	0	4	4	22	6	12	13	6	0	2	16	16	10	12	10	10	1	0	0	0	0	0	0	10	30
0f56838d9af93f79206f3548a82ca3f0	0	0	0	0	0	0	0	0	0	0	0	0	1	0	0	0	0	0	0	0	0	0	0	0	0	0	0	0	0	0	0	0	0	0	0	0	0	0	0	0	0	0	0	0	0	0	0	0	0
0f8fd6c10136e65b96e4b6c792a0fcb1	0	0	0	0	0	0	0	0	0	2	0	0	0	4	0	0	0	0	2	6	0	0	0	0	0	0	3	0	4	10	0	2	0	0	0	0	0	0	0	6	0	3	0	0	0	0	0	6	52
0f90f91e1d3a3006ef4a9c32abc1ea52	0	0	0	0	0	0	0	0	0	0	0	0	0	0	0	0	0	0	0	2	0	0	0	0	0	0	0	0	0	0	0	0	0	0	0	0	0	0	0	0	0	0	0	0	0	0	0	0	0
0fa113d9a3fd1a5ef17d3f7d03215f6e	0	0	0	0	0	0	0	0	0	0	0	0	0	0	0	0	0	0	0	0	0	0	0	0	0	0	0	0	0	4	0	0	0	0	0	0	0	0	0	0	0	0	0	0	0	0	0	0	0
0fb19b1322ee58d9012b73205a12b8a4	0	0	0	0	0	0	0	0	0	0	0	0	1	0	0	0	0	0	0	0	0	0	0	0	0	0	0	0	0	0	0	0	0	0	0	0	0	0	0	0	0	0	0	0	0	0	0	0	0
0fcc00deef3e512d598d9d2a2e10211b	0	0	0	0	0	0	0	0	0	0	0	0	0	0	0	0	0	0	0	0	0	0	0	0	0	0	0	5	0	0	0	0	0	0	0	0	0	0	0	0	0	0	0	0	0	0	0	0	0
1015acbdad34eeb7ba6c24909dca264e	0	0	0	0	0	0	1	0	0	0	0	0	0	0	0	0	0	0	0	0	0	0	0	0	0	0	2	0	0	0	0	0	0	0	0	0	0	0	0	0	0	0	0	0	0	0	0	0	0
107cb05e2fd5a60c80aa5b1366a90b62	0	0	0	0	0	0	0	0	0	0	0	0	0	0	0	0	0	0	4	0	0	0	0	0	0	0	0	0	0	0	0	0	0	0	0	0	0	0	0	0	0	0	0	0	0	0	0	0	0
10c366ae3818e9f5513c250698403caf	0	0	0	0	0	0	0	8	2	0	0	0	0	0	2	0	0	0	0	2	0	0	0	0	0	0	2	1	8	2	0	0	0	0	0	0	0	0	0	0	0	0	0	0	0	0	0	18	14
10caafd7b76e2bf07e29ec74a644f14d	49	0	0	0	0	0	0	18	0	0	0	0	1	0	0	0	0	0	0	0	0	4	0	0	0	78	0	26	0	0	0	0	0	0	8	6	0	0	0	5	0	0	0	0	0	0	0	0	0
1122f0cb29b7d0142b3e35030b84c2cb	0	0	0	0	0	0	0	0	0	14	24	0	0	0	0	0	0	0	0	0	0	0	0	0	50	0	0	0	0	0	0	19	3	0	0	0	0	0	0	0	0	0	0	0	0	0	0	0	0
115bc25b97bc1a929d3eaab381deed09	0	0	0	0	0	0	0	0	0	0	0	0	0	0	0	0	0	0	0	0	0	0	0	0	0	0	0	0	0	0	0	2	0	0	0	0	0	0	0	0	0	0	0	0	0	0	0	0	0
115f4de24d5b198e39564e8c8269472a	0	0	0	0	0	0	0	0	0	0	0	0	0	0	0	0	0	0	0	0	0	0	0	0	0	0	0	0	0	1	0	0	0	0	0	0	0	0	0	0	0	0	0	0	0	0	0	0	0
116e9db5a119d114559333f6e09ee1dd	0	0	0	0	0	0	0	0	0	0	0	0	0	0	0	0	0	0	0	0	4	0	0	0	0	0	0	0	0	6	0	0	0	0	0	0	0	0	0	0	0	0	0	0	0	0	0	0	0
117cc41944d97278302bbc8828a34fa5	0	0	0	0	0	0	0	0	0	2	0	0	0	0	0	0	0	0	0	0	0	0	0	0	0	0	0	0	0	0	0	0	0	0	0	0	0	0	0	0	0	0	0	0	0	0	0	0	0
11c2e234d7ef0cb8f0528c61793dec27	0	0	0	0	0	0	0	2	0	0	0	0	0	0	0	0	0	0	0	0	0	0	0	0	0	0	0	0	0	0	0	0	0	0	0	0	0	0	0	0	0	0	0	0	0	0	0	0	0
11c6487b5dffc14fe6fa7891e172ad39	0	0	0	0	0	0	0	0	0	0	0	0	0	0	0	0	0	0	0	0	0	0	0	0	0	0	0	0	0	4	0	0	0	0	0	0	0	0	0	0	0	0	0	0	0	0	0	0	0
11cf03c4b45e4d31d9a255b6f95f4e6b	0	0	0	0	0	0	0	2	0	0	0	0	0	0	0	0	0	0	0	0	0	0	0	1	0	0	0	1	0	0	0	0	0	0	0	0	0	0	0	0	0	0	0	0	0	0	0	0	0
11fa6c1250d039778355e79f39bfe0fa	0	0	0	0	0	0	0	2	0	0	0	0	0	0	0	0	0	0	0	0	0	0	0	0	0	0	0	0	0	0	0	0	0	0	0	0	0	0	0	0	0	0	0	0	0	0	0	0	0
1204424a047d7c9fe49260e46bd29c14	0	0	0	0	0	0	0	0	0	0	0	0	0	0	0	0	0	0	0	0	0	0	0	0	0	0	0	0	0	0	0	0	0	0	0	0	0	0	1	0	0	0	0	0	0	0	0	0	0
120bc1fb86eb572a864651cde0ad7862	0	0	0	3	0	0	0	0	0	0	0	0	0	0	0	0	0	0	0	0	0	0	0	0	0	0	0	0	0	0	0	0	0	0	0	0	0	0	0	0	0	0	0	0	0	0	0	0	0
1213168caa8d5504efc681194d32324b	0	0	0	0	0	0	0	0	0	0	0	0	0	0	0	0	0	0	0	0	0	0	0	1	0	0	0	0	0	0	0	0	0	0	0	0	0	0	0	0	0	0	0	0	0	0	0	0	0
125ce8def62417036c2e10be57bffcd2	0	0	0	0	0	0	0	0	0	0	0	0	0	0	0	0	0	0	0	0	0	0	0	0	0	2	0	0	0	0	0	0	0	0	0	0	0	0	0	0	0	0	0	0	0	0	0	0	0
126a0c85e41114a9f53039c8a66913cb	0	39	0	0	0	0	0	0	0	0	0	0	0	0	0	0	0	0	0	0	0	0	0	0	0	0	0	0	0	0	0	0	0	0	0	0	0	0	0	0	0	0	0	0	0	0	0	0	0
12a59f5ce380b4fc40c0a992f3f409ee	0	0	0	0	0	0	0	0	0	0	0	0	0	0	0	0	0	0	0	0	0	0	0	0	0	0	1	0	0	0	0	0	0	0	0	0	0	0	0	0	0	0	0	0	0	0	0	0	0
12f472d6c82c6531a28aabe0b6d762e7	0	0	0	0	0	0	0	0	0	0	0	0	0	0	0	0	0	0	0	0	0	0	0	0	0	0	0	0	0	4	0	0	0	0	0	0	0	0	0	0	0	0	0	0	0	0	0	0	0
1313a248d66f31a160e99b66aa270aa6	0	0	0	0	0	0	2	0	0	0	0	0	0	0	0	0	0	0	0	0	0	0	0	0	0	0	0	0	0	0	0	0	0	0	0	0	0	0	0	0	0	0	0	0	6	0	6	10	0
1313ef0a801666c3f4941d6fd7df73dc	0	0	0	0	0	0	0	0	1	0	0	0	0	0	0	0	0	0	0	0	0	0	0	0	0	0	0	0	0	0	0	0	0	0	0	2	0	0	0	0	0	0	0	0	0	0	0	0	0
13159ec2b12cae326a7b2e01d55b65a9	0	0	0	0	0	0	0	0	0	0	0	0	0	0	0	0	0	0	0	0	0	0	0	0	0	0	0	1	0	0	0	0	0	0	0	0	0	0	0	0	0	0	0	0	0	0	0	0	0
1334d21fbdbe8392b8e4737bb011d247	0	0	0	0	0	0	0	0	0	1	0	0	0	0	0	0	0	0	0	0	0	0	0	0	0	0	0	0	0	0	0	0	0	0	0	0	0	0	0	0	0	0	0	0	0	0	0	0	0
13435e5007ec6fa654b16b646b86e443	0	0	0	0	0	0	2	0	0	0	0	0	0	0	0	0	0	0	0	0	0	0	0	0	0	0	0	0	0	0	0	0	0	0	0	0	0	0	0	0	0	0	0	0	0	0	0	0	0
134f253925166c8363fe8bb40f21e29e	0	0	0	0	0	0	0	0	0	0	0	0	0	0	0	0	0	0	0	0	0	0	0	0	1	0	0	0	0	0	0	0	0	0	0	0	0	0	0	0	0	0	0	0	0	0	0	0	0
135fce36fc4ed016b33156842280f23d	0	0	0	0	0	0	0	0	0	0	0	0	0	0	1	0	0	0	0	0	0	0	0	0	0	0	0	0	0	0	0	0	0	0	0	0	0	0	0	0	0	0	0	0	0	0	0	0	0
136d1b3daade98a4107b3bd42890b2ef	1	0	0	0	0	0	0	0	0	0	0	0	0	0	0	0	1	0	0	0	0	0	0	0	0	0	0	0	0	0	0	0	0	0	0	0	0	0	0	4	0	0	0	0	0	1	0	0	0
13822b894607a383ec92173df551a3d9	2	0	0	0	0	0	8	0	0	0	0	0	12	10	0	0	2	0	2	2	0	0	0	0	0	10	14	0	0	2	2	0	0	0	0	0	0	0	0	0	0	0	0	0	0	0	12	0	3
13b6e6718b34c83d75e7b3e18984a4ea	0	0	0	0	0	6	0	0	0	0	2	0	0	0	0	0	0	0	0	0	0	0	0	2	0	0	0	0	0	0	0	0	0	0	0	0	0	0	0	2	0	0	0	0	0	0	0	0	0
13c24fe2a87d077135e7caf4d58a2866	0	0	0	0	0	0	0	0	4	0	0	0	0	0	0	0	0	0	0	0	0	0	0	0	0	0	0	0	0	0	0	0	0	0	0	0	0	0	0	0	0	0	0	0	0	0	0	0	0
13c2949e999cca96fba961575d6f0878	0	0	0	0	0	0	0	0	0	0	0	0	0	0	0	0	0	0	0	0	0	0	0	0	0	0	0	0	2	0	0	0	0	0	0	0	0	0	0	0	0	0	0	0	0	0	0	0	0
13d6e1d2c000ec1bf69a462bfb5c823c	0	2	4	0	5	33	0	0	7	16	210	98	2	0	0	0	0	0	0	0	0	15	14	156	217	0	6	0	0	0	0	52	9	23	96	0	19	107	0	5	0	0	0	0	0	0	0	0	0
13f7ae3924f6e579c19ef265767d217d	0	0	0	0	0	0	0	0	0	0	0	0	0	0	1	0	0	0	0	0	0	0	0	0	0	0	0	0	0	0	0	0	0	0	0	0	0	0	0	0	0	0	0	0	0	0	0	0	0
1435d54189eae9ae8069fffeea392ffb	0	0	0	0	0	0	0	0	2	0	0	0	0	0	1	0	0	0	0	0	0	0	0	0	0	0	8	0	0	0	0	0	0	0	0	0	0	0	0	0	0	0	0	0	0	0	2	0	2
1438974f57a7954f3c3e8f36939f48d2	0	0	0	0	0	2	0	0	0	0	4	2	0	0	0	0	0	0	0	0	0	0	0	0	2	0	0	0	0	0	0	0	0	0	0	0	0	0	0	0	0	0	0	0	0	0	0	0	0
143c69170fb09dc2f367f456e1559a71	1	3	0	0	0	0	0	421	562	2	10	0	372	218	126	0	44	23	5	150	50	34	0	0	0	200	740	64	18	68	112	0	0	0	0	0	0	5	0	0	0	0	0	0	0	0	0	0	0
14473dd3b9abc5417c8e2d88c1e36573	0	0	0	0	75	58	0	0	0	0	0	0	0	0	0	0	0	0	0	0	0	0	0	0	0	0	0	0	0	0	0	32	0	0	20	79	112	84	200	26	0	0	0	0	0	0	0	0	0
1468f941c27be85ce3a931f030d9b97f	0	0	0	0	0	0	0	2	0	0	0	0	0	0	0	0	0	0	0	0	0	0	0	0	0	0	0	0	0	0	0	0	0	0	0	0	0	0	0	0	0	0	0	0	0	0	0	0	0
147609e1963f4e141fc41acac63d5629	0	0	0	0	0	0	0	0	0	0	0	0	0	0	0	0	0	0	0	0	0	6	0	0	0	0	0	0	0	0	0	0	0	0	0	0	0	0	0	0	0	0	0	0	0	0	0	0	0
14a7d8792e3a92be7c15d01e7405e4a2	0	0	0	0	0	0	1	0	0	0	0	0	0	0	0	0	0	0	0	0	0	0	0	0	0	0	0	0	0	0	0	0	0	0	0	0	0	0	0	0	2	2	8	0	0	2	0	0	0
14b20576c8e53a6713ba3e05bd65c683	0	0	0	0	0	0	0	0	0	0	0	0	0	0	0	0	0	0	0	0	1	0	0	0	0	0	0	0	0	0	0	0	0	0	0	0	0	0	0	0	0	0	0	0	0	0	0	0	0
14b6ddc81acadd9c4e7372b3f51c55e4	0	0	0	0	0	0	0	5	0	0	0	0	0	0	0	0	0	0	14	0	0	0	0	0	0	0	0	0	0	0	0	0	0	0	0	0	0	0	0	0	0	0	0	0	0	0	0	0	0
14c98b20d516c8490e99f54ba481a2f0	0	0	0	0	0	0	0	0	0	0	0	0	0	0	0	0	0	0	0	0	0	0	0	0	0	0	0	0	0	1	0	0	0	0	0	0	0	0	0	0	0	0	0	0	0	0	0	0	0
14e742029828d59a3b4dce6f896007ad	0	0	0	0	0	0	0	0	0	0	0	0	0	0	1	0	0	0	0	0	0	0	0	0	0	0	0	0	0	0	0	0	0	0	0	0	0	0	0	0	0	0	0	0	0	0	0	0	0
15156f8d9e3319a85235e600f28f3831	0	0	0	0	0	0	4	0	0	0	0	0	0	0	0	0	0	0	0	0	0	0	0	0	0	2	0	0	0	0	0	0	0	0	0	0	0	0	0	0	0	0	7	0	4	12	0	14	0
153aab0dfcd8178a609e7423f9d27e7e	0	0	0	0	0	0	0	0	0	0	0	0	0	0	0	0	0	0	0	0	0	0	0	0	2	0	0	0	0	0	0	0	0	0	0	0	0	0	0	0	0	0	0	0	0	0	0	0	0
154278a655f3fdb3d2916fafa1515151	0	0	0	0	0	0	0	0	0	0	0	0	0	0	0	0	0	0	0	0	0	0	0	0	0	0	0	0	2	0	0	0	0	0	0	0	0	0	0	0	0	0	0	0	0	0	0	3	0
154f9f00c4b733204eb1b1b5f0d7a81b	0	0	0	0	0	0	0	0	0	0	0	0	0	0	0	0	0	0	10	0	0	0	0	0	0	0	0	0	0	0	0	0	0	0	0	0	0	0	0	0	0	0	0	0	0	0	0	0	0
155202bf1bf4672ab2dd33e95c87aed4	0	0	0	0	0	0	0	0	0	0	0	0	0	0	0	0	0	0	0	0	0	0	0	0	0	0	0	0	0	0	0	0	0	0	0	0	0	0	2	0	0	0	0	0	0	0	0	0	0
15646e84a34cc3e909bff14ed8083e57	0	0	0	0	0	0	0	0	0	0	0	0	0	0	0	0	0	0	0	0	0	0	0	0	0	0	0	0	2	0	0	0	0	0	0	0	0	0	0	0	0	0	0	0	0	0	0	0	0
1576e3591e6d01e1f0b83323f5ae01bf	0	0	0	0	0	0	0	0	0	0	0	0	0	0	0	2	0	0	0	0	0	0	0	0	0	0	0	0	0	0	0	0	0	0	0	0	0	0	0	0	0	0	0	0	0	0	0	0	0
15852b554768b2179c1d9a9b04c49feb	0	0	0	0	0	0	0	2	0	0	0	0	0	0	0	0	0	0	0	0	0	0	0	0	0	0	0	0	0	0	0	0	0	0	0	0	0	0	0	0	0	0	0	0	0	0	0	0	0
15ae4dd39afd8aebfdaa3403e2e99909	0	0	0	0	0	0	0	0	0	0	0	0	0	0	0	0	0	0	0	0	0	0	0	0	0	0	0	0	0	0	0	0	0	0	0	0	0	4	0	0	0	0	0	0	0	0	0	0	0
15bd319fecc09fdeb15daa7fad4dddc3	0	0	0	0	0	0	0	0	0	0	0	0	0	4	0	0	0	0	0	0	0	0	0	0	0	0	0	0	0	0	0	0	0	0	0	0	0	0	0	0	0	0	0	0	0	0	0	0	0
15de7e3dc40143ce96a27bb168671930	0	0	0	0	0	0	0	8	0	0	0	0	0	18	0	0	0	0	0	0	0	0	0	0	0	0	0	0	0	0	0	0	0	0	0	0	0	0	0	0	0	0	0	0	0	0	0	0	0
15e033b7c9959ac749b39591c9208a37	0	0	0	0	0	0	0	0	0	0	0	0	0	0	0	0	0	0	0	0	0	0	0	0	0	0	0	0	0	0	0	0	0	0	2	0	0	0	0	0	0	0	0	0	0	0	0	0	0
16032c4f4624bf3979fcf8c3b628af34	0	0	0	0	0	0	0	0	0	0	0	0	0	0	0	0	4	0	0	0	12	0	0	0	0	0	0	0	3	0	0	0	0	0	0	2	0	0	0	0	0	0	0	0	0	0	0	0	0
166b0506de9d59bc039ffa38e6b3c259	0	0	0	0	0	0	0	0	0	0	0	0	0	0	0	0	0	0	0	0	0	0	0	0	0	0	0	0	0	0	0	0	0	0	0	0	2	0	0	0	0	0	0	0	0	0	0	0	0
167c9ab555cf47c4ca38a0b8be6edc76	0	0	0	0	0	0	0	0	0	0	0	0	0	6	0	0	2	0	4	0	0	0	0	0	0	0	0	0	0	0	6	0	0	0	0	0	0	0	0	0	0	0	0	0	0	0	0	0	0
16b77857baaef201c9894b03f3e2bcb4	0	288	0	0	0	0	110	28	44	132	130	124	0	28	0	26	23	79	18	72	0	0	0	0	54	58	0	51	66	0	0	0	14	0	0	46	0	0	0	0	0	0	0	0	0	0	0	0	4
1752f4656a4f5b77fe4e48794388a403	0	0	0	0	0	0	0	0	0	0	0	0	0	0	0	0	40	0	0	0	0	0	0	0	0	0	0	0	8	0	0	0	0	0	0	0	0	0	0	0	2129	49	134	0	158	252	196	24	0
1778b8807919a3254e91c72d7f2f0d47	0	0	0	0	0	0	0	0	0	0	0	0	0	0	0	0	0	0	0	0	0	0	0	0	2	0	0	0	0	0	0	0	0	0	0	0	0	0	0	0	0	0	0	0	0	0	0	0	0
17d24b0e4aad6cfa7aa789611cfd5de4	0	0	0	0	0	0	0	0	0	0	0	0	0	0	0	0	0	0	0	0	0	0	0	0	0	0	0	0	0	0	0	0	0	0	2	0	0	0	0	0	0	0	0	0	0	0	0	0	0
17f5776fbc8fcc27f25eb0619b5cae67	0	0	0	0	0	2	0	0	0	0	0	0	0	0	0	0	0	0	0	0	0	0	0	0	0	0	0	0	0	0	0	0	0	0	0	0	0	0	0	0	0	0	0	0	4	1	0	0	0
1823c4196d627562e9fd975b00d4e1a3	0	0	0	0	0	0	0	0	0	0	0	0	0	0	0	0	0	0	0	0	0	0	0	0	0	0	0	0	0	0	0	0	0	0	0	0	0	2	0	0	0	0	0	0	0	0	0	0	0
185fbb34c4820478e379e74848ba2169	0	0	0	0	0	0	0	0	0	0	0	2	0	0	0	0	0	0	0	0	0	0	0	0	0	0	0	0	0	0	0	0	0	0	12	10	0	0	0	6	0	0	0	0	0	0	0	0	0
1861fee67285f22bb882125b9688a266	0	0	0	0	0	0	0	0	0	0	12	0	0	0	0	0	0	0	0	0	0	0	0	0	0	0	0	0	0	0	4	0	0	0	0	0	0	0	0	0	0	0	0	0	2	0	0	0	5
188784395ac1da03363336af27d45d80	0	0	0	0	0	0	0	0	0	0	0	0	0	0	0	0	0	0	1	0	0	0	0	0	0	0	0	0	0	0	0	0	0	0	0	0	0	0	0	0	0	0	0	0	0	0	0	0	0
18b4acaeca0e1c24cf306953cd7995ad	0	0	0	5	11	0	0	0	0	0	0	0	0	0	0	0	0	0	0	0	0	0	0	0	0	0	0	0	0	0	0	2	0	0	0	0	6	0	0	0	0	0	0	0	0	0	0	0	0
19322e5ef590cf92b786c53a65532b24	0	0	0	0	0	7	0	0	0	0	0	0	0	0	0	0	0	0	0	0	0	0	0	0	0	0	0	0	0	0	0	0	0	0	0	0	0	0	0	0	0	0	0	0	0	0	5	0	0
19350aa58ffb45bfc1d5450887b8a8a6	12	0	0	0	8	0	0	0	0	0	0	0	0	0	0	0	0	0	0	0	0	0	0	0	0	0	0	0	0	0	0	0	0	0	0	0	0	0	0	0	7	42	6	15	2	18	18	2	0
1949ee602c91aade77f110090e71fe70	0	0	0	0	0	0	0	0	0	0	0	0	0	0	0	16	0	0	0	0	0	0	0	0	0	0	0	0	0	0	0	0	0	0	0	0	0	0	0	0	0	0	0	0	0	0	0	0	0
1950d033dd47a124458d7a82af88f266	0	0	0	0	0	0	0	0	0	0	0	0	1	0	0	0	0	0	0	0	0	0	0	0	0	0	0	0	0	0	0	0	0	0	0	0	0	0	0	0	0	0	0	0	0	0	0	0	0
196529bc315029c33980ecdbf9c6b67a	0	0	0	0	0	0	0	0	0	0	0	1	0	0	0	0	0	0	0	0	0	0	0	0	0	0	0	0	0	0	0	0	0	0	0	0	0	0	0	0	0	0	0	0	0	0	0	0	0
1a03e25f8702e185c9ebdd4eb8d6b94c	0	0	0	0	0	0	0	0	0	0	4	0	0	0	0	6	0	0	0	0	0	0	0	0	0	0	0	0	0	0	0	0	0	0	0	0	0	0	0	0	0	0	0	0	9	0	0	3	0
1a2ee48c049c58194144bb7fb2cf2bd1	0	0	0	0	0	0	0	0	0	0	0	0	0	0	0	0	0	0	0	0	0	0	0	0	0	0	0	0	0	0	0	0	0	0	6	0	0	0	0	0	0	0	0	0	0	0	0	0	0
1a4d84c1a79867c4ba9a23e958b854ad	0	0	0	0	0	0	0	0	0	0	0	0	3	0	0	0	0	0	0	0	0	0	0	0	0	0	0	2	0	0	0	0	0	0	0	0	0	0	0	0	0	0	0	0	0	0	0	16	14
1a61ae6072a8499948b1d2118a893c34	0	0	0	0	0	0	0	5	0	0	0	0	2	0	0	0	0	0	0	0	0	0	0	0	0	0	0	0	0	0	0	0	0	0	0	0	0	0	0	0	0	0	0	0	0	0	0	0	0
1a6cb06dc29b0eba98032ce840dd698c	0	0	0	0	0	0	0	0	2	0	0	0	0	0	0	0	0	0	0	0	0	0	0	0	0	0	0	0	0	0	0	0	0	0	0	0	0	0	0	0	0	0	0	0	0	0	0	0	0
1a8e91d22df9874d61aca0b27b0a068a	0	0	0	0	0	0	0	1	0	0	0	0	0	0	0	0	0	0	0	0	0	0	0	0	0	0	0	0	0	0	0	0	0	0	0	0	0	0	0	0	0	0	0	0	0	0	0	0	0
1aab5dfcf2cf2d37f441dc0f22445e51	0	0	0	0	0	0	0	0	0	0	0	2	0	0	0	0	0	0	0	0	0	0	0	0	0	0	0	0	0	0	0	0	0	0	0	0	0	0	0	0	0	0	0	0	0	0	0	0	0
1ab3e4bdb354ed09d090a1db5fdeaaa5	0	0	0	0	0	0	0	0	0	0	0	0	0	0	2	0	0	0	0	0	0	0	0	0	0	0	0	0	2	0	0	0	0	0	0	0	0	0	0	0	0	0	0	0	0	0	0	3	0
1ad27f477f9319e598843e8022e1907e	0	0	0	0	0	0	6	0	0	0	0	0	0	1	0	0	0	0	0	0	0	0	0	0	0	0	10	0	0	0	0	0	0	0	0	0	0	0	0	0	0	0	0	0	0	0	0	0	0
1b0ab760cf6077f390ced57d12f3e708	0	0	0	0	0	0	0	0	0	0	2	0	0	0	0	0	0	0	0	0	0	0	0	0	0	0	0	0	0	0	0	0	0	0	0	0	0	0	0	0	0	0	0	0	0	0	0	0	0
1b0e783376351af83590f790221de955	0	0	0	0	0	0	0	2	0	0	0	2	2	0	9	0	0	0	0	0	0	0	0	0	0	0	2	0	0	0	0	0	0	0	0	0	0	0	0	0	0	0	0	0	0	0	0	0	0
1b0ef415b4d8c87f5989ae557be11f71	0	0	0	0	0	0	0	0	0	0	0	6	0	0	0	0	0	0	0	0	0	0	0	0	0	0	0	0	0	0	0	0	0	0	0	0	0	0	0	0	0	0	0	0	0	0	0	0	0
1b34de6b268ee17ecee95b307130ec34	0	0	0	0	0	0	0	0	0	0	0	0	0	0	0	0	0	10	0	0	0	0	0	0	0	1	0	0	0	0	0	0	0	0	0	0	0	0	0	0	0	0	0	0	0	0	0	0	0
1b42f67112df8638302f8331abbfb4a6	0	0	0	0	0	0	0	0	0	0	0	0	0	0	0	0	0	0	0	0	0	0	0	2	0	0	0	0	0	0	0	0	0	0	0	0	0	0	0	0	0	0	0	0	0	0	0	0	2
1b4797d4ffb0a777e3e727ba05849860	0	0	0	0	0	0	0	0	0	0	0	0	0	0	0	0	0	0	0	0	0	0	0	0	2	0	0	0	2	0	0	0	0	0	0	0	0	1	0	0	1	1	5	0	1	0	0	0	0
1b7435834a2deee16029f6390a342f3f	0	0	0	0	0	0	36	0	0	0	0	0	0	0	0	0	30	0	46	0	34	0	0	0	0	0	11	0	0	0	0	0	0	0	0	0	0	0	0	0	22	0	0	0	0	0	84	0	0
1b7536afedf86275212662af12a0474e	0	0	0	0	0	0	0	0	0	0	0	0	0	0	1	0	0	0	0	0	0	0	0	0	0	0	0	0	0	0	0	0	0	0	0	0	0	0	0	0	0	0	0	0	0	0	0	0	0
1bcc07aff809083266121e0fb69e990f	0	0	0	0	0	0	0	0	0	0	0	0	0	0	0	0	0	0	0	2	0	0	0	0	0	0	0	0	0	0	0	0	0	0	0	0	0	0	0	0	0	0	0	0	0	0	0	0	0
1bf79cc24c96e1b61777a84282a3dda0	0	0	0	0	0	0	0	0	0	0	0	0	0	0	0	0	0	0	0	0	0	0	0	0	0	0	2	0	0	0	0	0	0	0	0	0	0	0	0	0	0	0	0	0	0	0	0	0	0
1c03ac69e9094d4bfa93568e2d59ea46	0	0	0	0	1	0	0	0	0	0	0	0	0	0	0	0	0	0	0	0	0	0	0	0	0	0	0	0	0	0	0	0	0	0	0	0	0	0	0	0	0	0	0	0	0	0	0	0	0
1c1030759d6f30519d101712bbf880a7	0	25	0	0	0	0	0	0	0	0	0	0	0	0	0	59	0	0	0	0	0	0	72	0	11	0	20	0	8	0	0	0	0	0	0	0	0	0	0	0	0	0	0	0	0	0	0	0	0
1c1bd142afc6914fefa1d6c9e0860875	0	0	0	0	0	0	0	0	0	0	0	0	0	9	0	0	47	0	0	0	0	0	0	0	0	0	0	0	0	0	0	0	0	0	0	0	0	0	0	0	2285	44	201	0	454	381	422	112	0
1c4e6fe679a782b43a17fef3ecfeaeba	0	0	0	0	0	0	0	0	0	0	0	0	0	0	0	0	0	0	0	0	0	0	0	0	0	0	0	0	0	0	0	0	0	0	0	0	0	2	0	0	0	0	0	0	0	0	0	0	0
1ca23e16506bea82b86cd9ece086b9a9	0	0	0	0	0	0	0	0	0	0	0	0	0	2	0	0	0	0	0	0	0	0	0	0	0	0	0	0	0	0	0	0	0	0	0	0	0	0	0	0	0	0	0	0	0	0	0	0	0
1ca2730e3fc18da607c8b8bc353b1ce5	0	0	0	0	0	0	0	0	0	0	0	0	0	0	0	0	0	0	0	0	4	0	0	0	4	0	0	0	0	0	0	0	0	0	0	2	0	0	0	0	0	0	0	0	0	0	0	0	0
1ca494b91c553148440c3f395d8de985	0	0	0	0	0	0	0	0	0	0	0	0	0	0	0	0	0	0	0	0	0	0	0	0	0	0	2	0	0	0	0	0	0	0	0	0	0	0	0	0	0	0	0	0	0	0	0	0	0
1ccb3cb9fb2bba8289b57fb60f6e3156	0	0	0	0	0	0	0	0	0	0	0	0	0	0	0	0	0	0	0	0	0	0	0	0	0	0	0	0	0	0	0	0	0	0	2	0	0	0	0	0	0	0	0	0	0	0	0	0	0
1cd9ee0359e62a5797c21052550aa6ad	0	0	0	0	0	0	0	0	0	0	2	0	0	0	0	0	0	0	0	0	0	0	0	0	0	0	0	0	0	0	0	0	0	0	0	0	0	0	0	0	0	0	0	0	0	0	0	0	0
1ce46bf5742ac57fa0a659c1bf1d27a7	0	0	0	0	0	0	0	1	0	0	0	0	0	0	0	0	0	0	0	0	0	0	0	0	0	0	0	0	0	0	0	0	0	0	0	0	0	0	0	0	0	0	0	0	0	0	0	0	0
1cf83810fd3fd7341267cd7b2270e802	0	0	0	0	0	0	0	0	0	0	0	0	2	0	0	0	0	0	0	0	0	0	0	0	0	6	0	2	0	0	0	0	0	0	0	0	0	0	0	0	0	0	0	0	0	0	0	0	0
1d10c468bf7c923fe6295858b8d30449	0	0	0	0	0	0	4	0	0	0	0	0	2	0	0	0	0	0	0	0	0	0	0	0	0	0	0	0	0	0	0	0	0	0	0	0	0	0	0	0	0	0	0	0	0	0	0	0	0
1d214e28a950cfe9d6e932dd65def1fa	0	0	0	0	0	0	0	0	0	0	0	0	0	0	0	0	0	0	0	0	0	1	0	0	0	0	0	0	0	0	0	0	0	0	0	0	0	0	0	0	0	0	0	0	0	0	0	0	0
1d40827dd490ed78bbb1f59d512b3dc1	0	0	0	0	0	0	0	0	0	0	0	4	0	0	0	0	0	0	0	0	0	0	0	0	0	0	0	0	0	0	0	0	0	0	0	0	0	0	0	0	0	0	0	0	0	0	0	0	0
1d40f8b6008e076d55180a8637439d83	0	0	0	0	0	0	0	0	0	0	0	0	0	0	0	0	0	0	0	0	0	0	0	0	0	0	0	0	0	0	0	0	0	1	0	0	0	0	0	0	0	0	0	0	0	0	0	0	0
1d8d2a04d4a585edf6ee477261b31188	4	7	7	0	0	14	0	2	0	4	6	6	0	0	0	9	3	0	0	26	0	156	24	7	114	0	0	9	0	5	0	15	0	0	117	10	51	0	32	5	0	0	0	0	0	0	0	0	0
1daba000a9acc4665dbbbe722f482697	0	0	0	0	0	0	0	0	0	0	0	0	0	0	0	0	0	0	0	0	0	0	0	0	0	0	0	2	0	1	0	0	0	0	0	0	0	0	0	0	0	0	0	0	0	0	0	0	0
1dbe16707559f6139df1abb70b1b655d	0	0	0	0	0	0	0	0	0	0	4	0	0	0	0	0	0	0	0	0	0	0	0	0	0	0	0	0	0	0	0	0	0	0	0	0	0	0	0	0	0	0	0	0	0	0	0	0	0
1ddf67a958de15b8329438ffe6e50e78	0	0	0	0	0	0	0	0	0	0	0	0	0	0	0	0	0	0	0	0	0	0	0	0	0	0	0	0	9	0	0	0	0	0	0	0	0	0	0	0	0	0	0	0	0	0	0	0	0
1e059afc49f6787367fba940087b97da	0	4	0	0	0	0	0	0	0	0	0	0	0	0	0	0	0	0	0	0	0	0	0	0	0	0	0	0	0	0	0	0	0	0	0	0	0	0	0	0	0	0	0	0	0	0	0	0	0
1e14d195775dc06462a05945d6653458	0	0	0	0	0	0	0	0	0	0	0	0	0	0	0	0	0	0	0	0	0	0	0	5	0	0	0	0	0	0	0	0	0	0	0	0	0	0	0	0	0	0	0	0	0	0	0	0	0
1e3096721e701dea0673ce820f61ff72	0	0	0	0	0	0	0	0	0	0	0	0	1	0	0	0	0	0	0	0	0	0	0	0	0	0	0	0	0	0	0	0	0	0	0	0	0	0	0	0	0	0	0	0	0	0	0	0	0
1e40813f41704e20425264b40fd397ef	0	0	0	0	0	0	0	0	0	0	0	0	0	44	0	0	0	0	0	0	0	0	0	0	0	0	0	0	0	0	0	0	0	0	0	0	0	0	0	0	0	4	0	0	0	0	0	0	0
1e733460c5975337d7a2f7953c0f9612	0	0	0	0	0	0	0	0	0	0	0	0	0	0	0	0	0	0	0	0	0	0	0	0	0	0	0	0	0	0	0	0	0	0	3	0	0	0	0	0	0	0	0	0	0	0	0	0	31
1e86b56c6131cfff7766f0b3048c7c2f	0	0	0	0	0	0	0	0	0	0	0	0	0	0	0	0	0	0	0	0	0	0	0	0	0	0	0	0	0	0	0	0	0	0	0	0	2	0	0	0	0	0	0	0	0	0	0	0	0
1e9c74733177724bb0e4074c8dadaeb2	0	0	0	0	0	3	0	0	0	0	0	0	0	0	0	0	0	0	0	0	0	0	0	0	0	0	0	0	0	0	0	0	0	0	0	0	0	0	0	0	0	0	0	0	0	0	0	0	0
1ec8e03dcc5c291000334716b1c5ce61	0	0	0	0	0	0	0	0	0	0	0	0	0	0	0	0	0	0	0	0	0	0	0	0	0	1	0	0	0	0	0	0	0	0	0	0	0	0	0	0	0	0	0	0	0	0	0	0	0
1ed008f1bf811eb7b659c1d59c187808	0	0	0	0	4	0	0	0	0	0	0	0	0	0	0	0	0	0	0	0	0	0	0	0	0	0	0	0	0	0	0	0	0	0	0	0	0	0	0	0	0	0	0	0	0	0	0	0	0
1ef073572d593dc2803c3d6d56913a2a	0	0	0	0	0	0	0	0	0	0	0	0	0	0	0	0	0	0	0	0	0	0	0	0	3	0	0	0	0	0	0	0	0	0	0	0	0	0	0	0	0	0	0	0	0	0	0	0	0
1f0e175a14b9dd71f39792e8e838f157	0	0	0	0	0	0	0	2	0	0	0	0	0	0	0	0	0	0	0	0	0	0	0	0	0	0	0	0	0	0	0	0	0	0	0	0	0	0	0	0	0	0	0	0	0	0	0	0	0
1f153922b3a733a09495fe9879ee9305	0	0	0	0	0	0	0	0	0	0	0	0	0	0	0	0	0	0	0	0	0	0	0	0	0	0	0	0	3	0	0	0	0	0	0	0	0	0	0	0	0	0	0	0	0	0	0	10	0
1f2c3f3b58d5d95477eaab7f6e5ec4ba	0	0	0	0	0	0	0	0	0	0	0	0	0	0	0	0	0	0	0	0	0	0	0	0	0	0	0	0	0	0	0	0	0	0	0	0	0	1	0	0	0	0	0	0	0	0	0	0	0
1f48259475dce40ff632d2938ba7e589	0	0	0	0	0	0	0	0	2	0	0	0	0	0	0	0	0	0	0	0	0	0	0	0	0	0	0	0	0	0	0	0	0	0	0	0	0	0	0	0	0	0	0	0	0	0	0	0	0
1f5ca1f40febaa1595135dc71020cd73	0	0	0	0	0	0	0	0	0	0	0	0	0	0	0	0	0	0	0	0	0	0	0	0	0	0	0	0	0	0	0	0	0	0	2	0	0	0	0	0	0	0	0	0	0	0	0	0	0
1f6b4caf05bbc8cb4c9b6e8df60222ad	0	0	0	0	0	0	1	0	0	0	0	0	0	0	0	0	0	0	0	0	0	0	0	0	0	0	0	0	0	0	0	0	0	0	0	0	0	0	0	0	0	0	0	0	0	0	0	0	0
1f846504e3c3e578e50815df2c9137fc	0	0	0	0	0	0	0	6	0	0	0	0	0	0	0	0	0	0	0	0	0	0	0	0	0	0	0	0	0	0	0	0	0	0	0	0	0	0	5	0	0	0	0	0	0	0	0	0	0
2012f15cc0f60f236502927812387ea3	0	0	0	0	0	0	0	0	0	0	0	0	0	0	0	0	1	4	0	0	2	1	0	0	0	0	0	0	0	0	0	0	0	0	0	0	0	0	0	0	0	0	0	0	0	2	0	0	2
20368243efdc3ef18add1451ffc6f1ab	0	0	0	0	0	0	0	0	0	0	0	0	0	0	0	0	0	0	0	0	0	0	0	0	0	0	0	0	9	0	0	0	0	0	0	0	0	0	0	0	0	0	0	0	0	0	0	0	0
2092369718a88c201fa2487fe5572f17	0	0	0	0	0	0	0	0	0	1	0	0	0	0	0	0	0	0	0	0	0	0	0	0	0	0	0	0	0	0	0	0	0	0	0	0	0	0	0	0	0	0	0	0	0	0	0	0	0
20ba113cd409757fc4461b5fbb9e1e52	0	0	0	0	0	0	0	0	0	0	6	0	0	0	0	0	0	0	0	0	0	0	0	0	0	0	0	0	0	0	0	0	0	0	0	0	0	0	0	0	0	0	0	0	0	0	0	0	0
20defc9484bd99f4f1b61e12cf198f55	0	0	0	0	0	0	0	4	0	0	0	0	4	0	0	0	0	0	2	0	0	0	0	0	0	0	12	0	0	0	0	0	0	0	0	0	0	0	0	0	0	0	0	0	0	0	0	0	0
2116b756d7103a6d505afb5fb07d9736	0	23	0	0	0	0	0	0	24	0	120	10	0	0	0	32	10	0	0	0	0	0	0	0	0	0	0	0	0	0	0	12	0	0	0	0	0	0	0	0	0	0	0	0	0	0	0	0	0
213023718739c6a438a00ff09d8d4848	0	0	0	0	0	0	0	0	0	0	0	0	0	0	0	0	0	0	0	0	2	0	0	0	0	0	0	0	0	0	0	0	0	0	0	0	0	0	0	0	0	0	0	0	10	0	0	56	0
215b1338d1efab5553058ceb9e9840be	0	0	0	0	0	0	30	0	0	0	0	0	0	0	0	0	0	0	0	5	1	1	0	0	0	0	0	0	0	0	0	0	0	0	0	34	0	0	0	0	0	0	0	0	0	0	0	0	0
21ecc0645562671d5d755ad44af5c693	0	0	0	0	0	0	12	0	0	0	0	0	0	0	0	0	0	0	0	0	0	0	0	0	0	0	0	0	0	0	0	0	0	0	0	0	0	0	0	0	0	0	0	0	0	0	0	0	0
21f550f20b1336bf76b2dd236d607ae0	0	0	0	0	0	0	0	0	0	0	0	0	0	0	6	0	0	10	0	0	0	18	0	1	0	12	0	0	0	0	3	0	0	0	0	0	0	0	0	0	0	0	0	0	0	0	0	0	0
22112c6a2aa0bbb709839877aa2362cb	0	0	0	0	0	0	0	0	0	0	0	0	0	0	0	0	0	0	0	0	2	0	0	0	0	0	0	0	0	0	0	0	0	0	0	0	0	0	0	0	0	0	0	0	0	0	0	0	0
22384fd8891fd290b1bba4fbb7af28f9	0	0	0	0	0	0	0	0	0	0	0	0	0	0	0	0	0	0	0	0	0	0	0	5	0	0	0	0	0	0	0	0	0	0	0	0	0	0	0	0	0	0	0	0	0	0	0	0	0
2241b45a8738e2fb712ff77b1e14e5be	0	0	0	0	0	0	276	78	2	0	0	0	81	57	0	0	0	0	6	0	0	0	0	0	0	10	7	15	0	1	0	0	0	0	0	0	0	0	0	0	0	0	0	0	0	0	0	0	0
22453be1befb67edef83715ebfa91d1b	2	0	0	0	1	4	0	0	0	0	0	0	0	0	2	0	0	0	0	0	0	0	0	0	0	0	0	0	0	0	0	0	0	0	0	0	0	1	0	0	0	0	0	0	0	0	0	0	0
2265c03c2bab3d0faf21dea3cd571243	0	0	0	0	0	0	0	0	0	1	0	0	0	0	0	0	0	0	0	0	0	0	0	0	0	0	0	0	0	0	0	0	0	0	0	0	0	0	0	0	0	0	0	0	0	0	0	3	5
226ae4515a2b3f662c3249c85e66cc49	0	0	0	0	0	0	0	0	0	0	0	0	0	0	0	0	0	0	0	0	0	0	0	0	0	0	0	4	0	0	0	0	0	0	0	0	0	0	0	0	0	0	0	0	0	0	0	0	0
2277f06b08c779e856b541b3f95aaac0	0	0	0	0	0	0	0	0	0	0	0	0	1	0	0	0	0	0	0	0	0	0	0	0	0	0	0	0	0	0	0	0	0	0	0	0	0	0	0	0	0	0	0	0	0	0	0	0	0
22881eeaee1c0823cb21a07a83f67c11	0	0	0	0	0	0	0	0	0	0	3	0	0	0	0	0	0	0	0	0	0	0	0	0	0	0	0	0	0	0	0	0	0	0	1	0	0	0	0	0	0	0	0	0	0	0	0	0	0
229c983216e072740fbdc4c95ea131b1	0	0	0	0	0	0	0	0	0	0	0	0	0	0	0	0	0	0	0	2	0	0	0	0	0	0	0	0	0	0	0	0	0	0	0	0	0	0	0	0	0	0	0	0	0	0	0	0	0
22b74be21e7382d55ede650cef180d8a	0	0	0	0	0	0	0	0	0	0	0	0	0	0	0	0	0	0	0	0	0	0	0	0	0	0	0	0	0	0	0	0	0	0	0	0	0	0	0	2	0	0	0	0	0	0	0	0	0
22b986c6a70d6e673c47715313de9f2b	0	0	0	0	0	0	0	0	0	0	0	0	0	0	0	0	0	0	0	0	4	0	0	0	0	0	0	0	0	0	0	0	0	0	0	0	0	0	0	0	0	0	0	0	0	0	0	0	0
22bb4eb55bb26cf98c95670e9c0fe365	0	0	0	0	0	0	1	0	0	0	0	0	0	0	0	0	0	0	0	0	2	0	0	0	0	0	0	0	0	0	0	0	0	0	0	0	0	0	0	0	0	0	0	0	0	0	0	0	0
22bd1599e708858c1a991b067f4a39fe	0	0	0	0	0	0	0	0	0	0	0	0	0	0	0	0	0	0	0	0	0	0	0	0	0	0	0	0	0	0	0	0	0	0	0	0	2	0	0	0	0	0	0	0	0	0	0	0	0
22e9bdebc875d8b87dd7f6f3b8c10a43	124	0	0	0	0	0	24	0	0	0	0	0	20	56	4	0	31	30	46	8	109	0	0	0	0	34	0	0	28	0	6	0	0	0	0	12	0	0	0	0	740	48	782	0	0	33	270	4	18
22fcdf34375a5da373f3bc3f7c56dd4e	0	0	0	0	0	0	0	0	0	0	0	0	0	0	0	0	0	1	0	0	0	0	0	0	0	0	0	0	0	0	0	0	0	0	0	0	0	0	0	0	0	0	0	0	0	0	0	0	0
231d22856d98fb3b7d43c7f5bf40b6e4	0	0	0	0	0	0	0	1	0	0	0	0	0	0	0	0	0	0	0	0	0	0	0	0	0	0	0	0	0	0	0	0	0	0	0	0	0	0	0	0	0	0	0	2	0	0	0	0	0
235261e88b38fd25b9c9929993106042	42	38	0	71	65	0	0	14	150	32	101	61	57	0	174	29	0	0	0	0	35	54	152	95	2	0	30	208	14	164	136	41	103	25	44	0	36	26	40	182	0	0	0	9	0	0	12	0	0
236c22dbd2c1efea73673a4a16a23455	0	0	0	0	0	0	0	0	0	0	0	0	0	0	0	0	0	0	0	0	0	0	0	0	0	0	0	0	0	0	0	0	0	0	4	0	0	0	0	0	0	0	0	0	0	0	0	0	0
2415008a074c1da7227f8fb70cba36b6	0	0	0	0	0	0	0	0	0	0	0	0	0	0	0	0	0	0	0	0	0	4	0	0	0	0	0	0	0	0	0	0	0	0	0	0	0	0	0	0	0	0	0	0	0	0	0	0	0
241bdb9d8397ea77112a4276bedb613f	0	0	0	0	0	0	0	0	0	0	0	0	0	0	0	0	0	0	0	0	0	0	0	0	8	0	0	0	0	0	0	0	0	6	7	0	0	2	0	3	0	0	0	0	0	0	0	0	0
243e723222e0ab230c84159d87f61925	0	0	0	0	0	0	0	0	0	3	0	0	0	0	0	0	0	0	0	0	0	0	0	0	0	0	0	0	0	0	0	0	0	0	0	0	0	0	0	0	0	0	0	0	0	0	0	0	0
245d150616bcdda7695a190b03402f98	0	0	0	0	0	0	0	0	0	0	0	0	0	0	0	0	2	0	0	0	0	0	0	0	0	0	0	0	0	0	0	0	0	0	0	0	0	0	0	0	0	0	2	0	0	0	0	1	0
247165119b6118ee3df270776a24148c	0	0	0	0	0	0	0	0	0	0	0	0	0	0	0	0	0	0	0	0	0	0	0	0	0	0	0	8	0	0	0	0	0	0	0	0	0	0	0	0	0	0	0	0	0	0	0	0	0
24e6c5c73c93340e6984ccafe6ce6024	0	0	0	0	0	0	0	0	0	0	0	0	0	0	0	0	0	0	0	0	0	0	0	0	0	0	0	0	0	2	0	0	0	0	0	0	0	0	0	0	0	0	0	0	0	0	0	0	0
24f218a669199abdc6cf793c069dfe24	0	0	0	0	0	0	0	0	0	0	0	0	0	0	0	0	0	0	0	0	0	0	0	0	0	0	3	0	0	0	0	0	0	0	0	0	0	0	0	0	0	0	0	0	0	0	0	0	0
25089ae4ac879e440a5736284632e5b0	0	0	0	0	0	0	1	0	0	0	0	0	0	0	0	0	0	0	2	0	0	0	0	0	0	0	0	0	0	0	0	0	0	0	0	0	0	0	0	0	0	0	0	0	0	0	0	0	0
252dbae9d19e590bf297b7e430fe120d	0	3	0	0	2	3	0	0	12	7	0	2	2	0	2	0	0	0	0	0	0	3	1	0	1	0	6	2	8	3	2	0	0	0	0	0	0	0	3	2	0	1	0	2	0	6	11	4	14
2571edafdc683c2dedcfc201748e4793	0	0	0	0	0	0	0	0	0	0	0	0	0	0	0	0	0	0	0	0	4	0	0	0	0	0	0	0	0	0	0	0	0	0	0	0	0	0	0	0	0	0	0	0	0	0	0	0	0
258e3cbd10036e43ddd1fadcfdd7ade3	0	0	0	0	0	0	0	0	0	0	0	0	0	0	0	0	0	0	0	0	0	0	0	0	0	0	24	0	0	0	0	0	0	0	0	0	0	0	0	0	0	0	0	0	0	0	0	0	0
25956612a5cc1ce858856b551c19dc50	0	0	0	0	0	0	0	0	0	0	0	0	0	0	0	0	0	0	0	0	0	0	0	0	0	0	0	0	0	0	0	0	0	0	6	0	0	0	0	0	0	0	0	0	0	0	0	0	0
25c8b5c0e4f26ece2a57e868e56b6269	0	0	0	0	0	0	0	0	0	0	0	0	0	0	0	0	0	0	0	0	0	0	0	0	0	0	0	0	0	0	0	0	42	0	0	0	0	16	44	0	0	0	0	0	0	0	0	0	0
25ded2b3d5ecfff3bcf42b19bec8504c	0	0	0	0	0	0	0	0	0	0	0	0	0	0	0	0	0	0	0	0	0	0	0	1	0	0	0	0	0	0	0	0	0	0	0	0	0	0	0	0	0	0	0	0	0	0	0	0	0
25f09b971bf431c29282a409e0831d5a	0	0	0	0	0	0	0	0	0	0	0	0	0	0	0	0	0	0	2	0	0	0	0	0	2	0	0	0	0	0	0	0	0	0	0	0	0	0	0	0	0	0	0	0	0	0	2	0	0
2632def28c29c565b30bfb74765d6884	0	0	0	0	0	0	4	0	4	0	0	0	0	0	0	0	0	0	0	0	0	0	0	0	0	0	0	0	0	0	2	0	0	0	0	0	0	0	0	0	0	0	7	0	0	0	0	44	3
26b6f6a2b1eba7a69e4977d8cc495252	51	0	0	0	0	0	0	0	0	0	0	0	12	0	0	0	0	0	0	0	18	0	0	0	0	0	0	2	0	0	0	0	0	0	0	0	0	0	0	0	2	0	0	24	0	24	107	9	26
26b9b08652c430a03f2666b7634a4b4b	0	0	0	0	0	0	2	0	0	0	0	0	0	0	0	0	0	0	0	0	0	0	0	0	0	0	0	0	0	0	0	0	0	0	0	0	0	0	0	0	0	0	0	0	0	0	0	0	0
2723da7ef55949e5f41039c878129d46	0	0	0	0	0	0	38	0	0	6	0	0	0	44	0	0	0	0	187	8	0	0	0	0	0	0	0	52	0	0	0	0	0	0	0	0	0	0	0	0	0	0	0	0	0	0	0	0	0
2762c34e86103c3ccdb9e1ee0659f83b	0	0	0	0	0	0	0	0	0	0	0	0	0	0	0	0	0	0	0	0	0	0	0	0	0	0	0	0	4	0	0	0	0	0	0	0	0	0	0	0	0	0	0	0	0	0	0	0	0
27752d4263cfa7ab34834da7f4ade005	0	0	0	0	0	0	0	0	0	0	0	0	0	0	0	0	0	0	0	0	0	0	0	0	0	0	0	0	0	0	0	2	0	0	0	0	0	0	0	0	0	0	0	0	0	0	0	0	0
277c75a99e3cdd0c9fbcdbbad0fc7486	0	0	0	0	0	0	8	0	0	0	0	0	0	0	0	0	0	0	0	0	0	0	0	0	0	0	0	0	0	0	0	0	0	0	0	0	0	0	0	0	0	0	0	0	0	0	0	0	0
278cbf64717f016e7ce1180f0e8ee187	0	0	0	0	0	0	0	0	0	0	0	0	2	0	0	0	0	0	0	0	0	0	0	0	0	0	0	0	0	0	0	0	0	0	0	0	0	0	0	0	0	0	0	0	0	0	0	0	0
27ceaf5ed339fe130578a7f753a5dfb1	0	0	0	0	0	0	0	0	0	0	0	0	0	0	0	0	0	0	0	0	0	0	0	0	0	0	0	0	0	0	0	0	0	0	0	0	4	0	0	0	0	0	0	0	0	0	0	0	0
27d10f808c4ce04d5d37550387a1feaf	0	0	0	0	0	0	0	1	0	0	0	0	0	0	0	0	0	0	0	0	0	0	0	0	0	0	0	0	0	0	0	0	0	0	0	0	0	0	0	0	0	0	0	0	0	0	0	0	0
27e185dda831b855be233d9ef5d3a9ad	0	0	0	0	0	0	0	0	0	0	3	0	0	0	0	0	0	0	0	0	0	0	0	0	0	0	0	0	0	0	0	0	0	0	0	0	0	0	0	0	0	0	0	0	0	0	0	0	0
27e39d3eed7e4154cfa5f7ab1811d251	0	0	0	0	0	0	2	12	2	0	0	4	2	0	6	0	0	0	0	5	2	2	6	0	0	0	3	3	0	2	0	0	0	0	0	0	0	0	0	0	0	0	0	0	0	0	0	0	0
27fe0759fa21ff8554df94d30863f059	0	0	0	0	0	0	0	1	0	0	0	0	2	1	0	0	0	0	0	0	0	0	0	0	0	2	0	0	0	0	0	0	0	0	0	0	0	0	0	0	0	0	0	0	0	0	8	4	0
280b086f6dc49788f3843403a63b72e7	0	0	0	0	0	0	0	2	0	0	0	0	0	0	0	0	0	0	0	0	0	0	0	0	0	0	0	0	0	0	0	0	0	0	0	0	0	0	0	0	0	22	0	0	6	2	0	36	68
28212154981969110a60bd50730c66f6	0	0	0	0	0	0	0	0	0	0	0	0	0	0	0	0	0	2	0	0	0	0	0	0	0	0	0	0	0	0	0	0	0	0	0	0	0	0	0	0	0	0	0	0	0	0	0	0	0
284be82ef65fe108a299bb2517602bc0	0	0	0	0	0	0	0	0	0	0	0	0	0	0	0	2	0	0	0	0	0	0	0	0	0	0	0	0	0	0	0	0	0	0	0	0	0	0	0	0	0	0	0	0	0	0	0	0	0
28652aba98cfba9e6a9739d141813329	0	0	0	0	0	0	1	0	0	0	0	0	0	0	0	0	0	0	0	0	0	0	0	0	0	0	0	0	0	0	0	0	0	0	0	0	0	0	0	0	0	0	0	0	0	0	0	0	0
286a113861ebc3dd7159b9f5a6e01724	0	0	0	19	0	0	0	0	0	6	0	0	0	2	0	0	2	0	0	0	0	0	0	0	16	0	0	0	2	0	0	0	0	0	0	0	0	0	0	2	0	0	24	0	0	2	0	0	495
2894e8685044347398ac958f41a80ba0	0	0	0	0	0	0	0	0	0	0	0	0	0	0	0	0	0	0	0	0	0	1	0	0	0	0	0	0	0	0	0	0	0	0	0	0	0	0	0	0	0	0	0	0	0	0	0	0	0
28de7fef4e48530b1e1d283a74c9f422	19	0	0	12	31	0	60	88	0	0	0	0	10	32	6	0	104	49	35	6	6	5	0	0	0	45	33	14	20	0	5	0	0	0	0	10	1	0	0	0	0	0	0	0	0	0	0	0	0
28f4d81c314e6e7981a5e5cc993f934f	0	0	0	0	0	0	8	0	0	0	0	0	0	0	0	0	0	0	0	0	0	0	0	0	0	0	0	0	0	0	0	0	0	0	0	0	0	0	0	0	0	0	0	0	0	0	0	0	0
295a6d704feefdaac67321ac23ff2782	0	0	0	0	0	0	0	2	0	0	0	0	1	0	0	0	0	0	0	0	0	0	0	0	0	0	0	0	0	0	0	0	0	0	0	0	0	0	0	0	0	0	0	0	0	0	0	0	0
29691af037feb02a463bdfd8da6c13b7	0	0	0	0	0	0	0	0	0	0	0	0	0	0	0	0	0	0	0	0	0	0	0	0	0	0	0	0	0	2	0	0	0	0	0	0	0	0	0	0	0	0	0	0	0	0	0	0	2
29d3af3203e92ea27bc87e49bc94860b	0	0	0	0	0	0	0	0	0	0	0	0	0	0	0	0	0	0	0	0	0	0	0	0	0	0	0	0	0	0	0	0	0	1	0	0	0	0	0	0	0	0	0	0	0	0	0	0	0
29ddc1bd7631c2b332c9e13286cbe6f2	0	0	0	0	0	0	0	0	0	0	0	8	0	0	0	0	0	0	0	0	0	2	0	0	2	0	0	0	0	0	0	0	0	0	0	0	0	0	0	2	0	0	0	0	0	0	0	0	0
29de7c582398ebd9d93e606380154879	0	0	0	0	0	0	0	0	0	0	0	0	0	0	0	0	0	0	0	0	0	0	0	0	0	0	0	0	0	2	0	0	0	0	0	0	0	0	0	0	0	0	0	0	0	0	0	0	0
2a018c04e8122e15d877794d74add9b4	0	0	0	0	0	0	0	0	0	0	0	0	0	0	0	0	0	0	0	0	0	0	0	0	5	0	0	0	0	0	0	0	0	0	0	0	0	0	0	0	0	0	0	0	0	0	0	0	0
2a0ca7df26d59590be8801af91424c27	0	0	0	0	0	0	0	0	0	0	0	0	0	0	0	0	0	0	0	0	0	0	0	0	0	0	0	0	0	0	0	0	0	0	0	0	0	1	0	0	0	0	0	0	0	0	0	0	0
2a2d94fbf3dfd890f67b30f1dca66a5c	28	0	0	30	21	0	2	0	6	0	56	0	0	0	16	8	4	0	0	30	0	0	0	1	0	0	0	2	14	0	6	6	22	6	1	0	6	40	2	0	0	0	0	0	0	0	0	0	0
2a4ba367a02a2437dd0e6dccc365393b	28	0	0	0	7	0	0	70	39	12	10	0	54	15	27	0	0	1	2	10	8	64	30	38	13	9	40	2	70	81	6	0	0	0	6	0	0	5	0	10	0	0	0	0	0	0	0	0	0
2a6c7b4dd84aa8860b0b8b0bb013d7e0	0	0	0	0	0	0	0	2	0	0	0	0	0	0	0	0	0	0	0	0	0	0	0	0	0	0	0	0	0	0	0	0	0	0	0	0	0	0	0	0	0	0	0	0	0	0	0	0	0
2aa403075cd70fb105bb13815faab515	0	0	0	3	0	0	0	0	1	0	0	0	0	0	2	0	0	0	0	0	0	0	2	2	0	0	0	0	0	0	0	0	1	0	0	0	0	0	1	0	0	0	0	0	0	0	0	0	0
2af363078158906889869ef1db261814	0	0	0	0	0	0	0	0	0	0	0	0	0	0	0	0	0	0	0	0	0	0	0	0	0	0	3	0	0	0	3	0	0	0	0	0	0	0	0	0	0	0	0	0	3	0	0	3	0
2af8ecfe8df156af17781c40cfdc1db8	0	0	0	0	0	0	0	0	0	0	0	0	6	0	0	0	0	0	0	0	0	0	0	0	0	0	0	0	0	0	0	0	0	0	0	0	0	0	0	0	0	0	0	0	0	0	0	0	0
2af985b506f4e4ceca40b190977b6164	0	0	0	0	0	0	0	0	0	0	0	0	0	0	0	0	0	0	0	0	5	0	0	0	0	0	0	0	0	0	0	0	0	0	0	0	0	0	0	0	0	0	0	0	0	0	0	0	0
2afae06ae6a4afc8c2ae857e82600e53	0	0	0	0	0	0	0	0	0	0	0	0	0	0	0	0	0	0	0	1	0	0	0	0	0	0	0	0	0	0	0	0	0	0	0	0	0	0	1	0	0	0	0	0	0	0	0	0	0
2b11894f757e9be6648322e5160fcc2b	0	0	0	0	0	0	0	0	0	0	0	0	0	0	8	0	0	0	0	0	0	14	4	0	0	0	0	0	0	0	0	0	0	0	0	0	0	0	0	0	0	0	0	0	0	0	0	0	0
2b42ee409ae0a0b1d92b1a5d09fccc2f	0	0	0	0	0	0	6	0	0	1	0	0	2	17	2	0	0	0	0	2	0	22	0	0	0	30	5	0	0	0	2	0	0	0	0	0	0	0	0	0	0	0	0	0	0	0	0	0	0
2b574c8d145a7ac6f1c348594eadcfb3	0	0	0	0	0	0	0	0	0	0	0	0	0	2	0	0	0	0	0	0	0	0	0	0	0	0	2	0	0	0	0	0	0	0	0	0	0	0	0	0	0	0	0	0	0	0	0	0	0
2b62a0691bf1bd67a461c310dcca6e86	0	2	5	0	0	0	0	0	0	0	0	0	0	0	0	0	0	0	0	0	0	0	0	0	0	0	2	0	0	0	0	0	0	0	0	0	0	0	0	2	3	2	12	18	4	6	8	4	0
2b6dff896316f38b1a6f90e5b5fd1ee0	4	0	0	0	0	0	0	2	0	0	0	0	0	0	0	0	0	0	0	0	4	0	0	1	0	0	0	0	0	0	0	0	0	0	0	0	0	0	0	0	0	0	0	0	0	0	0	0	0
2b98ab83e974554de154bd53055b0e00	0	0	0	0	0	0	0	0	0	0	0	0	0	0	0	0	0	0	0	2	0	0	0	0	0	0	0	0	1	0	0	0	0	0	0	0	0	0	0	0	9	8	1	0	10	8	0	23	12
2bb85cd3b788c1a28a99ed3340f339ee	0	2	11	0	0	0	9	0	6	6	9	9	2	0	6	0	4	1	0	0	0	12	6	6	9	2	1	2	2	4	0	0	0	2	21	0	1	4	0	0	0	0	0	0	2	0	0	0	7
2bb9c41777d72798f20650544564434d	0	0	0	0	0	0	0	0	0	0	0	0	0	0	2	0	1	0	0	0	0	0	0	0	0	0	0	0	0	0	0	0	0	0	0	0	0	0	0	0	1	0	0	0	0	0	0	0	0
2bff91fe81feb017607d5388992f8cd2	0	31	0	0	9	9	0	1	6	4	60	18	0	0	0	17	8	12	0	1	13	4	2	4	0	0	0	6	0	0	0	2	5	6	0	18	2	4	8	2	0	0	0	0	0	0	0	0	0
2c4ccbfb28f57e9437aa550b2a4d1151	0	0	0	0	0	0	0	0	0	0	0	0	0	0	0	0	0	0	16	0	0	0	0	0	0	0	0	0	0	0	0	0	0	0	0	0	0	0	0	0	0	0	0	0	0	0	0	0	0
2c8d661e147fefc9ceabebc5284c8930	0	0	0	0	0	0	0	18	3	0	0	0	0	0	0	0	0	0	0	0	0	11	3	0	0	0	1	0	0	0	0	0	0	0	0	0	0	0	6	0	0	0	0	0	0	0	0	0	0
2c8d9771b700d62323537e2eb3d5098e	0	0	0	0	0	0	0	0	0	0	0	0	0	0	0	0	0	0	0	0	0	0	0	0	0	0	0	0	0	0	0	0	0	0	0	0	1	0	0	0	0	0	0	0	0	0	0	0	0
2ce6d52ef9c496342a908d1d31508fde	0	0	0	0	0	0	6	2	0	0	0	0	0	0	0	0	0	0	0	0	0	0	0	0	0	0	0	2	1	0	0	0	0	0	0	0	0	0	0	0	8	55	6	0	4	2	192	150	0
2cfe86b55fc9784d8b15f62a7b0de7a7	0	0	0	0	0	0	0	0	0	0	0	0	19	0	0	0	0	0	0	0	0	0	0	0	0	0	0	0	12	0	0	0	0	0	0	0	0	0	0	0	0	11	0	198	0	10	10	0	2
2d01d266efdcd14fd1ca8917c755f581	6	0	0	0	0	0	0	0	0	0	0	0	0	0	0	0	0	0	0	0	0	0	0	0	0	0	0	0	0	0	0	0	0	0	0	0	0	0	0	0	0	0	0	0	0	0	0	0	0
2d21dc44d4343b228db47dba6c0e20f0	0	0	0	0	0	0	0	0	0	0	0	0	2	0	0	2	0	0	0	0	2	6	0	0	0	0	0	6	0	0	0	0	0	0	0	0	0	0	0	0	0	0	0	0	0	0	0	0	0
2d2c53d8053b5ac8dcfe982e23ebfd4d	0	0	0	0	0	0	0	0	0	0	0	0	0	0	0	0	0	0	0	0	0	0	0	0	0	0	0	0	0	0	0	0	0	0	0	0	0	0	0	2	0	0	0	0	0	0	0	0	0
2dee9e6dc53aa09c0ab3233bc2c60b7f	0	0	4	0	0	0	0	0	0	0	0	0	0	0	0	0	0	0	0	0	0	0	0	0	0	0	0	0	0	0	0	0	0	0	0	0	0	0	0	0	0	0	0	0	0	0	0	0	0
2df2d49555e4712f9427a4b1d48aa139	0	0	0	0	0	0	0	0	0	0	0	0	0	0	0	0	0	0	0	0	0	0	0	1	0	0	0	0	0	0	0	0	0	0	0	0	0	0	0	0	0	0	0	0	0	0	0	0	0
2e3a6cfc3cfdbf64ebd084d05ac42c74	11	0	0	0	0	0	0	0	0	0	0	0	40	2	0	0	0	0	0	0	2	0	0	0	0	0	0	5	0	0	0	0	0	0	0	0	0	0	0	0	0	0	0	0	0	0	3	0	0
2e9a3fc326d7fbf9dceee30f101d58ea	0	0	0	0	0	0	0	0	0	0	0	0	0	2	0	0	0	0	0	0	0	0	0	0	0	0	0	0	0	0	0	0	0	0	0	0	0	0	0	0	0	0	0	0	0	0	0	0	0
2ea3bf798e23f0d8facd973cbb957e5e	0	0	0	0	0	0	0	0	0	0	0	0	0	0	0	0	0	0	0	0	0	0	0	0	0	2	0	0	0	0	0	0	0	0	0	0	0	0	0	0	0	0	0	0	0	0	0	0	0
2eb146f46a4954dc8f6d95f58cc4faf8	0	0	0	0	0	0	0	0	0	0	0	0	0	0	1	0	0	0	0	0	0	0	0	0	0	0	0	0	0	0	0	0	0	0	0	0	0	0	0	0	0	0	0	0	0	0	0	0	0
2ef46be28f6c66c1ad71f2f0dfd21664	0	0	0	0	0	0	0	0	1	0	0	0	0	0	0	0	0	0	0	0	0	0	0	0	0	0	0	0	0	2	0	0	0	0	0	0	0	0	0	0	0	0	0	0	0	0	0	0	0
2f0ae5dfd145b815684a3522204a0fa1	0	0	0	0	0	0	0	0	0	0	4	0	0	0	0	0	0	0	0	0	0	0	0	0	0	0	0	0	0	0	0	0	0	0	0	0	0	0	0	0	0	0	0	0	0	0	0	0	0
2f936f2e9203ea3d0846ec3d07de5e80	0	0	0	0	6	0	0	0	0	0	0	0	0	0	0	0	0	0	0	0	0	0	0	0	0	0	1	0	2	4	2	0	0	0	0	0	0	0	0	0	0	0	0	0	0	0	0	1	0
2fbc9b7b4a0d789fb2913ade7e7a6275	0	0	0	0	0	0	0	0	0	0	0	0	0	0	0	0	0	0	0	0	2	0	0	0	0	1	0	0	0	0	0	0	0	0	0	0	0	0	0	0	0	0	0	0	0	0	0	0	0
2fc63c46b62ae1aff41219953576e4c7	0	0	0	0	0	0	0	0	0	0	2	0	0	0	0	0	0	0	0	0	0	0	0	0	0	0	0	0	0	0	0	0	0	0	0	0	0	0	0	0	0	0	0	0	0	0	0	0	0
2fd6ca355011fca507dc36901bbb02db	0	0	0	0	0	0	3	0	0	0	0	0	0	0	0	0	0	0	0	0	0	0	0	0	0	0	0	0	0	0	0	0	0	0	0	0	0	0	0	0	0	0	0	0	0	0	0	0	0
300cf219f27853d692f43df1871f2593	0	0	0	0	0	0	0	0	0	0	0	0	2	0	0	0	0	0	0	0	0	0	0	0	0	0	0	0	0	0	0	0	0	0	0	0	0	0	0	0	0	0	0	0	0	0	0	0	0
305da47c08d48f3fe1701e26a1c362bf	21	0	0	0	0	0	32	0	0	0	0	0	0	0	0	0	0	0	0	0	0	0	0	0	0	0	0	0	0	0	4	0	0	0	0	0	0	0	0	0	75	95	64	0	34	32	31	12	3
3085a833c2c689de4527b35a283a6892	0	0	0	0	0	0	0	0	0	0	0	0	0	0	0	0	0	0	0	0	0	0	0	0	0	0	0	0	0	0	2	0	0	0	0	0	0	0	0	0	0	0	0	0	0	0	0	0	0
30971887406267ccf1a5297377277186	0	0	0	0	0	0	0	0	0	0	0	0	0	0	0	0	0	0	0	0	0	0	0	0	0	0	0	0	0	0	0	0	0	0	0	0	0	2	0	0	0	0	0	0	0	0	0	0	0
30a283edffd22836fb49792fbaff8d59	0	0	0	0	0	0	0	0	2	2	0	0	0	0	0	0	0	0	0	0	0	0	0	2	8	0	0	0	0	0	0	0	0	6	0	0	0	2	0	2	0	2	0	0	4	0	0	2	0
30a376ebd27437ffeea29544cbb4fc33	0	0	0	0	0	0	0	0	0	0	0	0	0	0	0	0	0	0	0	0	0	0	1	0	0	2	0	0	0	0	0	0	0	0	0	0	0	0	0	0	0	11	3	0	46	4	0	10	6
31239e966c33e6ba283ea6373d838533	0	0	0	0	0	0	0	0	0	0	0	0	0	0	0	5	0	0	0	0	0	0	0	0	0	0	0	0	0	0	0	0	0	0	0	0	0	0	0	0	0	0	0	0	0	0	0	0	0
31565b92298ac032353f54c3e375e08b	0	4	0	0	0	0	0	0	0	0	0	0	0	0	0	0	0	0	0	0	0	0	0	0	0	0	0	0	0	0	0	0	0	0	0	0	0	0	0	0	0	0	0	0	0	0	0	0	0
3160bcbfd47b04bc74236dcf3ecce082	0	448	0	0	0	0	85	172	0	86	77	0	628	261	117	40	90	324	0	80	187	0	0	49	0	203	52	538	106	0	96	63	146	0	0	384	106	0	44	0	0	0	0	0	0	2	0	0	0
3160d159ef10402a4a4aa2f720bc8624	0	0	0	0	0	0	0	0	0	0	0	0	0	0	0	0	0	0	0	2	0	0	0	0	0	0	0	0	0	0	0	0	0	0	0	0	0	0	0	0	0	0	0	0	0	0	0	0	0
31edf9995cf88364126d34103626957b	0	0	0	3	0	0	0	0	0	0	0	0	0	0	0	0	0	0	0	0	0	0	0	0	0	0	0	0	0	0	0	0	0	0	0	0	0	0	0	0	0	0	0	0	0	0	0	0	0
31eec8459a135dbd206e688da1599394	0	0	0	0	0	0	0	0	0	0	0	0	0	0	0	0	0	0	0	0	0	0	0	0	0	0	3	0	0	0	0	0	0	0	0	0	0	0	0	0	0	0	0	0	0	0	0	0	6
31ff90b48853f8a3389eef0f1165601f	0	0	5	0	6	0	0	0	0	0	2	0	4	6	1	2	2	2	8	4	2	0	0	0	2	0	0	1	18	3	0	2	0	0	6	0	0	0	0	0	6	12	7	15	8	3	2	61	21
32194b0108264ff4b65238b0b01216be	0	0	0	0	0	0	0	2	0	0	0	0	0	0	0	0	0	0	0	0	0	0	0	0	0	0	0	0	0	0	0	0	0	0	0	0	0	0	0	0	0	0	0	0	0	0	0	0	0
32259df7a711035a5be68eed7185400e	0	0	0	0	0	0	0	0	0	13	0	0	0	0	0	0	0	0	0	0	0	0	0	4	2	0	0	0	0	0	0	0	0	0	0	0	0	0	0	0	0	0	0	0	0	0	0	0	0
322aabfaf9d5f569b7766016b558262c	0	0	0	0	0	0	2	0	0	0	0	0	0	0	0	0	0	0	0	0	0	0	0	0	0	0	0	0	0	0	0	0	0	0	0	0	0	0	0	0	0	0	0	0	0	0	0	0	0
324e0846f761dd0e8c601eb74120c21a	0	0	0	0	0	0	0	0	0	0	0	0	0	0	0	0	0	0	0	8	0	0	0	0	0	0	0	0	0	0	0	0	0	0	0	0	0	0	0	0	0	0	0	0	0	0	0	0	0
3285f9f68780e46c805522fc4106c49f	0	0	0	0	0	0	0	0	0	0	0	0	0	0	0	0	0	0	0	0	0	0	0	0	0	0	0	0	0	0	0	0	0	2	0	0	0	0	0	0	0	0	0	0	0	0	0	0	0
32a30d3879a8a7811c9f5e3ecbb6ae27	0	0	0	0	0	0	0	0	0	0	0	0	0	0	0	0	0	0	0	0	0	0	1	0	0	0	0	0	0	0	0	0	0	0	0	0	0	0	0	0	0	0	0	0	0	0	0	0	0
331ce36e2f10b3df3dd72f0aede278b9	0	0	0	0	0	0	0	0	0	0	0	0	0	0	0	0	0	0	0	0	3	0	0	0	0	0	0	0	0	0	0	0	0	0	0	0	0	0	0	0	0	0	0	0	0	0	0	0	0
331d86beafd4609d20c39974c60203f7	0	0	0	0	0	0	0	0	0	0	0	0	0	0	0	0	0	0	0	0	0	0	0	0	0	0	0	0	0	0	0	2	0	0	0	0	0	0	0	0	0	0	0	0	1	0	0	0	0
3348c1a38f23d07af8427817a77454ca	0	0	0	0	0	0	0	0	0	0	0	0	0	0	0	0	0	0	0	2	0	0	0	0	0	0	0	0	0	0	0	0	0	0	0	0	0	0	1	0	0	0	0	0	0	0	0	0	0
335958e0e154e6f03ff1cca2cefae6f7	0	0	0	0	0	0	0	0	0	0	0	0	0	0	0	0	0	0	0	0	0	0	0	0	0	0	0	0	0	2	0	0	0	0	0	0	0	0	0	0	0	0	0	0	0	0	0	0	0
3367ab5c7a4feba973c16aede5fe20bc	0	0	0	0	0	0	0	0	0	0	0	0	0	0	2	0	0	0	0	0	0	0	0	0	0	0	0	0	0	0	0	0	0	0	0	0	0	0	0	0	0	0	0	0	0	0	0	0	0
3384cbd13070af6fd7bcaba4044f6505	0	0	0	0	0	0	0	0	0	0	0	0	0	0	0	0	0	0	0	0	0	0	0	0	0	0	0	0	0	0	0	2	0	0	0	0	0	0	0	0	0	0	0	0	0	0	0	0	0
33b2591638dd33822a54e2db46d966a4	0	5	0	0	0	0	0	0	0	0	0	0	0	0	0	0	0	0	0	0	0	0	0	0	0	0	0	0	0	0	0	0	0	0	0	0	0	0	0	0	0	0	0	0	0	0	0	0	0
33b679135d5c9733b652d4ca7cbe4395	0	0	0	0	0	0	0	0	91	0	0	0	0	2	0	0	0	0	0	0	0	0	0	0	0	0	0	0	0	0	0	0	0	0	0	0	0	0	0	0	0	0	0	0	0	0	0	0	0
33c5fa19076b585bc25da5829f870c0c	0	0	0	4	0	0	0	0	0	0	3	0	0	0	0	0	0	0	0	0	0	0	0	0	0	0	0	0	0	0	0	0	0	0	0	2	0	0	0	0	0	0	0	0	0	0	0	0	0
33d1c20ddef9225c1c5ddd8e590875c0	0	0	0	0	0	0	0	0	0	0	0	0	0	0	0	0	0	0	0	0	0	0	0	0	0	0	0	0	0	0	0	4	0	0	0	0	0	0	0	0	0	0	0	0	0	0	0	0	0
342c8bbd3f5db4ff7d03ebc9e26ab9a4	0	0	0	0	0	0	4	0	0	0	0	0	8	0	0	0	0	0	0	7	0	0	0	0	0	0	0	0	0	0	0	0	0	0	0	0	0	0	0	0	0	1	0	0	0	0	0	0	0
3469ddf66c9de2e011ba830e86ccbdf5	0	0	0	0	8	0	1	0	0	0	0	0	0	0	0	0	4	0	0	0	0	0	2	0	0	0	0	2	0	2	0	0	0	0	6	0	0	2	0	24	0	0	0	0	0	0	0	0	0
346d070bc32031baed19f54fd634791a	0	0	0	0	0	0	0	0	0	0	0	0	0	0	0	0	0	0	0	0	0	0	0	0	0	0	0	0	0	0	0	0	0	0	0	0	0	0	1	0	0	0	0	0	0	0	0	0	0
347071877ba2d281da42c6f76f3a06f3	0	0	0	0	0	0	0	0	0	0	0	0	0	0	0	0	0	0	0	0	5	0	0	0	0	0	0	0	0	0	0	0	0	0	0	0	0	0	0	0	0	0	0	0	0	0	0	0	0
349ad7ef673de5094d69b84a9aa3188f	0	0	0	0	3	0	56	27	4	12	2	0	0	20	1	0	4	0	0	0	3	0	0	0	0	0	2	19	10	0	0	0	0	2	0	0	0	0	0	0	0	0	0	0	0	0	0	0	0
34a47ccc6eafb72e118fa5aff4596536	0	0	0	0	0	0	0	0	0	0	0	0	0	0	0	0	0	0	0	0	2	0	0	0	0	0	0	0	0	0	0	0	0	0	0	0	0	0	0	0	0	0	0	0	0	0	0	0	0
352015babf038779f3b0226dd0cf60ff	0	0	0	0	0	0	0	0	0	0	0	0	0	0	0	0	0	0	0	0	0	0	0	0	0	0	0	0	0	0	0	0	0	0	1	0	0	0	0	0	0	0	0	0	0	1	0	0	0
3532155649c81834e65def9e12d3f71d	0	3	0	0	0	0	0	0	0	0	0	0	0	0	0	0	0	0	0	0	0	0	0	0	0	0	0	0	0	0	0	0	0	0	0	0	0	0	0	0	0	0	0	0	0	0	0	0	0
356f54c3b7f05c4266c03958e4b4fd4c	0	0	0	0	0	0	0	1	0	0	0	0	0	0	0	0	2	0	3	0	2	0	0	0	0	0	0	0	0	0	1	0	0	0	0	0	0	0	0	0	0	0	0	0	2	1	0	2	0
3585f624d8f6dbe4ff408a44d679e3d8	0	0	0	1	0	0	0	0	0	7	20	2	0	0	0	0	0	0	0	0	0	8	3	13	154	0	0	0	0	1	0	4	2	4	31	0	0	3	0	21	0	0	0	0	0	0	0	0	0
35ae9b00c2e721a9a423d996a8a91b80	0	0	0	0	0	0	0	0	0	0	0	0	0	0	0	0	0	0	0	0	0	0	0	0	0	0	0	0	0	0	0	0	0	0	2	0	0	0	0	0	0	0	0	0	0	0	0	0	0
35bf4445a13bdaafa4008ed02675cab0	0	0	0	0	0	0	0	0	0	0	0	0	0	0	0	0	0	0	0	0	0	0	0	0	0	0	0	0	0	1	0	0	0	0	0	0	0	2	0	0	0	0	0	0	0	0	0	1	0
35dfad5589c4eeb43018e4a3b5f2439a	0	0	0	0	0	6	0	0	0	0	0	0	0	0	0	0	0	0	0	0	0	0	0	0	0	0	0	0	0	0	0	0	0	0	0	0	0	0	0	0	0	0	0	0	0	0	0	0	0
35e44dffc5dc997c48a7d2d228ae9852	0	0	0	0	0	0	2	15	7	9	0	7	4	6	4	0	0	0	0	2	0	0	0	2	0	16	6	3	18	3	0	0	0	0	0	0	0	0	0	0	0	0	2	0	0	3	1	0	0
365b6ff25629c8afaf6cce3bcec66856	0	0	0	0	0	0	0	0	0	0	2	0	0	0	0	0	0	0	0	0	0	0	0	0	0	0	0	0	0	0	0	0	0	0	0	0	0	0	0	0	0	0	0	0	0	0	0	0	0
36683d3c1794255adce1b70b68f5be00	0	0	0	0	0	0	0	0	0	0	0	0	0	0	0	0	0	0	0	0	2	0	0	0	0	0	0	0	0	0	0	0	0	0	0	0	0	0	0	0	0	0	0	0	0	0	0	0	0
367434a46db0cb8da45b382a37596644	0	0	0	0	0	0	0	0	0	0	0	0	0	0	0	0	0	0	0	0	1	0	0	0	0	0	0	0	6	0	0	0	0	0	0	0	0	0	0	0	0	0	0	0	0	0	0	0	0
36e0c673d973d7c6cb357ce6990ff7bc	0	0	0	0	0	0	0	0	0	0	0	0	0	0	0	0	0	0	0	2	0	0	0	0	0	0	0	0	0	0	0	0	0	0	0	0	0	0	0	0	0	0	0	0	0	0	0	0	0
36e9e790367f6d0730b6ab1d6b5478e6	0	0	0	4	0	0	0	0	3	0	0	0	0	0	0	0	0	0	0	0	0	0	0	0	0	0	2	0	0	0	0	0	0	0	0	0	0	0	0	0	0	0	0	0	0	0	0	0	0
36fde6c13d726456e22ae451a3ed89a5	0	0	0	0	0	0	0	2	0	0	0	0	0	0	0	0	0	2	0	0	0	0	0	0	0	0	0	0	0	0	0	0	0	0	0	0	0	0	0	0	0	0	0	0	0	0	0	0	1
37012a234599359e7cd6e5630dee8793	0	0	0	0	0	0	0	0	0	0	0	0	0	0	0	0	1	0	0	0	0	0	0	0	0	0	0	0	0	0	0	0	0	0	0	0	0	0	0	0	0	0	0	0	0	0	0	0	0
3726442e178be5c9dc7f782100cd9074	0	0	0	0	0	0	0	0	0	0	0	0	0	0	0	0	0	0	0	0	0	0	0	0	0	0	0	0	0	0	0	2	0	0	0	0	0	0	0	0	0	0	0	0	0	0	0	0	0
37479f32a9b103f45a2574e3729c38bf	0	0	0	0	0	0	0	0	0	0	0	0	1	0	0	0	0	0	0	0	0	0	0	0	0	0	0	0	0	0	0	0	0	0	0	0	0	0	0	0	0	0	0	0	0	0	0	0	0
3793fbf05a4bffd37baa140fc621b74f	0	0	0	0	0	3	0	0	0	0	0	0	0	0	0	0	0	0	0	0	0	0	0	0	0	0	0	0	0	0	0	0	0	0	0	0	0	0	0	0	0	0	0	0	0	0	0	0	0
37cc90a7431e9180f51790032e9433c9	0	0	0	0	0	0	0	0	0	0	0	0	0	0	0	0	0	0	0	0	0	0	0	0	0	0	0	0	2	0	0	0	0	0	0	0	0	0	0	0	0	0	0	0	0	0	0	0	0
37f01aed5593eb9c6cfe9c8062d72331	0	0	0	0	0	0	0	0	0	0	0	0	0	0	0	0	0	0	0	0	0	0	0	0	0	0	0	0	0	0	0	0	0	0	0	0	0	0	0	1	0	0	0	0	0	0	0	0	0
383b1101f3ce024c92bbeffa7a0a7d96	0	0	0	0	0	0	0	0	0	0	0	56	0	0	0	0	0	0	0	0	0	0	0	0	0	0	0	0	0	0	0	0	0	0	0	0	214	0	0	0	0	0	0	0	0	0	0	0	0
383f7021ede2d40337e949144b948cf9	0	0	0	0	0	0	0	0	0	0	0	0	0	0	0	0	0	0	0	0	2	0	0	0	0	0	0	0	0	0	0	0	0	0	0	0	0	0	0	0	0	0	0	0	0	0	0	0	0
38a9e12145af299896f2a641bbe776ba	0	0	0	0	0	0	0	0	0	0	0	0	0	0	0	0	0	0	0	0	0	0	0	0	0	0	1	0	0	0	0	0	0	0	0	0	0	0	0	0	0	0	0	0	0	0	0	0	0
38b8b8e5d6e476ecc76a27759bdf2c29	0	0	0	0	0	0	0	0	0	0	0	0	0	0	0	0	0	0	0	0	0	0	0	0	0	0	0	0	40	0	0	0	0	0	0	0	0	0	0	0	0	0	0	0	0	0	0	0	0
38fc2eea9483ee65a79cb91b3c553cdc	0	0	0	0	0	0	0	0	0	0	0	0	6	0	2	0	0	0	0	0	22	0	0	0	0	0	0	0	0	0	0	0	0	0	0	0	0	0	0	4	0	0	0	0	0	0	0	0	0
3900fb4e9ea786f4f3c3e57e78a7e998	0	0	0	0	0	0	0	0	0	0	0	0	0	0	0	0	0	0	0	0	0	0	0	4	0	0	0	0	0	0	0	0	0	0	0	0	0	0	0	0	0	0	0	0	0	0	0	0	0
393e7ab1a85e04e6d37330a8e7b44402	0	0	0	0	0	0	0	0	0	0	0	0	0	0	2	0	0	0	0	0	0	0	0	0	0	0	0	0	0	0	0	0	0	0	0	0	0	0	0	0	0	0	0	0	0	0	0	0	0
396d4cc6e6ab1b42dded041e7bb45c2c	477	171	0	641	763	798	456	384	322	342	517	263	361	429	828	500	560	409	531	475	602	371	680	674	473	380	522	527	526	662	724	837	612	714	508	287	710	508	567	442	0	0	0	0	0	0	0	10	0
39921d3b92da680da7168a55150ce10a	0	0	0	0	0	0	0	0	0	0	0	0	0	0	0	0	0	0	0	0	0	0	0	0	0	0	0	0	0	0	0	0	0	0	0	1	0	0	0	0	0	0	0	0	0	0	0	0	0
39c1d43ea0fb54ac60ce5a26c0000bbf	0	0	0	0	0	0	0	0	0	0	0	0	0	0	0	0	0	0	0	0	0	0	0	0	0	0	0	0	0	0	0	0	0	0	0	0	0	1	0	0	1	0	0	0	0	0	0	0	0
39c32cde6bd074c5dd890191a4c516c9	0	0	0	0	0	0	0	0	0	0	0	0	0	0	0	0	0	0	0	0	0	0	0	0	0	0	0	0	0	0	0	0	0	0	0	0	0	0	0	4	0	0	0	0	0	0	0	0	0
39cbf62f4ec665cdf535113f53964e37	0	0	0	0	0	0	0	0	0	0	0	0	0	0	0	0	2	0	0	0	0	0	0	0	0	0	0	0	0	0	0	0	0	0	0	0	0	0	0	0	0	0	0	0	0	0	0	0	0
3a25f435655c6e4ff3b645605c8773b7	0	0	0	0	0	0	0	0	0	0	0	0	0	0	0	0	0	0	0	0	0	0	0	0	1	0	0	0	0	0	0	0	0	0	0	0	0	0	0	0	0	0	0	0	0	0	0	0	0
3a3d1d2657d2ec3c14035cd796e96f1a	0	0	7	0	0	0	0	0	0	0	0	0	0	0	0	0	0	0	0	0	0	0	0	0	0	0	0	0	0	0	0	0	0	0	0	0	0	0	0	0	0	0	0	0	0	0	0	0	0
3a60788d1d89f955f6fbced19c71335b	0	0	0	0	4	0	0	0	0	0	0	0	0	0	0	0	0	0	0	0	0	0	0	0	0	0	0	0	0	0	0	0	0	0	0	0	0	0	0	0	0	0	0	0	0	0	0	0	0
3a6593b97bffeddf4e3ada4e7d5f39f6	0	0	0	0	0	0	0	0	0	0	0	0	0	0	0	0	0	0	0	0	0	0	0	0	0	0	4	0	0	0	0	0	0	0	0	0	0	0	0	0	0	0	0	0	0	0	0	0	0
3a8372b3159749e5d77d6d16ef1f0356	0	0	0	0	0	0	0	0	0	0	0	0	0	0	0	0	0	0	0	0	0	0	0	0	0	0	0	0	0	0	0	0	0	0	10	0	0	0	0	0	0	0	0	0	0	0	0	0	0
3a9001964c57aa90579042b8be21d601	0	0	0	0	0	0	0	0	0	0	0	0	0	0	0	0	0	0	0	0	0	0	0	1	0	0	0	0	0	0	0	0	0	0	0	0	0	0	0	0	0	0	0	0	0	0	0	0	0
3a94208814b22cdd3d417e188199c5c9	0	0	0	0	0	0	0	0	0	0	0	0	0	0	0	0	0	0	0	0	0	0	0	0	0	7	0	0	26	0	0	0	0	0	0	0	0	0	0	0	0	0	0	0	0	3	14	48	51
3aa888e546fcc2702bf94c9f5e847316	0	0	0	0	0	0	0	0	0	0	0	0	0	0	0	0	0	0	0	0	0	0	0	0	0	0	0	0	0	0	0	0	0	1	0	0	0	0	0	0	0	0	0	0	0	0	0	0	0
3afb8a55dbb0b182bb2e489ba8eb5437	0	0	0	0	0	0	0	0	0	0	0	0	0	0	0	0	0	0	0	0	0	0	0	0	0	2	0	0	0	0	0	0	0	0	0	0	0	0	0	0	0	0	0	0	0	0	0	0	0
3b2bf4b13f20d86131fd943f0760368b	0	0	0	17	0	0	0	0	0	0	0	0	0	6	0	0	0	0	22	0	0	4	0	0	0	0	8	20	0	0	0	0	0	0	2	90	0	0	0	0	0	0	0	0	0	0	0	0	0
3b4694421fa860efeee9cebe1cb990b8	9	0	0	0	0	0	0	0	0	0	0	0	0	0	0	0	0	0	0	0	0	0	0	0	0	0	0	0	0	0	0	0	0	0	0	0	0	0	0	0	0	0	0	0	0	0	0	0	0
3b8eecadc74e5f8c3e5af6e2cd66bed1	0	0	0	0	0	0	0	0	0	0	0	0	0	0	0	0	0	0	0	0	0	0	0	0	0	0	0	0	0	0	2	0	0	0	0	0	0	0	0	0	0	0	0	0	0	0	0	0	0
3b9bcea78ac6844d89beb65928d5df43	0	0	0	0	0	0	0	0	0	6	0	0	0	0	0	0	0	0	0	0	0	0	0	0	0	0	0	0	0	0	0	0	0	0	0	0	0	0	0	0	0	0	0	0	0	0	0	0	0
3babf56a40decef4da7d2409361a230e	0	0	0	0	0	0	0	0	0	0	0	0	0	0	0	0	0	0	0	0	0	0	0	0	0	0	0	0	0	0	0	0	0	0	0	0	0	0	1	0	0	0	0	0	0	0	0	0	0
3bb3b2e2c0a7989d6809ab6c2b15a0a2	0	0	0	0	0	0	0	0	0	0	0	0	0	0	0	0	0	0	0	0	0	0	0	0	0	0	0	0	0	0	0	0	0	0	0	0	0	0	2	0	0	0	0	0	0	0	0	0	0
3bb4b4233942f16840c95763aa863d3b	0	0	0	0	0	0	1	0	0	0	0	0	2	13	0	0	0	0	0	0	0	0	0	0	0	0	0	0	7	0	0	0	0	0	0	0	0	0	0	0	0	0	0	0	0	0	0	16	35
3bb6a9b59c2a0370ab6cf549235753a8	0	0	0	0	0	0	0	0	0	0	0	0	0	0	0	0	0	0	0	0	0	0	0	0	0	0	0	0	0	0	0	0	0	0	2	0	0	0	0	0	0	0	0	0	0	0	0	0	0
3bd3ed31d118aac755c91385ace5c9ed	0	0	0	0	0	0	0	0	0	0	0	0	0	0	0	0	0	0	0	0	0	0	0	0	0	0	2	0	0	0	0	0	0	0	0	0	0	0	0	0	0	0	0	0	0	0	0	0	0
3c17e7455eb9f9f57e2097a5cd0052ec	0	0	0	0	0	0	0	0	0	0	0	0	0	0	0	0	0	0	0	0	0	0	0	0	0	0	0	3	0	0	0	0	0	0	0	0	0	0	0	0	0	0	0	0	0	0	0	0	0
3c45dad046dc87b0b3fb54edc1dea8bd	0	0	0	0	0	3	0	0	0	0	0	0	0	0	0	0	0	0	0	0	0	0	0	0	0	0	0	0	0	0	0	0	0	0	0	0	0	0	0	0	0	5	0	0	0	0	0	2	0
3c57509b437e3331e8709da1bba14cd5	0	0	0	0	0	0	0	0	0	0	0	0	0	0	0	0	0	0	0	0	0	0	0	0	0	0	0	0	0	0	2	0	0	0	0	0	0	0	0	0	0	1	0	0	0	0	0	0	2
3cb69b402a689fde646e84ee75897d20	0	0	0	0	0	0	0	0	0	0	0	0	1	0	0	0	0	0	0	0	0	0	0	0	3	0	0	0	0	0	0	0	0	0	0	0	0	0	0	0	0	31	0	0	0	0	0	0	0
3cce22625cdeeb6424b159384b5cef01	0	0	0	0	0	0	0	0	0	0	0	0	0	0	0	0	0	0	0	0	0	0	0	0	0	0	0	0	0	0	0	0	1	0	0	0	0	0	0	0	0	0	0	0	0	0	0	0	0
3ceb9b4fc59511df9c3c6706a903e2c0	0	0	0	0	0	0	0	0	0	0	0	4	0	0	0	0	0	0	0	0	0	0	0	0	0	0	0	0	0	0	0	0	0	0	0	0	0	0	0	0	0	0	0	0	0	0	0	0	0
3ced971ee3d582bae88eced1d35c9bf4	0	0	0	0	0	0	0	0	0	0	0	0	0	0	0	0	0	0	0	0	0	0	0	0	0	0	0	0	0	0	0	0	0	0	1	0	0	0	0	2	0	0	0	0	0	0	0	0	0
3d162e724296fe30f45a871b1a56bdba	0	0	0	0	0	0	0	0	0	0	0	0	14	0	0	0	0	0	0	0	0	0	0	0	0	0	0	0	0	0	0	0	0	0	0	0	0	0	0	0	0	0	0	0	0	0	0	0	0
3d1d09b521e1252904cd4c05487ff5b6	0	0	0	0	0	0	0	0	0	0	0	0	0	0	0	0	0	0	0	0	0	0	0	0	0	0	0	0	0	0	4	0	0	0	0	0	0	0	0	0	0	0	0	0	0	0	0	0	0
3d2f69494575d9a63b55f6e67ba5e817	0	20	0	14	13	0	20	0	0	8	0	0	0	0	32	10	23	0	0	18	0	0	0	0	0	0	0	0	0	0	14	0	0	0	0	0	2	3	0	29	0	0	0	0	0	0	0	0	0
3d6c288d89ef19526e91ff08480ca454	0	0	0	0	0	0	0	0	0	0	0	0	0	0	0	0	2	0	0	0	0	0	0	0	0	0	0	0	0	0	0	0	0	0	0	0	0	0	0	0	0	0	0	0	0	0	0	0	0
3dbbb7cb7036b7efd836a6eae0bcaf26	0	0	0	0	0	0	2	0	0	0	0	0	0	0	0	0	0	0	0	0	0	0	0	0	0	0	0	0	0	0	0	0	0	0	0	0	0	0	0	0	0	0	0	0	0	0	0	0	0
3dbfa3686aeb18de9c47bfb99a3ecda8	0	0	0	0	0	0	0	0	0	2	0	0	0	0	0	0	0	0	0	0	0	0	0	0	0	0	0	0	0	0	0	0	0	0	0	0	0	0	0	0	0	0	0	0	0	0	0	0	0
3df94ff142a2c35efa2d4a28a153d660	6	9	21	0	0	19	18	6	8	0	0	0	4	8	0	2	0	6	3	0	2	0	0	0	0	3	9	0	8	2	0	0	0	4	0	4	0	0	0	6	3	18	0	48	14	6	3	52	2
3e2a82ea6369b59dbf4d3b78c5247d49	0	4	0	0	0	0	0	0	0	0	0	0	0	0	0	0	0	0	0	0	0	0	0	0	0	0	0	0	0	0	0	0	0	0	0	0	0	0	0	0	0	0	0	0	0	0	0	0	0
3e3f339ad65308e770febc72a63f9bab	0	0	0	0	3	0	0	0	0	0	0	0	0	0	0	0	0	0	0	0	0	0	0	0	0	0	0	0	0	0	0	0	0	0	0	0	0	0	0	0	0	0	0	0	0	0	0	0	0
3e6684488feafadf398e53f1e8cd5be8	0	0	0	0	0	0	0	0	0	0	0	0	0	0	0	0	0	0	0	0	0	0	0	2	0	0	0	0	0	0	0	0	0	0	0	0	0	0	0	0	0	0	0	0	0	0	0	0	0
3e7e98794663d394e86c5a7568b4d156	0	0	0	0	0	0	0	0	0	0	0	0	0	0	0	0	3	0	0	0	0	0	0	0	0	0	0	0	0	0	0	0	0	0	0	0	0	0	0	0	0	0	0	0	0	0	0	0	0
3e84421d57a8165a897d1cb2fc0e8f01	0	0	0	0	0	0	2	0	0	0	0	0	4	0	0	0	0	0	0	0	0	0	0	0	0	0	0	0	0	0	0	0	0	0	0	0	0	0	0	0	0	0	0	0	0	0	0	0	0
3e9d77385f94ed9c974946369ffda84d	0	0	0	0	0	0	0	0	0	0	0	0	0	0	0	0	0	0	0	0	0	0	0	0	0	0	0	0	8	0	0	0	0	0	0	0	0	0	0	0	0	0	0	0	0	0	0	0	0
3eaf57c743c56f03d122e35262329144	0	0	0	0	0	0	0	0	0	1	0	0	0	0	0	0	0	0	0	0	0	0	0	0	0	0	0	0	0	0	0	0	0	0	0	0	0	0	0	0	0	0	0	0	0	0	0	0	0
3f0f4b6605ea840179514aad6c21ec2e	0	0	0	0	0	0	0	0	0	0	0	0	0	0	0	0	0	0	0	0	0	0	0	0	0	0	0	0	0	2	0	0	0	0	0	0	0	0	0	0	0	48	0	0	0	0	0	0	0
3f49e9bf742fdfb5cd0fcedf7e3fb1ce	4	0	0	0	0	0	0	0	0	0	0	0	0	0	0	0	0	0	0	0	0	0	0	0	0	0	0	0	0	0	0	0	0	0	0	0	0	0	0	0	0	0	0	0	0	0	0	0	0
3f4c562f76fde3d8cbc87b22da915805	0	0	0	0	0	0	0	0	0	0	0	0	1	0	0	0	0	0	0	0	0	0	0	0	0	0	0	0	0	0	0	0	0	0	0	0	0	0	0	0	0	0	0	0	0	0	0	0	0
3f5d3137a43cfa4efbd3ec8146fc4f74	0	0	0	4	0	0	0	2	0	0	0	0	0	0	0	0	0	12	0	0	0	8	4	0	0	0	3	7	0	0	0	0	0	0	0	0	0	0	0	0	0	0	0	0	0	0	0	0	0
3f6b0ec7c3212fa3ccc4c2c76fe79efe	0	0	0	0	0	0	0	0	0	0	0	0	0	0	0	2	0	0	0	0	0	0	0	0	0	0	0	0	0	0	0	0	0	0	0	0	0	0	0	0	0	0	0	0	0	0	0	0	0
3fa879e8e7b0a900d9f7e127bb2537d1	0	0	0	0	0	0	0	0	0	0	0	0	0	0	0	0	0	2	0	0	0	0	0	0	0	0	0	0	0	0	0	0	0	0	0	0	0	0	0	0	8	0	81	0	39	224	46	54	0
3fb4c28b8644195c2f6a7210fcdf7d1e	0	0	0	0	0	0	0	24	0	0	0	0	0	98	0	0	0	0	0	0	0	0	0	0	0	0	28	0	0	0	0	0	0	0	0	0	0	0	0	0	543	41	919	0	55	27	206	162	55
3fb6e6bc89e09151bdc10dd69629e3d7	0	0	0	0	0	0	0	0	0	0	0	0	0	0	0	2	0	0	0	0	0	0	0	0	0	0	0	0	0	0	0	0	0	0	0	0	0	0	0	0	0	0	0	0	0	0	0	0	0
3fba536062912cf452b1d00dcce6c8df	0	0	0	0	0	0	0	0	0	0	0	0	0	0	0	0	0	0	21	0	0	0	0	0	0	0	0	0	0	0	0	0	0	0	0	0	0	0	0	0	0	0	0	0	0	0	0	0	0
3fe03cbaab361853b3af7e308cfa14c0	0	0	12	0	0	0	0	0	0	0	0	0	0	0	0	0	0	0	0	0	0	0	0	0	0	0	0	0	0	0	0	0	0	0	0	0	0	0	0	0	0	0	0	0	0	0	0	0	0
3feb5596eeb31e5d39b646d326b3dcc7	0	0	0	0	0	0	0	0	0	0	6	0	0	2	0	0	0	0	0	1	0	0	3	0	0	0	0	0	0	0	1	0	0	0	2	0	0	0	0	0	0	0	0	0	0	0	0	0	0
40104946cd86fb646bc478df4b557e36	0	0	0	0	0	0	0	0	0	0	0	0	0	2	0	0	0	0	0	0	0	0	0	0	0	0	0	0	0	0	0	0	0	0	0	0	0	0	0	0	0	0	0	0	0	0	0	0	0
40b0917fe060e1f839bdb2fcbdaddeab	0	0	0	0	0	0	2	0	0	0	0	0	0	0	0	0	0	0	0	0	0	0	0	0	0	0	0	0	0	0	0	0	0	0	0	2	0	0	0	0	0	0	0	0	0	0	0	0	0
40f0a28e2a7a7b9f0b59cb5479b66096	0	0	0	0	0	0	0	0	0	0	0	0	0	0	0	0	0	0	0	0	0	4	0	0	0	8	19	0	0	0	0	0	0	0	0	0	0	0	0	0	0	0	0	0	0	0	0	0	0
419526781abaaec8ab228947ef842987	0	0	0	0	0	0	2	0	0	0	0	0	0	0	0	0	0	0	0	0	0	0	0	0	0	0	0	0	0	0	0	0	0	0	0	0	0	0	0	0	0	0	0	0	0	0	0	6	0
41d8f6a303268c528525c64f5512d4bd	0	0	0	0	0	0	0	0	0	0	0	4	0	0	1	0	0	0	0	0	0	0	0	0	0	0	0	0	0	0	0	0	0	0	0	0	0	0	0	0	0	0	0	0	0	0	0	0	0
41ec9ae3f6d441cf96419b8dc072bb87	0	0	0	0	0	0	0	0	0	0	0	0	0	0	0	0	0	0	0	0	0	0	0	0	0	0	0	0	0	0	2	0	0	0	0	0	0	0	0	0	0	0	0	0	0	0	0	0	0
4248183404d08a715207734f8dd8425e	0	0	0	0	0	0	0	0	0	0	0	0	0	6	0	0	0	0	0	0	0	0	0	0	0	0	0	0	0	0	0	0	0	0	0	0	0	0	0	0	0	0	0	0	0	0	0	0	0
4265f2f8bf798f46d050fcc66b022210	0	0	0	0	0	0	0	0	0	0	0	0	0	0	0	0	0	0	0	0	0	0	0	0	0	0	0	0	0	0	0	0	0	0	0	0	0	0	4	0	0	0	0	0	0	0	0	0	0
426f80ae1f9dad4db361efa356b6fd40	0	0	0	0	0	0	1	0	0	0	0	0	0	0	0	0	0	0	0	0	0	0	0	0	0	0	0	0	0	0	0	0	0	0	0	0	0	0	0	0	0	0	0	0	0	0	0	0	0
42819dcd4287a862d3a01decbc3c0ef2	0	0	0	0	0	0	0	0	0	0	0	0	0	0	0	2	0	0	0	0	0	0	0	0	0	0	0	0	0	0	0	0	0	0	0	0	0	0	0	0	0	0	0	0	0	0	0	0	0
42a417be217a4e0bc5d74a0379b123cf	0	0	0	0	0	0	0	0	0	0	0	0	0	0	0	0	0	0	0	0	0	0	0	0	0	2	0	0	0	0	0	0	0	0	0	0	0	0	0	0	0	0	0	0	0	0	0	0	0
43048a7590bc15e121d13a66eccd2a7d	0	0	0	0	0	0	0	0	0	0	0	0	0	0	0	0	0	0	0	0	0	0	0	0	0	0	0	0	4	0	0	0	0	0	0	0	0	0	0	0	0	0	0	0	0	0	0	0	0
4310e5c620d359f939c2347bda9b567f	16	0	0	0	0	0	0	0	0	0	0	2	0	0	0	0	0	0	0	2	0	0	7	0	0	0	0	0	0	0	0	0	0	0	0	0	0	0	0	0	0	0	0	0	0	0	0	0	0
432f2ae91a0e67630557c691eb7d804a	0	0	0	0	0	0	1	0	0	0	0	0	0	0	0	0	0	0	0	0	0	0	0	0	0	0	0	0	0	0	0	0	0	0	0	0	0	0	0	0	0	0	0	0	0	0	0	0	0
433f9a424bcdc2b78c6d1c2d22dd3617	0	0	0	0	0	0	0	0	0	0	0	0	0	0	2	0	0	0	0	0	0	0	0	0	0	0	2	0	0	0	0	0	0	0	0	0	0	0	0	0	0	0	0	5	1	0	0	24	2
437470f6fe6b07dd8df04c81de0e1e3d	0	0	0	0	0	0	0	0	0	0	0	0	1	0	0	0	0	0	0	0	0	0	0	0	0	0	0	0	6	0	0	0	0	0	0	0	0	0	0	0	0	0	0	0	8	0	0	0	0
4380aeec940ccb46682275f562b31c77	0	0	0	0	0	0	0	0	0	0	0	4	0	0	0	0	0	0	0	2	0	0	0	1	0	0	0	0	0	0	0	0	0	0	0	0	0	0	0	0	0	0	0	0	0	0	0	0	0
438cff344fca17a801918f45bdf51b58	0	0	0	0	0	0	0	0	0	0	0	0	0	0	0	0	0	0	0	1	0	0	0	0	0	0	0	0	0	0	0	0	0	0	0	0	0	0	0	0	0	0	0	0	0	0	0	0	0
43ac85fb1abd54e9f07cad5f74503dee	0	0	0	0	0	0	0	0	0	0	0	0	0	0	0	0	0	0	0	0	0	1	0	0	0	0	0	0	0	0	0	0	0	0	0	0	0	0	0	0	0	0	0	0	0	0	0	0	0
43cdf283abcda1e2455a7b7df503d53a	0	0	0	0	0	0	0	0	0	0	0	0	0	0	0	0	0	0	0	0	0	0	0	0	0	0	0	0	0	0	0	2	0	0	0	0	0	0	0	0	0	0	0	0	0	0	0	0	0
43e18d5e0408c102361abdd747dbce9d	0	0	0	0	0	0	0	5	0	0	0	0	0	0	0	0	0	0	0	0	0	0	0	0	0	0	0	0	0	0	0	0	0	0	57	0	0	0	0	0	0	0	0	0	0	0	0	0	0
43ed80ab993ae854e7d7197f353671ba	0	0	0	0	0	0	0	0	0	0	0	0	0	0	0	0	0	0	0	0	0	0	0	0	0	0	0	0	4	0	0	0	0	0	0	0	0	0	0	0	0	0	0	73	0	0	0	0	0
441cf337939fb757606c96659b6ee8bf	436	633	0	1016	460	439	104	419	444	638	262	826	286	54	380	106	188	281	74	179	310	73	120	91	38	324	235	622	438	179	168	350	1228	216	0	224	792	652	594	41	0	0	0	0	0	0	0	0	0
444ca3664b9f17b53fbdc0b0d68410c8	0	0	0	0	0	0	0	0	0	0	0	0	0	0	0	0	0	0	0	0	0	0	0	0	0	0	0	0	0	0	0	0	0	0	0	2	0	0	0	0	0	0	0	0	0	0	0	0	0
44c40a52024a447b902a5de7b9f4d3c8	0	0	0	0	0	0	0	0	0	0	0	0	0	0	2	0	0	0	0	0	0	0	0	0	0	0	0	0	0	0	0	0	0	0	0	0	0	0	0	0	0	0	0	0	0	0	0	0	0
44f9debbca71bff0a8d1425c22ff1ba2	0	0	0	0	0	0	2	0	0	0	0	0	0	0	0	0	0	0	0	0	0	4	0	0	0	0	0	0	0	0	0	0	0	0	0	0	0	0	0	0	0	11	0	0	2	14	0	2	0
44ff637c95dc3c2b27b14f6eabdcda26	0	53	80	5	0	6	2	10	7	23	36	89	8	4	36	18	6	0	1	0	19	102	74	60	80	0	2	0	0	63	2	10	0	18	18	0	16	8	14	0	0	0	0	0	0	0	0	0	0
4540d3d736fd1ee0b820bbc326c15c86	0	0	0	0	0	0	0	0	0	0	0	0	0	0	0	0	0	0	0	0	0	0	0	0	0	0	0	0	2	0	0	0	0	0	0	0	0	0	0	0	0	0	0	0	0	0	0	0	0
4546b23c47f4d660606906093a21483f	0	0	0	0	0	0	0	0	0	0	0	2	0	0	0	0	0	0	0	0	0	0	0	0	0	0	0	0	0	0	0	0	0	0	0	0	0	0	0	0	0	0	0	0	0	0	0	0	0
4548c0fefa30d7712bcf42516576f21c	0	0	0	0	0	0	0	0	0	0	0	2	0	0	0	0	0	0	0	0	0	0	0	0	0	0	0	0	0	0	0	0	0	0	0	0	0	0	0	0	0	0	0	0	0	0	0	0	0
45615c30d3d2b641a7a03787e703f2fe	0	0	0	0	0	0	22	0	0	0	0	308	0	0	9	0	0	40	0	8	0	2302	0	0	71	0	0	2	0	0	0	0	546	0	0	0	0	0	0	0	0	0	0	0	0	0	0	0	0
456325b8b4a594e32c3319140fd4c82a	0	0	0	0	0	0	0	0	0	0	0	0	0	0	0	0	0	0	0	0	0	0	0	0	0	2	0	0	0	0	0	0	0	0	0	0	0	0	0	0	0	0	0	0	0	0	0	0	0
458772b6c572094dc958ae5cdf374cbf	0	0	0	0	0	0	0	0	0	0	0	7	0	0	0	0	0	0	0	0	0	0	0	0	0	0	0	0	0	0	0	0	0	0	0	0	0	0	0	0	0	0	0	0	0	0	0	0	0
4599146010e844bf98e1e395b416a155	0	0	0	0	0	0	1	2	0	0	0	0	0	0	0	0	0	0	0	0	0	0	0	0	0	0	0	0	0	0	0	0	0	0	0	0	0	0	0	0	0	0	0	0	0	0	0	42	0
45a3df562395ad9de99bc0ae8d026ee3	0	0	0	0	0	0	0	4	3	0	0	0	2	2	0	0	0	0	0	0	0	0	0	0	0	2	12	4	5	0	2	0	0	0	0	0	0	0	0	0	0	0	0	0	0	0	0	0	0
45c23f2aedc35d3dd4095d9bee7db51c	0	0	0	0	0	0	0	0	0	0	0	1	0	0	0	0	0	0	0	0	0	0	0	0	0	0	0	2	0	0	1	0	0	0	0	0	0	0	0	0	0	0	0	0	0	0	0	0	0
45eeb88c10a302f83da09ade081eaa3c	0	0	0	0	0	0	10	0	0	0	0	0	0	6	0	0	0	0	0	0	0	0	0	0	0	0	3	0	0	0	0	0	0	0	0	0	0	0	0	0	0	0	0	0	0	0	0	0	0
461abafc4f78138f458d1df31a735f4c	0	0	4	0	0	0	3	0	0	0	0	0	8	0	0	0	0	0	0	0	0	6	0	0	0	0	0	1	0	0	0	0	0	0	0	0	0	0	0	0	0	0	0	0	0	0	0	0	0
463e457be4fc5a8f8c49c35a96789316	0	0	0	0	0	0	0	0	0	0	3	0	0	0	0	0	0	0	0	0	3	0	0	0	0	0	0	3	0	0	0	0	0	0	0	0	0	0	0	0	0	0	0	0	0	0	0	0	0
46725f9c8418fe4488a2fbcd55b6fbcb	0	0	0	0	0	0	0	0	0	0	0	0	0	0	0	0	0	0	0	0	2	0	0	0	0	0	0	0	0	0	0	0	0	0	0	0	0	0	0	0	0	0	0	0	0	0	0	0	0
469e0ca398548974ab14125a48b4a7fe	0	0	0	0	0	0	0	10	0	0	0	0	0	0	0	0	0	0	0	0	0	0	0	0	0	0	0	0	12	0	0	0	0	0	0	0	0	0	0	0	0	0	0	0	0	0	0	0	0
46a23147da3b1ec70665d6ca4d6fdfc2	0	0	16	0	0	0	0	0	0	0	0	0	0	0	0	4	0	0	0	0	0	0	0	0	0	0	0	10	0	0	0	0	0	0	0	0	0	0	0	0	0	0	0	0	0	0	0	0	1
46dbfaf45385aba7a01fc21edbc5df5e	0	0	0	0	0	0	0	0	0	0	0	0	0	0	0	0	0	0	0	2	0	0	0	0	0	0	0	0	0	0	0	0	0	0	0	0	0	0	0	0	0	0	0	0	0	0	0	0	0
473d033cadcd8147f1b6975e0a7028f8	0	0	0	0	0	0	0	0	2	0	0	0	0	0	0	0	0	0	0	0	0	0	0	0	0	0	2	0	0	0	0	0	0	0	0	0	0	0	0	0	0	0	0	0	0	0	2	0	30
474faaf83533fb582d9709d260e26802	0	0	0	0	0	0	24	0	0	0	0	0	0	5	0	0	0	0	2	0	0	0	0	0	0	10	0	0	0	0	0	0	0	0	0	0	0	0	0	0	0	11	12	0	53	22	2	5	0
479257ebd33e3739e9223eb4208cb3cc	0	0	0	0	0	0	0	0	0	0	2	0	0	0	0	0	0	0	0	0	0	0	0	0	0	0	0	0	0	0	0	0	0	0	0	0	0	0	0	0	0	0	0	0	0	0	0	0	0
47a115fefce11c8a95735e773128ab24	0	0	0	0	0	0	0	0	0	0	0	0	0	0	0	0	0	0	2	0	0	0	0	0	0	0	0	0	0	0	0	0	0	0	0	0	0	0	0	0	0	0	0	0	0	0	0	0	0
47bcacfb96975976a6e9b07a1214c62e	0	0	0	0	0	0	0	0	0	0	2	0	0	0	0	0	0	0	0	0	0	0	0	0	0	0	0	0	0	0	0	0	0	0	0	0	0	0	0	0	16	1	0	0	0	2	3	23	0
47c99d958a6a0f69b3e9ffe5b6036ca2	0	0	0	0	0	0	0	8	0	0	0	0	0	0	0	0	0	0	0	0	0	0	0	0	0	0	0	0	0	0	0	0	0	0	0	0	0	0	0	0	0	0	0	0	0	0	0	0	0
47d43f4747bdda0e812ca1a54a326073	0	0	0	0	0	0	0	0	0	0	0	0	0	0	0	0	0	0	0	0	0	0	0	0	0	0	0	0	0	0	2	0	0	0	0	0	0	0	0	0	0	0	0	0	0	0	0	0	0
47d76037d3a9886419e78c11d3917dc8	0	0	0	0	0	0	0	0	0	0	0	0	0	0	0	0	0	0	0	0	0	0	0	0	0	0	2	0	0	0	0	2	0	0	0	0	0	0	0	0	0	0	0	0	1	0	0	1	0
482ee863e6a17ed73e044d3e5bc57517	0	0	0	0	0	0	0	0	0	0	0	0	0	0	0	0	0	0	0	0	0	17	0	0	0	0	0	0	0	8	0	0	0	0	570	0	0	0	0	18	0	0	0	0	0	0	0	0	0
48519ded388efe7f8b9c7118211af6ff	0	0	0	0	0	6	0	0	0	0	0	0	0	0	0	0	0	0	0	0	0	0	0	0	0	0	0	0	0	0	0	0	0	0	0	0	0	0	0	0	0	0	0	0	0	0	0	0	0
4876741ac6b5617476ef254b093483f1	0	0	0	0	0	0	0	0	0	0	0	0	0	0	0	0	0	0	0	0	0	0	0	0	0	1	1	0	0	0	0	0	0	0	0	0	0	0	0	0	0	0	0	0	0	0	4	0	0
488aded33eab5f064a15f5a68bb052dc	0	0	0	0	0	0	0	0	0	0	0	0	0	0	0	0	0	0	0	0	0	0	0	0	0	0	0	0	2	0	0	0	0	0	0	0	0	0	0	0	0	0	0	0	0	0	0	0	4
488ddcb4edcba3732d8659497961ffcd	0	0	0	0	0	0	0	0	0	0	0	0	0	0	0	0	0	0	0	0	0	0	0	0	0	0	0	0	0	0	0	0	0	0	0	0	2	0	0	0	0	0	0	0	0	0	0	0	0
488e14197474e02cb107c881990ba291	0	0	0	0	0	0	0	0	0	0	0	0	0	0	0	0	0	0	0	0	0	0	0	0	0	0	0	0	0	0	0	0	0	0	0	0	0	0	0	2	0	0	0	0	0	0	0	0	0
48d11afd973cad655435c99669c8ef81	0	0	0	0	0	0	0	0	0	0	0	0	5	0	0	0	0	0	0	0	0	0	0	0	0	0	0	0	0	0	0	0	0	0	0	0	0	0	0	0	0	0	0	0	0	0	0	0	0
49267bc8bb638d046836b8e063844539	0	0	0	0	0	0	4	0	0	0	0	0	0	0	0	0	0	0	0	0	0	0	0	0	0	0	0	0	0	0	0	0	0	0	0	0	0	0	0	0	0	0	0	0	0	0	0	0	0
4950143a8798877619c53668378ccb2c	0	0	0	0	0	0	0	0	0	0	0	0	0	0	0	0	0	0	0	0	0	0	0	0	0	0	0	0	0	2	0	0	0	0	0	0	0	0	0	0	0	0	0	0	0	0	0	0	0
49a4e3face7499b36011ca16e06ddc06	0	0	0	0	0	0	0	0	0	0	0	0	0	0	0	0	0	0	0	0	0	0	0	0	0	0	0	0	0	0	0	2	0	0	0	0	0	0	0	0	0	0	0	0	0	0	0	0	0
49ccfdeea0205a8f21f2560f36191f51	0	0	0	0	0	0	0	0	0	2	0	0	0	0	0	0	0	0	0	0	0	0	0	0	0	0	0	0	0	0	0	0	0	0	0	0	0	0	0	0	0	0	0	0	0	0	0	0	0
49d3dedfb8d051b674833571255fab17	0	2	0	0	0	0	0	0	0	0	0	0	0	0	0	0	0	0	0	0	0	0	0	0	0	0	0	0	0	0	0	0	0	0	0	0	0	0	0	0	0	0	0	0	0	0	0	0	0
4a092fa2433eeeb1f4c2646783a2dbee	0	0	0	0	0	0	0	0	0	0	0	0	0	0	0	0	0	0	0	0	0	0	0	0	0	0	0	0	0	0	0	0	2	0	0	0	0	0	0	0	0	0	0	0	0	0	0	0	0
4a0d7ae53b24f138d6a1b311c334d9e6	0	0	0	0	0	0	0	0	0	2	0	0	0	0	0	0	0	0	0	0	0	0	0	0	0	0	0	0	0	0	0	0	0	0	0	0	0	0	0	0	0	0	0	0	0	0	0	0	0
4a37c7a0dbe72bf801b9d5ee9adf5be7	0	0	0	0	0	0	0	0	0	0	0	0	0	0	0	0	0	0	0	0	1	0	0	0	0	0	0	0	0	0	0	0	0	0	0	0	0	0	0	0	0	0	0	0	0	0	0	0	0
4a6b1cb8cfb18531dd243c42b7fb471f	0	0	0	0	0	0	0	0	0	0	0	0	0	0	0	0	0	0	0	0	0	0	0	0	0	0	0	0	0	0	0	0	0	0	0	0	0	0	2	0	0	0	0	0	0	0	0	0	0
4a6f9adb9b925d8883d9c59de93987c3	0	0	0	0	0	0	0	0	0	0	0	0	0	0	0	0	0	0	0	0	0	0	0	0	0	0	0	0	0	0	0	0	0	0	0	0	0	2	0	0	0	0	0	0	0	0	4	4	0
4a8a274e6e316f6e97e0bf989a2da42e	0	0	0	0	0	0	0	0	0	0	0	0	0	0	0	10	0	0	0	0	0	0	0	0	0	0	0	0	0	0	0	0	0	0	0	0	0	0	0	0	0	0	0	0	0	0	0	0	0
4aefb07652c7575933fac98de3b4a8f3	0	0	0	0	0	0	0	0	0	0	0	0	0	0	0	0	0	0	0	0	0	0	0	0	0	0	0	0	0	2	0	0	0	0	0	0	0	0	0	0	0	0	0	0	0	0	0	0	0
4b0633ea64a85b8de4e78b4a6e8a67e9	0	0	0	0	0	0	0	0	0	0	0	0	0	0	0	0	0	0	0	0	0	0	5	0	0	0	0	0	0	0	0	0	0	0	2	0	0	0	0	0	0	0	0	0	0	0	0	0	0
4b2af12464a4df971c750ce2cd5a17fb	0	0	0	0	0	0	0	0	0	2	0	0	0	0	0	0	0	0	0	0	0	0	0	0	0	0	0	0	0	0	0	0	0	0	0	0	0	0	0	0	0	0	0	0	0	0	0	0	0
4b61e6cf55ffa67d0c37517e85ace4ed	4	0	0	0	0	0	6	0	0	0	12	0	6	4	0	0	2	0	0	5	0	0	0	1	0	0	56	0	16	10	4	0	0	0	0	2	0	0	0	0	0	0	0	0	0	0	0	0	0
4b65cbba55fcd57f4188c23cdc841d59	0	0	0	0	0	0	1	0	0	0	0	0	0	6	0	0	0	10	0	0	0	0	0	0	0	0	0	0	0	0	0	0	0	0	0	0	0	0	0	0	0	0	0	0	0	0	0	0	0
4b822b9cd853c7e571cfceac22771afe	0	0	0	0	0	0	0	0	0	0	0	0	0	0	0	0	0	0	0	0	0	0	0	0	0	0	0	0	0	0	0	0	0	0	0	0	0	0	2	0	0	0	0	0	0	0	6	0	0
4b952a6defe6bca18cbb2cd595ec0ac6	101	0	0	0	0	0	404	82	6	2	0	0	88	191	6	7	26	15	173	24	10	0	0	0	0	58	56	26	90	0	31	0	0	0	4	4	0	0	0	0	0	0	0	0	0	0	0	0	0
4bc3dc016042d2e2f3b104fbc236af96	0	0	0	0	0	0	0	0	0	0	0	0	0	0	0	0	0	0	0	0	0	0	0	0	0	2	4	0	93	2	0	0	0	0	0	0	0	0	0	0	0	0	0	0	0	0	0	1	44
4bceac8ad3eb207da9ac153147f261e6	0	0	12	0	0	0	0	0	0	0	0	0	0	0	0	0	0	0	0	0	0	0	0	0	0	0	0	0	0	0	0	2	0	0	0	0	0	0	0	0	0	0	0	0	0	0	0	0	0
4bdd349ad62051b456e35ff04a6d286e	0	0	0	0	0	0	0	0	0	0	0	0	0	0	0	0	4	0	0	0	0	0	0	0	0	0	0	0	0	0	4	0	0	0	0	0	0	0	0	0	0	0	0	0	0	0	0	3	0
4befe9fbb6ed0acedae8d1a885dec056	0	0	0	0	0	0	0	0	0	2	0	0	0	0	0	0	0	0	0	0	0	0	0	0	0	0	0	0	0	0	0	0	0	0	0	0	0	0	0	0	0	0	0	0	0	0	0	0	0
4bf80c65156ec80a65da3ac5b57cef32	0	2	0	0	0	0	0	4	24	4	0	0	7	2	6	0	8	4	0	0	6	8	7	5	0	2	2	0	0	10	2	0	0	0	0	0	0	0	0	0	0	0	0	0	0	0	0	0	0
4c1f9a67aa002b115c98a2854345d0c7	0	0	0	0	0	0	0	0	0	0	0	0	0	0	0	0	0	0	0	0	0	0	0	0	0	0	0	0	0	0	0	0	0	0	2	0	0	0	0	0	0	0	0	0	0	0	0	0	0
4c9d205b836af9a1a4a882c94a333f18	0	0	0	0	0	0	1	0	0	0	0	0	0	0	0	0	0	0	0	0	0	0	0	0	0	0	0	0	0	0	0	0	0	0	0	0	0	0	0	0	0	0	0	0	0	0	0	0	0
4ca10bdc24f2fef28a0ad21e9d65c894	0	0	0	0	0	0	0	0	0	0	0	0	0	0	0	0	0	0	0	0	0	1	0	0	0	0	0	0	0	0	0	0	0	0	0	0	0	0	0	0	0	0	0	0	0	0	0	0	0
4ccd8e19af97db7f1cedee1e9e2eb0a7	0	0	0	0	0	0	3	10	0	0	0	0	0	0	0	0	0	0	0	2	0	0	0	0	0	0	2	0	0	0	1	0	0	0	0	0	0	0	0	0	0	0	0	1	4	3	2	16	61
4cded84a82830cc451533a7318953dfc	0	0	0	0	0	0	0	0	0	4	0	0	0	0	0	0	0	0	0	0	0	0	0	0	0	0	2	0	0	0	0	0	0	0	0	0	0	0	0	0	0	0	0	0	0	0	0	0	0
4d32df100608c93de8101f98e82b200f	0	0	0	0	0	0	0	0	0	0	0	0	0	0	0	0	0	0	0	1	0	0	0	0	0	0	0	0	0	0	0	0	0	0	0	0	0	0	0	0	0	0	0	0	0	0	0	0	0
4d3ea3f6a50c712cca913ddd1d1383a7	0	0	0	0	0	0	0	0	2	0	0	0	2	0	0	0	0	0	0	2	0	0	0	0	0	0	0	0	0	0	0	0	2	4	0	0	0	0	10	0	0	0	0	0	0	0	0	0	0
4d61a5bee8fdd314ddef27b2710aba44	0	0	0	0	0	0	0	0	0	0	0	0	0	0	0	1	0	0	0	0	0	0	0	0	0	0	0	0	0	0	0	0	0	0	0	0	0	0	0	0	0	0	0	0	0	0	0	0	0
4d63cb8e7d6f1e7bd32afa513f5db12d	0	94	0	25	0	0	0	16	7	0	12	32	21	0	0	16	0	0	0	7	0	0	0	0	0	0	20	24	0	0	0	0	0	0	0	0	0	0	13	0	0	0	0	0	0	0	0	0	0
4d952a2bea4bcf5d50dbc1ab243cb3d9	0	0	0	0	0	0	0	0	0	0	0	0	0	0	0	0	0	0	0	0	0	0	0	0	0	0	0	0	0	0	0	1	0	0	0	0	0	0	0	0	0	0	0	0	0	0	0	0	0
4dd1a8e1dabb99d4f90f34d3f8541691	0	0	0	0	0	0	0	0	0	0	4	0	0	0	0	0	0	0	0	0	0	0	0	0	0	0	0	0	0	0	2	0	0	0	0	0	0	0	0	0	0	0	0	0	0	0	0	0	0
4e46cc22dd91066baaa26aeecde2c086	0	17	0	0	1	0	0	0	17	0	0	0	4	0	2	0	0	6	6	10	7	8	2	2	0	6	0	0	22	0	0	0	0	0	4	51	6	0	20	0	0	0	0	0	0	2	1	0	0
4e57b397292003f1d17f1d3b0df76659	0	11	0	0	0	0	0	0	0	0	0	0	0	0	0	0	0	0	0	0	0	0	0	0	0	0	0	0	0	0	0	0	0	0	0	0	0	0	0	0	0	0	0	0	0	0	0	0	0
4e7d3d315cfb3364fb4bcb1db7073a06	0	0	0	0	0	0	0	0	0	0	0	0	0	0	0	0	0	1	0	0	0	0	0	0	0	0	0	0	0	0	0	0	0	0	0	0	0	0	0	0	6	4	3	0	0	1	0	0	8
4eaa7889a943f4bd0f5d2b3a690387db	0	0	0	0	0	0	0	0	0	0	0	0	0	0	0	0	0	0	0	0	0	0	0	0	0	0	0	0	0	0	0	0	0	0	0	0	0	0	2	0	0	0	0	0	3	0	0	2	0
4ef1381b10f7f1514aaf42e47aebe280	0	0	0	0	0	0	0	0	0	0	0	0	0	0	0	0	0	0	0	0	0	0	0	0	0	4	0	0	0	0	0	0	0	0	0	0	0	0	0	0	0	0	0	0	0	0	0	0	0
4f03932382a814c3dc7065ef889ea109	0	0	0	0	0	0	0	0	0	0	0	0	0	0	0	0	0	0	0	0	0	0	0	0	0	0	0	0	2	0	0	0	0	0	0	0	0	0	0	0	0	0	0	0	0	0	2	0	0
4f0814725055b08c38398e645b92ecbf	0	0	0	0	0	0	0	0	0	0	0	0	0	0	0	0	0	0	0	0	0	0	0	0	2	0	0	0	0	0	0	0	0	0	0	0	0	0	0	0	0	0	0	0	0	0	0	0	0
4f0c35b4ee57abebf4f7ade61c16f432	0	0	0	0	0	0	0	13	0	0	0	0	0	0	0	0	0	0	0	0	0	0	0	0	0	0	0	0	0	0	0	0	0	0	0	0	0	0	0	0	0	0	0	0	0	0	0	0	0
4f45dd3ed406dc34c08b49095dec11d1	0	0	0	0	0	0	0	0	0	4	0	0	0	0	0	0	0	0	0	0	0	0	0	0	0	0	0	0	0	0	0	0	0	0	0	0	0	0	0	0	0	0	0	0	0	0	0	0	0
4f64f5170e3f924877759ba59edaba3d	0	0	0	0	0	0	0	0	0	0	0	0	0	0	0	0	0	0	0	0	0	0	0	0	0	0	0	0	0	0	0	0	0	0	0	0	1	0	0	0	0	0	0	0	0	0	0	0	0
4f73723db73333fb3bdb76e4b923c55f	0	0	0	0	0	0	0	0	0	0	0	0	0	2	0	0	0	0	0	0	0	0	0	0	0	0	0	0	0	0	0	0	0	0	0	0	0	0	0	0	0	0	0	0	0	0	0	0	0
4f80ddee81d3354edd0f07784ce2b48c	0	0	0	133	174	0	0	0	0	0	0	0	0	0	77	0	0	0	0	0	0	45	0	0	0	0	0	0	0	0	102	98	72	65	0	0	56	0	156	84	0	0	0	0	0	0	0	0	0
4f9f5983b2b2f7b3e6b5df293c266f18	0	0	0	0	0	0	2	0	0	0	0	0	0	0	0	0	0	0	0	0	0	0	0	0	0	0	0	0	0	0	0	0	0	0	0	0	0	0	0	0	0	0	0	0	0	0	0	0	0
4fb9e5e56b4e25a1ed01782a70888f39	0	0	0	0	0	0	0	0	0	0	0	0	0	0	0	1	0	0	9	0	0	0	0	0	0	0	0	0	0	0	0	0	0	0	0	0	0	0	0	12	0	1	0	0	2	1	0	0	4
4fdc0dbc74c7102c1963cafa48b063d6	0	0	0	8	0	0	0	0	0	0	0	0	0	0	0	0	0	0	0	0	0	0	0	0	0	0	0	0	0	0	0	0	2	0	0	0	0	0	0	0	0	0	0	0	0	0	0	0	0
4fdc494deb3e922924a7cd49f10a973c	0	0	0	0	0	0	0	0	0	0	0	0	0	0	0	0	0	0	0	0	0	1	0	0	0	0	0	0	0	0	0	0	0	0	0	0	0	0	0	0	0	0	0	0	0	0	0	0	0
4fe39d73a54c06028a44278731f6fe01	0	0	0	0	0	0	0	0	0	0	0	0	2	0	0	0	0	0	0	0	0	0	0	0	0	0	0	0	0	0	0	0	0	0	0	0	0	0	0	0	0	0	0	0	0	0	0	0	0
4fe660037e4b80a27806da422a8d66a9	0	0	0	0	0	0	0	0	0	0	0	0	0	0	0	0	0	0	0	0	0	0	0	0	0	0	0	0	0	0	0	0	0	1	0	0	0	0	0	0	0	0	0	0	0	0	0	0	0
5089023150e6d8ac926d4258042cfec6	0	0	0	0	1	0	4	2	0	0	0	0	3	2	0	0	0	0	2	0	0	0	0	0	0	2	0	0	1	0	0	0	0	0	0	8	0	0	1	0	0	0	0	0	0	0	0	0	0
508a1ea95f1d67a93748008dec7d8a67	0	0	0	0	0	0	3	57	20	0	0	1	16	2	0	0	0	3	0	2	0	40	10	1	0	0	8	0	12	0	0	0	0	0	0	0	0	0	0	0	0	0	0	0	0	0	0	14	0
50e40e973b2febba7863a1ee3757af27	0	0	0	0	0	0	0	0	0	0	0	0	2	0	0	0	0	0	0	0	0	0	0	0	0	0	0	0	0	0	0	0	0	0	0	0	0	0	0	0	0	0	0	0	0	0	0	0	0
50fcffe0c80dc5e772ad0c19779bf059	0	0	0	0	0	0	0	0	0	0	0	0	0	0	0	0	0	0	0	0	0	0	0	0	0	0	0	0	0	0	0	0	0	0	0	0	2	0	0	0	0	0	0	0	0	0	0	0	0
5102f48271e1d766f7300e217f83ca6f	0	0	0	0	0	0	0	0	0	0	0	0	0	0	0	0	0	0	0	0	0	0	0	0	0	0	0	0	4	0	0	0	0	0	0	0	0	0	0	0	0	0	0	0	0	0	0	0	0
512e5624eeac43c33bfb2851a06ae0e8	0	0	20	0	0	0	0	0	0	0	0	0	0	0	0	0	0	0	0	0	0	0	0	0	0	0	0	0	0	0	0	0	0	0	0	0	0	0	0	0	0	0	0	0	0	0	0	0	0
5150776886aefed4a39ebc005cec5b4e	0	0	0	4	0	0	0	0	0	0	0	0	0	0	0	0	0	0	0	0	0	0	0	0	0	0	0	0	0	0	0	0	0	0	0	0	0	0	0	0	0	0	0	0	0	0	0	0	0
5152538d790240486f0d22550add716a	0	0	0	0	0	0	0	2	0	2	0	0	2	2	0	0	0	0	2	0	0	12	0	0	0	0	1	0	0	0	0	0	0	0	0	0	0	0	0	0	0	0	0	0	3	0	0	0	0
5155592125fdd44b79fea4972e43639b	0	0	0	0	0	0	0	0	0	0	0	0	0	0	0	0	0	0	0	0	0	0	0	0	0	0	0	0	0	34	0	0	0	0	0	0	0	0	0	0	0	0	0	0	0	0	0	0	0
5166f14c3908869cdc2bd163bf7d39bc	0	0	0	5	0	0	0	0	0	0	0	0	0	0	0	0	0	0	0	0	0	0	0	0	0	0	0	0	0	0	0	0	0	0	0	0	0	0	0	2	0	0	0	0	0	0	0	0	0
5194b38df364c75b99100b89982e10b7	0	0	0	0	0	0	4	1	0	0	0	0	0	0	0	0	0	0	0	0	0	0	0	0	0	0	4	0	0	0	0	0	0	0	0	0	0	0	0	0	0	0	0	0	0	0	0	0	0
51a834692bd45173a09edcc8886914dd	5	0	6	0	0	0	0	0	0	0	0	0	0	0	0	0	8	0	0	0	0	0	0	0	0	0	0	0	0	0	0	0	0	0	0	0	0	0	0	0	30	0	0	0	26	3	260	0	8
51b12c1d7f0b1f1fef5a98c820a8b734	0	0	0	0	0	0	0	0	0	2	3	10	0	0	0	0	0	12	0	0	0	0	0	0	0	2	2	0	0	0	0	0	0	0	2	0	0	0	0	0	0	0	0	0	0	0	0	0	0
51b23341f989cd50d0867e0adc55ee3e	0	0	0	0	0	0	0	0	0	4	5	0	3	0	4	0	0	0	2	0	2	6	0	0	0	0	0	0	0	0	0	0	0	0	0	0	0	0	0	0	0	0	0	0	0	0	0	0	0
51dc2921ff3da6107a5749688878552f	0	0	0	0	0	0	0	0	0	0	0	0	0	0	0	0	0	0	0	0	0	0	0	0	0	0	0	0	0	0	0	0	0	2	0	0	0	0	0	0	0	0	0	0	0	0	0	0	0
520d7181d8fc3d874f8795029a22e0cd	0	0	0	0	0	0	0	0	0	0	0	0	0	0	0	0	0	0	0	0	0	0	0	0	0	0	0	0	0	0	0	0	0	0	0	0	0	0	0	1	0	0	0	0	0	0	0	0	0
521fc88ea94a5bb07a1af4107c40124e	0	0	0	0	0	0	0	0	0	0	0	0	0	0	0	0	0	0	0	0	0	0	0	0	0	0	0	0	0	0	0	0	0	0	0	1	0	0	0	0	0	0	0	0	0	0	0	0	0
5226658250fb6a9119fc789e6de573c0	0	0	0	0	0	0	0	0	0	0	0	0	0	0	0	0	0	0	0	0	0	0	0	0	0	0	0	0	0	0	0	0	0	0	0	0	0	0	0	2	0	0	0	0	0	0	0	0	0
523e62bba0b39c52411fce2ad41c815a	0	0	11	0	0	0	0	0	0	0	0	0	0	0	0	0	0	0	0	2	0	0	6	1	0	0	0	0	0	0	0	0	0	0	0	10	0	0	0	0	0	0	0	0	0	0	0	0	0
52618a2ece2546d31e1d9d8710c7c135	0	0	0	0	0	0	0	0	0	0	0	0	0	0	2	0	0	0	0	0	0	0	0	0	0	0	0	0	0	0	0	0	0	0	0	0	0	0	0	0	0	0	0	0	0	0	0	0	0
527919837044164ab4c3659c059ffb33	0	0	0	0	0	0	0	0	0	0	0	0	0	0	0	0	0	0	2	0	0	0	0	0	0	0	0	0	0	0	0	0	0	0	0	0	0	0	0	0	0	0	0	0	0	0	0	0	0
52ad49a2b989bebe8efaec4a862ed32e	0	0	0	0	0	0	0	0	0	0	0	0	14	0	0	0	0	0	0	0	0	0	0	0	0	0	0	0	0	0	0	0	0	0	0	0	0	0	0	0	0	0	0	0	0	0	0	0	0
52af1dfdf6bb592e2cb8f210fdb13674	0	0	0	0	0	0	0	0	0	0	0	0	0	0	0	0	0	0	0	0	0	0	0	0	0	0	0	0	0	0	0	0	1	0	0	0	0	0	0	0	0	0	0	0	0	0	0	0	0
52b9cf1d2d0a8fddd249861f3bd5b410	0	0	0	0	0	0	0	0	0	0	0	0	1	0	0	0	0	0	0	0	0	0	0	0	0	0	0	0	0	0	0	0	0	0	0	0	0	0	0	0	0	0	0	0	0	0	0	0	0
52d19fb9445d56b3b3f0471c53b63687	0	0	0	0	0	0	0	0	0	0	0	0	0	0	0	0	0	0	0	0	0	0	0	0	0	0	0	0	0	0	0	0	0	0	0	0	0	0	0	2	0	0	0	0	0	0	0	0	0
53b3e82a3272eb6d7bf64aaf1aa4d33b	5	0	0	0	0	0	5	0	20	0	0	0	0	2	0	0	0	0	0	0	0	0	0	0	0	2	0	0	0	0	0	0	0	0	0	0	0	0	0	0	12	1	13	0	5	23	14	12	69
53f7ab55410a5f22df83b9855f46572b	164	19	0	30	7	420	78	720	78	6	1356	108	1682	0	628	78	17	120	0	0	10	0	368	153	0	0	30	833	722	108	191	0	18	289	24	243	0	58	558	0	0	0	0	0	0	0	0	0	0
5403a75c7ac2e4e6edce01db80c197c5	0	0	0	0	0	0	0	0	0	0	0	0	0	0	0	0	0	0	0	0	0	0	1	0	0	0	0	0	0	0	0	0	0	0	0	0	0	0	0	0	0	0	0	0	0	0	0	0	0
540981ee37394483889719686b3755bd	0	0	0	0	0	0	12	0	0	0	0	0	0	10	0	0	0	0	0	0	0	0	0	0	0	7	0	0	0	0	0	0	0	0	0	0	0	0	0	0	163	116	63	54	2332	422	47	173	2
545966186a50a808e4129deba96a8da4	0	0	0	0	0	0	0	6	0	0	0	0	0	0	0	0	0	0	0	0	0	2	0	0	0	176	0	0	4	0	0	0	0	0	0	0	0	0	0	0	0	0	0	0	0	0	2	0	0
54d6829a0af7d10f7d24e898c709131e	0	0	0	0	0	0	0	0	0	0	0	0	2	0	0	0	0	0	0	0	0	0	0	0	0	0	0	0	0	0	0	0	0	0	0	0	0	0	0	0	0	0	0	0	0	0	0	0	0
5501bda3a4db91d9be6ab8de2e88048f	0	0	0	0	0	0	0	0	0	0	0	0	0	0	0	0	0	0	0	0	0	0	0	0	5	0	0	0	0	0	0	0	0	0	24	0	0	0	0	0	0	0	0	0	0	0	0	0	0
550245cb7652ac32548735013bcc544e	0	0	0	0	0	0	0	0	0	0	0	0	0	0	0	0	0	0	0	0	0	0	0	0	0	0	0	0	0	0	0	0	0	0	2	0	0	0	0	0	0	0	0	0	0	0	0	0	0
5537d9086cd59895a043d97bd55e2196	0	0	0	0	0	0	0	0	0	0	0	0	0	0	0	0	0	0	0	0	0	1	0	0	0	0	0	0	0	0	0	0	0	0	0	0	0	0	0	0	0	0	0	0	0	0	0	0	0
556d39eeae9411bb778c71b952ee2861	0	0	0	0	0	0	2	0	0	0	0	0	0	0	0	0	0	0	0	0	0	0	0	0	0	0	0	0	0	0	0	0	0	0	0	0	0	0	0	0	0	0	0	0	0	0	0	0	0
5572d79e15e9c32c248295613eac5683	0	0	0	0	0	0	0	0	0	0	0	0	0	0	0	0	0	0	0	0	0	0	0	0	0	0	0	0	2	0	0	0	0	0	0	0	0	0	0	0	0	0	0	0	0	0	0	0	0
5588d4c913bde84e1e4ab5282881f80f	0	0	0	0	0	0	2	12	0	0	0	0	44	0	0	0	0	0	0	0	0	6	2	24	0	0	2	0	0	0	0	0	0	0	2	0	0	0	0	0	0	0	0	0	0	0	0	0	0
55a8daab457b93b29e9fa365ff2fd30a	0	0	0	0	0	0	0	0	0	8	0	0	0	0	0	0	0	0	0	0	0	0	0	0	0	0	0	0	0	0	0	0	0	0	0	0	0	0	0	0	0	0	0	0	0	0	0	0	0
55c18f60c78596d71a0c8c88c1f83a55	0	0	0	0	0	5	0	0	0	0	0	0	0	0	0	0	0	0	0	0	0	0	0	0	0	0	0	0	0	0	0	0	0	0	0	0	0	0	0	0	0	0	0	0	0	0	0	0	0
55cbef0bfaf4c1fc128497cf2e789aec	0	0	0	0	0	0	0	14	0	0	0	0	12	8	0	0	12	10	112	4	182	4	0	0	0	16	0	0	0	0	6	0	0	0	0	26	0	0	0	0	0	0	0	0	0	0	0	0	0
55ce4146df7256daa5a58b0068146ae2	0	0	0	1	0	0	0	0	0	0	0	0	0	0	0	0	0	0	0	0	0	2	4	4	0	0	0	0	0	0	0	0	0	0	0	0	0	0	4	0	0	0	0	0	0	0	0	0	0
55ffcd2fb3816cb53aa2ab4c1ae85396	0	0	0	0	0	0	0	0	0	1	0	2	0	0	0	0	0	0	0	0	0	0	0	0	0	0	0	0	0	0	0	0	0	0	4	0	1	0	0	0	0	0	6	0	0	0	0	7	68
560b808950a81c5757d39918b39f8d70	0	0	0	0	0	0	0	0	0	0	0	0	0	0	0	0	0	0	0	0	0	0	0	0	0	0	0	0	0	0	0	0	0	0	0	2	0	0	0	0	0	0	0	0	0	0	0	0	0
56169bd16295603dd442d6e4f81072c0	0	0	0	0	0	0	0	0	0	0	0	0	0	0	1	0	0	0	0	0	0	0	0	0	0	0	0	0	0	0	0	0	0	0	0	0	0	0	0	0	0	0	0	0	0	0	0	0	0
561f77bdefe3bd2748b489cbd25c6136	0	0	0	0	0	0	0	0	0	0	0	0	0	0	0	0	0	0	0	0	0	0	0	0	0	0	1	0	0	0	0	0	0	0	0	0	0	0	0	0	0	0	0	0	0	0	0	0	0
56b9a674a7353290d338d0a6e56eae2e	15	0	0	0	0	0	6	0	1	1	0	0	0	0	0	0	1	0	0	4	0	0	0	2	0	0	0	0	2	0	0	0	0	0	5	2	0	0	0	0	3	0	7	0	2	3	6	1	1
56dcce910f5c49d8930d0962e0879ec0	0	0	0	0	0	0	0	2	0	0	0	0	0	0	0	0	0	0	0	0	0	0	0	0	0	0	2	0	6	0	0	0	0	0	0	0	0	0	0	0	0	0	0	0	4	0	0	8	1
56e06e1bad24a60f7a2c40655f7851cf	0	0	0	0	0	0	0	0	0	0	0	0	0	0	0	0	0	0	0	0	0	0	0	0	2	0	0	0	0	0	0	0	0	0	0	0	0	0	0	0	0	0	0	0	0	0	0	0	0
56edfe6154b7852e315cbf4ada727fac	0	0	0	0	0	0	1	0	0	0	0	0	0	0	0	0	0	0	0	0	0	0	0	0	0	0	0	0	0	0	0	0	0	0	0	0	0	0	0	0	0	0	0	0	0	0	0	0	0
571c254856165c297687b3f31df40468	0	1	0	0	0	0	0	0	0	0	0	0	0	0	0	0	0	0	0	0	0	0	0	0	0	0	0	0	0	0	0	0	0	0	0	0	0	0	0	0	0	0	0	0	0	0	0	0	0
5727b8f51ebeca2921c768412373c88f	0	0	0	0	0	0	0	0	0	0	0	0	0	0	0	0	0	0	0	0	0	0	0	0	0	0	0	0	0	0	0	0	0	0	0	0	0	0	0	2	0	0	0	0	0	0	0	0	0
5737065f2641007112ac887c2ec526f9	0	0	0	0	0	0	0	0	0	0	0	0	0	0	0	0	0	0	0	0	0	0	0	2	0	0	0	0	0	0	0	0	0	0	0	0	0	0	0	0	0	0	0	0	0	0	0	0	0
573efcf20b4816e5bab71952ca54a490	0	0	0	0	0	0	0	0	0	0	0	0	0	0	0	0	0	0	0	0	0	0	0	0	0	0	0	1	0	0	0	0	0	0	0	0	0	0	0	0	0	0	0	0	2	2	0	0	0
576de563d55c18dbee37fdd6871cd6c0	0	0	0	0	0	0	0	0	0	0	0	0	0	0	0	0	0	0	0	0	0	0	0	0	0	0	0	0	0	0	0	0	10	0	0	0	0	0	0	0	0	0	0	0	0	0	0	0	0
577098881d503e75d2e77dc9e8b9b49f	0	0	0	0	0	0	0	0	0	0	0	0	0	0	0	0	0	0	0	0	0	0	0	0	0	0	0	0	0	0	0	0	0	0	0	0	2	0	0	0	0	0	0	0	0	0	0	0	0
5772f2906c9981f20d836b2089e82c67	0	0	0	0	0	0	0	0	0	0	0	0	0	0	0	0	0	0	0	0	0	0	0	0	0	0	0	0	0	0	0	0	0	0	0	0	2	0	0	0	0	0	0	3	0	0	0	0	0
589ab28b37fea21aa76a81bfd600ca5e	0	0	0	0	0	0	0	0	0	0	0	0	0	0	0	2	0	0	0	0	0	0	0	0	0	0	0	0	0	0	0	0	0	0	0	0	0	0	0	0	0	0	0	0	0	0	0	0	0
58beccba5e141b02f046db2866642509	0	0	0	3	0	0	0	0	0	0	0	0	0	0	0	0	0	0	0	0	0	0	0	0	0	0	0	0	0	0	0	0	0	0	0	0	0	0	0	0	0	0	0	0	0	0	0	0	0
58d18fb9c972bcc4431a94fad9883ce1	0	0	0	0	0	0	0	0	0	0	0	0	0	0	0	0	0	0	2	0	0	0	0	0	0	0	0	0	0	0	0	0	0	0	0	0	0	0	0	0	12	1	0	0	0	0	0	0	0
58d92a3450dfad863a8759b50829a498	0	0	0	0	0	0	0	0	0	0	0	0	0	0	0	0	0	0	0	0	0	0	0	0	0	0	0	0	0	0	0	5	0	0	0	0	0	3	5	0	0	0	0	0	0	0	0	0	0
599336f42de06865f8ef269e9fb1b0d1	0	0	0	0	0	0	0	0	0	0	0	0	0	0	0	0	0	0	2	0	0	0	0	0	0	0	0	0	0	0	0	0	0	0	0	0	0	0	0	0	0	0	0	0	0	0	0	0	0
5994851a9b82afeaa8a18a859ee960e8	0	0	0	0	0	0	0	0	0	0	0	0	0	0	0	2	0	0	0	0	0	0	0	0	0	0	0	0	0	0	0	0	0	0	0	0	0	0	0	0	0	0	0	0	0	0	0	0	0
59b5709923ae68243169b77468ba36ab	0	0	0	0	0	0	0	4	0	0	0	0	0	0	0	0	0	0	0	0	0	0	0	0	0	0	0	0	0	0	0	0	0	0	0	0	0	0	0	0	0	0	0	0	0	0	0	0	0
5a8035ea0277daf9786347233bcd168c	0	0	0	0	0	0	0	0	0	0	0	0	0	0	0	0	0	0	0	0	0	0	0	5	0	0	0	0	0	0	0	0	0	0	0	0	0	0	0	0	0	0	0	0	0	0	0	0	0
5aa3283d320095cb06e7c9bfe0a9b817	0	0	0	0	0	0	0	0	0	1	0	0	0	0	1	0	0	0	0	0	0	0	0	0	0	0	0	0	0	0	0	0	0	0	0	0	0	0	0	0	3	0	0	0	0	0	572	1	52
5ac86ecd0a7aa436686a4674edf8c1cb	0	0	0	0	0	0	0	0	0	0	0	0	0	0	0	0	0	0	0	0	0	0	0	0	0	0	0	0	0	0	0	0	0	0	2	0	0	0	0	0	0	0	0	0	0	0	0	0	0
5ad1eb4c0be4c05a434377eb9b559294	0	0	0	0	0	3	0	0	0	0	0	0	0	0	0	0	0	0	0	0	0	0	0	0	0	0	0	0	0	0	0	0	0	0	0	0	0	0	0	0	0	0	0	0	0	0	0	0	0
5afb754c137ab229d4964d22e9c3056a	0	0	0	5	0	0	0	0	0	0	0	0	0	0	0	0	0	0	0	0	0	0	0	0	0	0	0	0	0	0	0	0	0	0	0	0	0	0	0	0	0	0	0	0	0	0	0	0	0
5b64354cb69dfb20bd5a784f8ec53821	0	0	0	0	0	0	0	26	0	0	0	9	10	0	0	0	6	0	0	0	0	0	0	0	0	0	0	0	0	0	0	0	0	0	0	0	0	0	0	0	0	0	0	0	0	0	0	0	0
5b6678c111a5ea9cb584d3200221cd1f	0	0	0	0	0	0	0	0	0	0	0	0	0	0	0	0	0	0	0	0	4	0	0	0	0	0	0	0	0	0	0	0	0	0	0	0	0	0	0	0	0	0	0	0	0	0	0	0	0
5b7f706e143cecdc18e0efb2aa2c3954	0	43	14	91	29	0	0	8	22	60	1234	45	0	0	13	66	0	0	0	0	7	7	8	28	402	0	4	14	4	8	0	19	8	85	70	10	20	45	32	15	0	0	0	0	0	0	0	0	0
5baccafab399a37548ea7bbc8be5f253	0	0	0	0	0	0	0	0	0	0	0	0	0	0	0	0	0	0	0	0	2	0	0	0	0	0	0	0	0	0	0	0	0	0	0	0	0	0	0	0	0	0	0	0	0	0	0	0	0
5bcfb29c80baaafa9ee1ef517e4818a7	0	0	0	0	0	0	0	0	0	0	0	0	0	0	0	0	0	0	3	0	0	0	0	0	0	0	0	0	0	0	0	0	0	0	0	0	0	0	0	0	0	0	0	0	0	0	0	0	0
5bf65a587f4e303b7ea8460de3634f50	0	0	0	0	0	0	0	0	0	0	0	0	0	0	0	0	0	0	0	0	0	0	0	0	0	0	0	0	0	0	2	0	0	0	0	0	0	0	0	0	0	0	0	0	0	0	0	0	0
5c05edacc6b99de2ad30397b5125d2ff	0	0	0	0	0	0	0	0	0	0	0	0	0	0	0	0	0	0	0	0	2	0	0	0	0	0	0	0	0	0	0	0	0	0	0	0	0	0	0	0	0	0	0	0	0	0	0	0	0
5c337a1e3526e5902ffa1a89397861ce	0	0	0	0	0	0	0	0	0	0	0	0	0	0	0	0	0	0	0	0	0	0	0	0	0	0	0	0	0	0	1	0	0	0	0	0	0	0	0	0	0	0	0	0	0	0	0	0	0
5c403614585f209d98032bd73bb0079c	0	0	0	0	0	0	0	0	0	0	0	0	0	0	0	0	1	0	0	0	0	0	0	0	0	0	0	0	0	0	0	0	0	0	0	0	0	0	0	0	2	0	0	0	0	0	0	0	0
5c51c446720a2cc41bfac70783e5c4af	0	0	0	0	0	0	0	0	1	0	0	0	0	0	0	0	0	0	0	0	0	0	0	0	0	0	0	0	0	0	0	0	0	0	0	0	2	0	0	0	0	0	0	0	0	0	0	0	0
5c60b54553426198bef7d09bf5c00660	14	0	0	0	0	0	0	0	0	0	0	0	0	0	0	0	0	0	0	0	0	0	0	0	0	0	0	0	0	0	0	0	0	0	0	0	0	0	0	0	0	0	0	0	0	0	13	0	0
5c6813bed7af407c0c0b95a1f3ec785a	0	0	0	0	0	0	0	0	0	0	0	0	0	0	0	0	0	0	4	0	0	0	0	0	0	0	0	0	0	0	0	0	0	0	0	0	0	0	0	0	0	0	0	0	0	0	0	0	0
5c791e3e82711694bb542cc7482aad28	0	0	0	0	0	0	92	36	104	0	28	11	34	10	0	0	0	0	0	0	9	722	4	0	0	44	24	27	46	0	0	0	0	0	0	14	0	0	0	0	0	0	0	0	0	0	0	0	0
5c8474dc1ebcbee0a54a8b116661e917	0	0	0	0	0	0	0	0	0	0	0	0	0	0	0	0	0	0	0	3	0	0	0	0	0	0	0	0	0	0	0	0	0	0	0	0	0	0	1	0	0	0	0	0	0	0	0	0	0
5c8c014a350b9a2391a3e5d250b7bab6	0	0	0	0	0	0	0	0	0	0	0	0	2	0	0	0	0	0	0	0	0	0	0	0	0	0	0	0	0	0	0	0	0	0	0	0	0	0	0	0	0	0	0	0	0	0	0	0	0
5ca0f924ad9b81a86e802ec0e322fa79	0	0	0	0	2	0	0	0	0	0	0	0	0	0	0	0	0	0	0	0	0	0	0	0	0	0	0	0	0	0	0	0	0	0	0	0	0	0	0	0	0	0	0	0	0	0	0	0	0
5cc02a963d7c8a26ee99a6151c21986f	0	9	0	0	0	0	62	165	0	0	0	0	0	78	0	0	244	430	74	94	28	0	0	0	0	69	0	6	0	0	84	0	0	0	0	72	4	0	0	0	0	0	0	0	0	0	0	0	0
5cf03ebf848ef6bac6dc7024082b9623	0	0	0	0	0	0	0	0	0	0	0	0	0	0	0	0	0	0	0	0	0	0	0	0	0	0	0	0	0	0	0	0	0	0	0	0	2	0	0	0	0	0	0	0	0	0	0	0	0
5cf6e4e6b6183f3ea7fa4e9d7736e4cf	0	0	0	0	0	0	0	0	0	0	0	0	0	0	0	0	0	0	0	0	0	0	1	0	0	4	0	0	4	0	0	0	0	0	0	0	0	0	0	0	0	0	0	0	10	0	0	0	0
5d0d82553f6621a02779bf0b7d19dc77	70	0	0	0	0	0	0	30	0	0	0	0	0	0	0	0	38	0	0	0	0	0	0	0	0	230	0	0	0	0	0	0	0	0	0	0	0	0	0	0	0	0	27	0	0	0	322	0	0
5d7cb39be648c24010762e3d09d884c4	0	0	0	0	0	0	0	0	0	0	0	0	0	0	1	0	0	0	0	0	0	0	0	0	0	0	0	0	0	0	0	0	0	0	0	0	0	0	0	0	0	0	0	0	0	0	0	0	0
5dbc00b88b9bcaf4b006170374ee8d78	0	0	0	0	0	0	0	0	0	0	0	0	0	0	0	0	1	0	0	0	0	0	0	0	0	0	0	0	0	0	0	0	0	0	0	0	0	0	0	0	0	0	0	0	0	0	0	0	0
5dc27cb6313b3bc88c5314275dafba4f	0	0	0	0	0	0	0	0	0	0	0	0	16	0	0	0	0	0	0	0	0	0	0	0	0	0	0	0	0	0	0	0	0	0	0	0	0	0	0	0	0	0	0	0	0	0	0	0	0
5dde1ac67cbefa5cb716e7fec24505f0	0	0	0	0	0	0	0	0	0	0	0	0	0	0	0	0	0	0	0	0	0	0	0	0	0	0	0	0	4	0	0	0	0	0	0	0	0	0	0	0	0	0	0	0	0	0	8	0	5
5deaa58d96e55375e5e76abc25643237	0	0	0	0	0	0	0	0	0	0	0	0	0	0	0	2	0	0	1	0	0	0	0	0	0	0	0	0	0	0	1	0	0	0	0	0	0	0	0	0	1	0	0	0	0	0	0	0	0
5e2ad49d972d479823c4fcf80d717ede	0	0	0	0	0	0	0	0	2	0	0	0	0	0	0	0	0	0	0	0	0	0	0	0	2	0	0	0	0	0	0	0	0	0	0	0	0	0	0	0	0	0	0	0	0	0	0	0	0
5e5981a040f146c21213364c09936e7e	0	0	0	0	0	0	0	0	0	0	0	0	0	0	0	0	0	0	0	0	0	30	0	0	0	0	0	0	0	0	0	0	0	0	0	0	0	0	0	0	0	0	0	0	0	0	0	0	0
5e7628c93fc38d6a5facf9bedff5bccf	0	0	0	0	0	0	0	0	0	0	0	0	0	0	0	0	0	0	0	0	0	0	0	0	0	0	0	2	0	0	0	0	0	0	0	0	0	0	0	0	0	0	0	0	0	0	0	0	0
5e80c62e4df5f9df907129177b8fcbc7	0	0	0	0	0	0	0	0	0	0	0	0	0	0	0	0	0	0	0	0	0	0	0	0	0	0	0	0	0	0	0	0	0	2	0	0	0	0	0	0	0	0	0	0	0	0	0	0	0
5e9d650aeb103c7cab126e42c4e70285	0	0	0	3	0	5	75	22	0	0	0	0	0	58	71	0	0	0	0	0	4	0	3	0	14	14	0	2	0	0	0	0	0	4	0	1	3	0	0	0	4	2	5	0	0	0	0	0	0
5ea9f49480f14c174ca9d129cb3d826f	0	0	0	0	0	0	0	0	0	0	0	0	0	0	0	0	0	0	0	0	0	0	0	0	0	0	0	0	0	0	0	0	0	0	0	0	0	0	0	10	0	0	0	0	0	0	0	0	0
5ead5b272a0811c17ab7cf356d6646c1	0	0	12	0	0	0	0	0	0	0	0	0	0	0	0	0	0	0	0	0	0	0	0	0	0	0	0	0	0	0	0	0	0	0	0	0	0	0	0	0	0	0	0	0	0	0	0	0	0
5eb7d74b2f5a95e6e2e783c8317ed3bc	0	0	0	0	0	0	0	0	0	0	0	0	0	0	0	0	0	0	8	0	0	0	0	0	0	4	0	0	0	0	0	0	0	0	0	0	0	0	0	0	28	0	0	0	19	7	0	0	0
5f395086a26d71d241fff9d73990b038	0	0	0	0	0	0	0	0	2	0	0	0	2	0	0	0	0	0	0	0	0	0	0	0	0	0	0	0	0	0	0	0	0	0	0	0	0	0	0	0	0	0	0	0	0	4	0	0	0
5f55f47529a53dcc9fc063d0f0ea6a96	0	0	0	0	0	0	0	0	0	0	0	0	0	0	0	0	0	2	0	0	0	0	0	0	0	0	0	0	0	0	0	0	0	0	0	0	0	0	0	0	0	0	0	0	0	0	0	0	0
5f5ef6d82f088bda38aab91ecc5de858	3	0	0	0	0	0	0	0	0	0	0	0	0	2	0	0	2	0	0	0	0	0	0	0	0	0	0	0	0	0	0	0	0	0	0	0	0	0	0	0	0	0	0	0	1	8	0	0	0
5f77b81c858601e173e14afef787e528	0	0	0	0	0	0	0	0	0	0	0	0	0	0	0	0	2	0	0	0	0	0	0	0	1	0	0	0	1	2	0	0	0	0	0	0	0	0	0	0	0	0	0	0	0	0	0	0	0
5fba69cd87c3a51eb6015cdc1b425bcd	0	0	0	0	0	0	0	2	0	0	0	0	0	0	0	0	0	0	0	0	0	0	0	0	0	0	0	0	0	0	0	0	0	0	0	0	0	0	0	0	0	0	0	0	0	0	0	0	0
5fcab06d4dc25c62f4466bb0e121023d	0	0	0	0	0	0	0	0	0	0	0	0	0	0	0	0	0	2	18	0	0	0	0	0	0	0	0	0	0	0	0	0	0	0	0	0	0	0	0	0	0	0	12	0	0	0	0	0	0
5fe057e0e23af3618d7d4b5f56caec0e	0	0	0	0	0	0	0	0	0	0	0	0	0	0	0	0	0	0	0	0	0	6	0	0	0	0	0	0	0	0	0	0	0	0	0	0	0	0	0	0	0	0	0	0	0	0	0	0	0
5fecf220b2377a6d34c7f9786061e20a	0	0	0	0	0	2	1	0	0	0	0	0	0	6	0	0	0	2	0	2	0	0	0	0	0	0	0	0	6	0	2	0	0	0	0	0	0	0	0	0	48	6	18	0	36	0	0	20	4
6000842cbf40af448190823f2bf87dcb	0	0	0	0	0	0	0	0	0	0	0	0	0	0	0	0	0	0	0	0	0	0	0	0	0	0	0	0	0	0	0	0	0	0	0	0	2	0	0	0	0	0	0	0	0	0	0	0	0
6015ec186ccdb8a3eca46d3944cf064a	0	0	0	0	0	0	0	0	0	0	0	0	0	0	0	0	0	0	0	0	0	0	0	0	0	0	0	0	0	0	0	0	0	0	0	0	0	0	2	0	0	0	0	0	0	0	0	0	0
6025ad4f16f9f566ff2a683ae25bcc3e	0	0	0	0	0	0	0	0	0	0	0	0	0	0	0	1	0	0	0	0	0	0	0	0	0	0	0	0	0	0	0	0	0	0	0	0	0	0	0	0	0	0	0	0	0	0	0	0	0
60971165b9c96a60d762c370c2ceb6c5	0	0	0	0	0	0	0	0	0	0	0	0	0	0	0	0	0	0	0	0	0	0	0	0	0	0	0	0	2	0	0	0	0	0	0	0	0	0	0	0	0	0	0	0	12	0	0	0	0
60f2b5e976ba707188aff92d7087fece	0	0	0	0	0	0	0	0	0	0	0	8	0	0	0	0	0	0	0	0	0	0	0	0	0	0	0	0	0	0	0	0	0	0	0	0	0	0	0	0	0	0	0	0	0	0	0	0	0
6100b44011652db0e48963129942df81	0	0	0	0	0	0	0	0	0	0	0	0	0	0	0	0	0	0	0	0	0	0	0	0	0	0	0	0	0	0	0	0	0	0	0	0	0	0	0	2	0	0	0	0	0	0	0	0	0
613533b5cd57ffab58dca0b07d5bd064	0	0	0	0	0	0	0	0	0	0	0	0	0	0	0	0	0	0	0	0	0	0	0	0	0	0	0	2	0	0	0	0	0	0	0	0	0	0	0	0	0	0	0	0	0	0	0	0	0
613df7e333910e709cd26885dabcb81a	0	0	0	0	0	0	0	0	0	0	0	0	0	0	0	0	0	0	0	0	0	0	0	17	0	0	0	0	0	0	0	0	0	0	0	0	0	0	0	0	0	0	0	0	0	0	0	0	0
61d014c0ba871f2f1c953518cb9c2369	0	0	0	0	0	0	4	2	0	0	0	0	0	0	0	0	0	0	0	0	0	0	0	0	0	0	0	0	0	0	0	0	0	0	0	0	1	0	0	0	0	0	0	0	3	0	0	0	0
61e1de4fa48fcffe03968f1b9fe63ffa	0	4	0	0	0	0	0	0	0	0	0	0	0	0	0	0	0	0	0	0	0	0	0	0	0	0	0	0	0	0	0	0	0	0	0	0	0	0	0	0	0	0	0	0	0	0	0	0	0
61f5f327844d1637fe09a4dafeed71c2	0	0	0	0	0	0	0	0	0	0	0	0	0	0	0	0	0	0	0	0	0	0	0	0	0	0	0	0	0	0	0	0	0	0	0	2	0	0	0	0	0	0	0	0	0	0	0	0	0
61f7ca1bd05a2d4142f099c9e93f845a	0	0	0	0	0	0	6	0	0	0	0	0	0	0	0	0	0	40	0	0	0	0	0	0	0	0	1	0	0	0	5	0	0	0	0	0	0	0	0	0	0	0	0	0	0	0	0	0	0
6235bcb6e30bacec652346fe90599866	0	0	0	0	0	0	9	0	0	0	0	0	0	6	0	0	0	0	0	0	0	3	0	2	0	0	0	1	0	0	0	23	20	0	0	3	29	0	0	0	0	0	0	0	0	0	0	0	0
62549a546cc7d625d24040a5c0bb2b44	0	0	0	0	0	0	0	0	0	0	0	0	0	20	0	0	0	0	0	0	0	0	0	0	0	0	0	0	0	0	0	0	0	0	0	0	0	0	14	0	78	11	92	22	370	22	0	3518	65
62598704f8b65b572a2cae9be5d7909a	0	0	0	0	0	0	3	2	0	0	0	0	0	12	0	0	0	0	0	0	0	0	0	0	0	0	6	1	4	0	0	0	0	0	0	0	0	0	0	0	0	0	0	0	0	0	0	2	0
6295d6ee2a13ef8c746c691f3d5e7ee5	0	0	0	0	0	0	0	0	0	0	0	0	0	0	0	0	0	0	0	0	0	1	0	0	0	0	0	0	0	0	0	0	0	0	0	0	0	0	0	0	0	0	0	0	0	0	0	0	0
62a8ef93983966e98a1ceb09e32087fa	0	0	0	0	0	0	0	6	0	0	0	0	0	0	0	0	0	0	2	0	2	0	0	0	0	0	0	0	0	0	0	0	0	0	0	0	0	0	0	0	0	0	0	0	0	0	0	0	0
62b99adb6b07bc957754664fd55c6cf5	0	0	0	0	0	0	0	0	0	30	14	0	0	0	0	0	0	0	0	0	0	0	0	8	70	0	0	0	0	0	0	0	0	0	12	0	0	0	0	0	0	0	0	0	0	0	0	0	0
62c70daa4ae04e3b458afa1d5840998b	0	0	0	0	0	0	0	0	0	0	0	0	0	2	0	0	0	0	0	0	0	0	0	0	0	0	0	0	0	0	0	0	0	0	0	0	0	0	0	0	0	0	0	0	0	0	0	0	0
62ca926eeb8807b27e6110c6fb06e22d	0	0	0	0	0	0	9	0	0	0	0	0	0	0	0	0	0	0	0	0	0	0	0	0	0	0	0	0	0	0	0	0	0	0	0	0	0	0	0	0	0	0	0	0	0	0	0	0	0
62f7c1ef9d426e750c50b360e92587db	0	0	0	0	0	0	0	0	0	0	0	0	0	0	0	0	0	0	0	0	0	0	0	0	0	0	0	0	0	0	0	0	0	0	0	0	16	0	0	0	4	128	0	0	154	15	0	138	53
62fc1dec4ccc99e4356b9c5a54088960	0	0	0	0	0	0	0	0	0	0	0	0	1	0	0	0	0	0	0	0	0	0	0	0	0	0	0	0	0	0	0	0	0	0	0	0	0	0	0	0	0	0	0	0	0	0	0	0	0
63129213d557419c70229e1f7f70401d	0	0	0	0	0	0	0	0	0	0	0	0	0	0	0	0	0	0	0	0	0	0	0	0	0	0	0	0	0	0	0	0	0	0	2	0	0	0	0	0	0	0	0	0	0	0	0	0	0
635c4574fd960dc5f2852b0a1c54cf36	0	0	0	0	0	0	12	0	0	0	0	0	0	8	0	0	0	0	2	0	0	1	0	0	0	0	0	0	0	0	0	0	0	0	0	0	0	0	0	0	0	1	0	2	0	2	2	0	1
637a985da3994748077ecc0088d00bdc	0	0	0	0	0	0	0	0	0	0	0	0	0	0	0	0	0	0	0	0	0	0	0	1	0	0	0	0	0	0	0	0	0	0	0	0	0	0	0	0	0	0	0	0	0	0	0	0	0
63b32e6b321f9b9fd89d8ee71e37b5b6	0	0	0	0	0	0	0	0	0	0	0	0	0	0	0	0	0	2	0	0	0	0	0	0	0	0	0	0	0	0	0	0	0	0	0	0	0	0	0	0	0	0	0	0	0	0	0	0	0
63bc4104c3d90e8ca7377a3401bd7f79	4	0	0	0	0	0	0	0	0	0	0	0	0	0	0	0	0	0	0	0	0	0	0	0	0	0	0	0	0	0	0	0	0	0	0	0	0	0	0	0	0	1	0	0	0	0	0	0	0
63c3bac0b1c355aea45e48121210766c	0	0	0	0	0	0	0	0	0	0	0	0	0	0	0	0	0	0	0	0	0	0	0	0	0	0	0	0	0	0	0	0	1	0	0	0	0	0	0	0	0	0	0	0	0	0	0	0	0
63d10e279a2a3681d7c3383a36dabd25	0	0	0	0	0	0	0	0	0	0	0	0	0	0	0	0	0	0	0	0	0	0	0	0	2	0	0	0	0	1	0	0	0	0	0	0	0	0	0	0	0	0	0	0	0	0	0	0	0
63d16762e48489b757a920b7f6db3a21	0	0	0	0	0	0	0	0	0	3	0	0	0	0	0	0	0	0	0	0	0	0	0	0	0	0	0	0	0	0	0	0	0	0	0	0	0	0	0	0	0	0	0	0	0	0	0	0	0
63e9fec90b3a833b8333fbbe88467e83	0	0	0	0	0	0	0	0	0	0	0	4	0	0	0	0	0	0	0	0	0	2	0	0	0	0	0	0	0	0	0	0	0	0	0	0	0	0	0	0	0	0	0	0	0	0	0	0	0
64247675ea8c0c1aef1db643fd047980	0	0	0	0	0	0	0	0	0	0	0	0	4	0	0	0	0	0	0	0	0	0	0	0	0	0	0	0	0	0	0	0	0	0	0	0	0	0	0	0	0	0	0	0	0	0	0	0	0
64274b9d42dec01ec069503907e159ec	0	0	0	0	0	0	0	0	0	0	0	0	0	0	0	0	0	0	0	0	0	0	0	0	0	0	0	0	0	2	0	0	0	0	0	0	0	0	0	0	0	0	0	0	0	0	0	0	0
6441b5fd7f7a4fdeb310debca0f6736d	0	59	65	0	14	29	0	0	16	405	230	230	13	0	12	73	6	18	0	0	0	33	28	43	180	0	7	18	0	0	0	36	22	42	97	0	22	36	30	30	0	0	0	0	0	0	0	0	4
644868e998f8f7c579e3d212adce7c12	0	0	0	0	0	0	0	0	0	2	0	0	0	0	0	0	0	0	0	0	0	0	0	0	0	0	0	0	0	0	0	0	0	0	0	0	0	0	0	0	0	0	0	0	0	0	0	0	0
644912a47da6b0f0d6c9f2008bc11082	0	0	0	0	0	0	0	0	0	0	0	0	0	0	0	0	0	0	0	0	0	1	0	0	0	0	0	0	0	0	0	0	0	0	0	0	0	0	0	0	0	0	0	0	0	0	0	0	0
6475a0c79b90174d44d1244570fb7267	0	0	0	0	0	0	0	0	0	0	0	0	0	0	0	0	0	0	0	0	0	4	0	0	0	0	0	0	3	0	0	0	0	0	0	0	0	0	0	0	0	0	0	0	0	0	0	6	0
6486cdb4dc3203d345612e7be3f503f4	0	0	0	0	0	0	0	0	0	0	0	0	0	0	0	0	0	1	0	0	0	0	0	0	0	0	0	0	0	0	0	0	0	0	0	0	0	0	0	0	0	166	0	0	0	0	0	10	0
64c2da61abb8b66e04623b0e5802cdb0	0	0	0	0	0	0	0	0	0	0	0	0	0	0	0	0	0	0	0	0	0	9	0	0	0	0	0	0	0	0	0	0	0	0	0	0	0	0	0	0	0	0	0	0	0	0	0	0	0
64e6b8322db436b77aae869b3101d483	0	0	3	0	0	0	0	0	0	0	0	0	0	0	0	0	0	0	0	0	0	0	0	0	0	0	0	0	0	0	0	0	0	0	0	0	0	0	0	0	0	0	0	0	0	0	0	0	0
64fa6c3d189658818082d859fcbc13bd	0	0	0	0	0	0	0	0	0	0	0	0	0	0	2	0	0	0	0	0	0	0	0	0	0	0	0	0	0	0	0	0	0	0	0	0	0	0	0	0	0	0	0	0	0	0	0	0	0
6520be56d1ae36a0514acffa404cabeb	0	0	0	0	0	0	0	0	0	0	0	0	0	0	0	0	0	0	0	0	2	0	0	0	0	0	0	0	0	0	0	0	0	0	0	0	0	0	0	0	0	0	0	0	0	0	0	0	0
65676da89f9099ba08fbd444c0300b5f	3	0	0	0	0	0	0	2	0	0	0	0	0	0	4	0	0	0	0	0	0	0	0	0	0	0	4	0	2	0	2	0	0	0	0	0	0	0	0	0	0	0	0	12	1	2	4	0	1
6574447a3449d943e77bea9d7b22c376	0	0	0	0	0	0	0	0	0	0	0	0	0	0	0	0	0	0	0	0	0	0	0	0	0	0	0	0	0	2	0	0	0	0	0	0	0	0	0	0	0	0	0	0	0	0	0	0	0
659a7538e8c576749bbe84547645711c	0	0	0	0	0	0	0	0	0	0	0	0	0	0	0	0	0	2	0	0	0	0	0	0	0	0	0	0	0	0	0	0	0	0	0	0	0	0	0	0	0	0	0	0	0	0	0	0	0
65abc0e670bf6c8c5e48d0c94bdfb8ed	0	0	0	0	0	0	0	0	0	0	0	0	0	0	0	0	0	0	0	0	0	2	0	0	0	0	0	0	0	0	0	0	0	0	0	0	0	0	0	0	0	0	0	0	0	0	0	0	0
65beb7c708efae03e4fc343404a741fc	0	0	0	0	0	0	0	0	0	0	0	0	0	0	0	0	0	0	0	0	0	0	0	0	0	0	0	0	0	0	0	0	0	0	0	0	2	0	0	0	0	0	0	0	0	0	0	0	0
65d9a7fc3cc7f905f42f6ec57ce4b20f	0	0	0	0	0	0	0	0	0	0	0	0	0	0	0	0	0	0	0	0	1	0	0	0	0	0	0	0	0	0	0	0	0	0	0	0	0	0	0	0	0	0	0	0	0	0	0	0	0
6610b93ceccf72e791007808d8e3b632	0	0	0	0	0	0	0	0	2	0	0	0	0	0	0	0	0	0	0	0	0	0	0	0	0	0	3	0	0	0	0	0	0	0	0	0	0	0	0	0	0	0	0	0	0	0	4	0	18
6616785b8f81b3993ae23c07ddd5916e	0	0	0	0	0	0	0	0	0	0	0	0	0	0	0	0	0	0	0	0	0	0	0	0	0	0	0	24	0	0	0	0	0	0	0	0	0	0	0	0	0	0	0	0	0	0	0	0	0
6616edc0eea90e7a87e437e4efd93255	0	0	0	0	0	0	0	0	0	0	5	3	0	0	0	3	0	0	0	5	0	0	0	0	0	0	0	0	0	0	0	0	0	0	0	0	0	0	0	0	0	0	0	0	0	0	0	0	0
663d74e1f8249aa83ab271fcc30653e4	0	0	0	0	0	0	0	0	0	0	0	0	0	0	0	0	0	0	0	0	0	0	0	0	0	0	0	0	0	0	0	0	0	0	0	6	8	0	0	0	0	0	0	0	0	0	0	0	0
664a9e85cebef995ddb8825ac6b0ecfe	0	0	0	0	0	0	2	0	0	0	0	0	0	0	0	0	0	0	0	0	0	0	0	0	0	0	0	0	0	0	0	0	0	0	0	0	0	0	0	0	0	0	0	0	0	0	0	0	0
6695b72ce0463ac68d05c3a3fd857dec	0	0	0	0	0	0	0	0	0	0	0	0	0	0	0	0	0	0	0	0	0	0	0	0	0	0	12	0	4	9	0	0	0	0	24	0	0	0	0	24	0	0	0	2	0	6	0	0	31
669a9ddbc0fadfa5be6fc7be99d8dd89	0	0	0	0	0	0	0	0	0	8	52	0	0	0	0	2	0	0	0	0	0	0	0	0	2	0	0	0	0	0	0	0	0	1	0	0	0	0	0	0	0	0	0	0	0	0	0	0	0
66caf412a8b8b0b57069853f38f52a96	0	0	0	0	0	0	0	0	0	0	0	2	0	0	0	0	0	0	0	0	0	0	0	0	0	0	0	0	0	0	0	0	0	0	0	0	0	0	0	0	0	0	0	0	0	0	0	0	0
66e06f60b5eaa472cdfb8f48b4a6b46a	0	0	0	0	0	0	0	0	0	0	1	0	0	0	0	0	0	0	0	0	0	0	0	0	0	0	0	0	0	0	0	0	0	0	0	0	0	0	0	0	0	0	0	0	0	0	0	0	0
672b92b9b32a13a7a7c236ce0ad8025c	0	0	0	0	0	0	1	0	0	0	0	0	0	0	0	0	0	0	0	0	0	0	0	0	0	0	0	0	0	0	0	0	0	0	0	0	0	0	0	0	0	0	0	0	0	0	0	0	0
674bf729cecc49d8ffd4d54338c55921	0	0	0	0	0	0	0	0	0	0	0	0	0	0	0	0	0	0	0	0	0	0	0	0	0	0	0	0	2	0	0	0	0	0	0	0	0	0	0	0	0	0	0	2	0	0	0	0	0
6757945cb3532148052856d892d6e230	0	0	0	0	0	0	0	0	0	0	0	0	1	0	0	0	0	0	0	0	0	0	0	0	0	0	0	0	0	0	0	0	0	0	0	0	0	0	0	0	0	0	0	0	0	2	0	0	0
67be23fee583e0aeee67fbd3f565077c	0	0	0	10	0	0	0	0	0	0	0	0	0	0	0	0	0	0	0	0	0	0	0	0	0	0	0	0	0	0	0	0	0	0	0	0	1	0	0	0	0	0	0	0	0	0	0	0	0
67e1412415d3e6f00b92d7c545bd88dd	0	0	0	0	0	0	0	0	0	0	0	0	0	0	0	0	0	0	0	0	0	0	0	0	0	0	0	0	0	0	0	0	0	0	0	0	0	0	0	7	0	0	0	0	0	0	0	0	0
67f7f5179bcc15627171c6eb62c280e4	0	0	0	0	0	0	0	0	0	0	0	0	0	0	0	0	0	0	0	0	0	0	0	0	0	0	0	2	0	0	0	0	0	0	0	0	0	0	0	0	0	0	0	0	0	0	0	0	0
680de8189aa30449b0e578c3d12de6be	0	0	0	0	0	0	0	0	0	0	0	0	0	0	0	0	0	0	0	3	0	0	0	0	0	0	0	0	0	0	0	0	0	0	0	2	0	0	0	0	0	0	0	0	0	0	0	0	0
6814058fcf74582dc5eadd18ed90cda9	0	0	0	0	0	0	0	0	1	0	0	0	0	0	0	0	0	0	2	3	0	0	0	0	0	0	0	0	0	0	0	0	0	0	0	0	0	0	0	0	0	0	0	0	2	0	0	0	0
681e68bfbe1e5116d033536ca441a8be	0	0	0	0	0	0	0	0	0	0	0	0	0	0	0	0	0	0	0	0	0	0	0	0	1	0	0	0	0	0	0	0	0	0	0	0	0	0	0	0	0	0	1	0	0	0	0	0	0
68221e4e8e80f8f5aa0813cc078ce7b7	0	0	0	0	0	0	2	0	0	0	0	0	0	0	0	0	0	0	0	0	0	0	0	0	0	0	0	0	0	0	0	0	0	0	0	0	0	0	0	0	0	0	0	0	0	0	0	0	0
685b0a06bd9e242f76e421a67bc697c9	0	0	0	0	0	0	0	0	0	0	0	0	0	0	0	0	0	0	0	0	0	0	0	0	0	0	0	0	0	0	0	0	0	0	0	1	0	0	0	0	0	0	0	0	0	0	0	0	0
6861864a429f325800f055c843993ada	0	0	0	0	0	0	0	0	0	0	0	0	0	0	0	2	0	0	0	0	0	0	0	0	0	0	0	0	0	0	0	0	0	0	0	0	0	0	0	0	0	0	0	0	0	0	0	0	0
687b71c58d49afdd6f0c9fb27589997b	0	0	0	0	0	0	0	0	0	0	0	0	0	0	0	0	0	0	0	0	0	0	1	0	0	0	0	0	0	0	0	0	0	0	0	0	0	0	1	0	0	0	13	0	0	0	0	0	0
687f5a1f79366784017a03091bede05c	0	0	0	0	0	0	0	0	0	0	0	0	0	0	0	0	0	0	0	0	0	0	0	0	0	0	2	0	0	0	0	0	0	0	0	0	0	0	0	0	0	0	0	0	0	0	0	0	0
68c8402a21b3f95b81b0a28e508f5e36	0	0	0	0	0	0	0	0	0	0	0	0	0	0	1	0	0	0	0	0	0	0	0	0	0	0	0	0	0	0	0	0	0	0	0	0	0	0	0	0	0	0	0	0	0	0	0	0	0
68ddb08d0125d67275ec03c67c809116	0	178	0	0	0	0	172	248	144	310	114	262	208	98	77	266	52	240	161	69	162	402	294	144	84	96	156	103	174	158	146	16	42	38	78	58	80	74	40	14	0	0	0	0	0	0	6	0	0
694af6f70eed34d1f18294651183e624	0	0	0	0	0	0	0	0	0	0	0	0	0	0	0	0	0	0	0	0	0	0	0	0	0	0	0	0	0	0	0	0	0	0	0	0	0	1	0	0	0	0	0	0	0	0	0	0	0
697762e8a32912e72ca904f23e6e0183	0	0	0	0	0	0	0	0	0	0	0	0	0	0	0	0	0	0	0	0	0	0	0	0	0	0	0	0	0	0	2	0	0	0	0	0	0	0	0	0	0	0	0	0	0	0	0	0	0
698d6abf4491d47f968fd20a1ecf6770	0	0	44	0	0	0	0	1	2	0	0	0	0	0	4	0	2	1	0	0	0	4	2	0	0	2	0	0	11	0	1	0	0	0	0	0	0	0	0	8	4	2	0	24	48	9	0	186	82
699326570e9cad5ecdb69bfd9c781dbc	0	0	0	0	0	0	0	0	0	0	0	0	0	0	0	0	0	0	0	0	0	0	0	0	0	0	0	5	0	0	0	0	0	0	0	0	0	0	0	0	0	0	0	0	0	0	0	0	0
6a161618c64b933b3359a97d4a78ca3a	0	0	0	0	0	0	0	0	0	0	0	0	0	0	0	0	0	0	0	0	4	0	2	0	7	0	0	0	2	0	0	0	0	0	0	0	0	0	0	0	0	0	0	0	0	0	0	0	0
6a3bb6241d0b58257bfab25ec6300252	0	0	0	0	0	0	0	0	0	0	0	0	0	2	0	0	0	0	0	0	0	0	0	0	0	0	0	0	0	0	0	0	0	0	0	0	0	0	0	0	0	0	0	0	0	0	0	0	0
6a3dafd5153b4be7ddc831fe9721ce7e	0	0	0	0	0	0	0	0	0	0	0	0	0	0	0	0	0	0	0	0	0	0	0	0	0	0	0	0	0	0	0	0	0	0	0	0	0	0	0	2	0	0	0	0	0	0	0	0	0
6ab89c20ef32be1ba4e15a7bdcf8edeb	0	0	0	0	0	0	0	0	0	0	0	0	0	0	0	0	0	0	0	0	0	0	0	0	0	0	0	0	0	0	0	0	0	0	0	1	0	0	0	0	0	0	0	0	0	0	0	0	0
6ac4a95d645888d8e72de2992a2d8080	0	0	0	0	0	0	0	0	0	0	0	0	0	0	0	0	0	0	0	0	0	0	0	0	0	0	0	0	0	0	0	0	0	2	0	0	0	0	0	0	0	0	0	0	0	0	0	0	0
6afc11e04c7ec94f33e512a6954680ef	0	0	0	0	0	0	0	0	0	0	0	0	0	0	0	0	0	0	0	0	0	0	0	0	0	0	0	2	0	0	0	0	0	0	0	0	0	0	0	0	0	0	0	0	0	0	0	0	0
6affd7c0f5f009c74cd96d61f961f4f2	0	0	0	0	0	0	0	0	0	0	0	0	0	0	0	0	0	0	0	0	0	0	0	0	0	3	0	0	0	0	0	0	0	0	0	0	0	0	0	0	0	0	0	0	0	0	0	0	0
6b25f0cda70c06d71e8e641b5aa85948	0	0	0	0	0	0	0	0	0	0	0	0	0	0	0	0	0	0	0	2	0	0	0	0	0	0	0	0	0	0	0	0	0	0	0	0	0	0	0	0	0	0	0	0	0	0	0	0	0
6b31c23d2415db24f92745bcb9499a8c	0	0	0	0	0	0	0	0	0	0	0	0	0	0	0	0	0	0	0	0	0	1	0	0	0	0	0	0	0	0	0	0	0	0	0	0	0	0	0	0	0	0	0	0	0	0	0	0	0
6b43e127002e31d02ae6dc0689543d6a	0	0	0	0	0	0	0	0	0	0	0	0	0	3	0	0	0	0	0	0	0	0	0	0	0	0	0	0	0	0	0	0	0	0	0	0	0	0	0	0	5	4	8	0	22	0	4	200	0
6b9e30319cff75c7e3a36b9c8720a84f	0	0	0	0	0	0	0	0	0	0	0	0	0	0	0	0	0	0	0	3	0	0	0	0	0	0	0	0	0	0	0	0	0	0	0	0	0	0	0	0	0	0	0	0	0	0	0	0	0
6bdcc12345f3c8d3fc8c004f9b9308af	0	0	0	0	0	0	0	0	0	0	0	2	0	0	0	0	0	0	0	0	0	0	0	0	0	0	0	0	0	0	0	0	0	0	0	0	0	0	0	0	0	0	0	0	0	0	0	0	0
6be5ec3ad7ae139891960c714d8ea77d	0	0	0	0	0	0	0	0	0	0	0	0	0	0	0	0	0	0	0	0	0	0	0	0	0	0	0	0	0	0	0	0	0	0	0	0	0	0	0	2	0	0	0	0	0	0	0	0	0
6c01152cb834350d625482f54682df89	0	0	0	0	0	0	0	0	0	0	0	0	0	0	3	0	0	0	0	0	0	0	0	0	0	0	0	0	0	0	0	0	0	0	0	0	0	0	0	0	0	0	0	0	0	0	0	0	0
6c04403cf9eb5acf7c5b8afffb4a3b80	0	0	0	0	0	0	0	0	0	0	0	0	0	0	0	0	0	0	2	0	0	0	0	0	0	0	0	0	0	0	0	0	0	0	0	0	0	0	0	0	2	1	16	0	42	11	2	0	2
6c25466676a94047153d1529b5e3dfa1	0	0	0	0	0	0	0	1	0	3	7	386	0	0	0	0	0	0	0	0	0	443	5	0	0	0	332	87	2	0	0	0	0	0	0	0	0	0	0	0	0	0	0	0	0	0	0	0	0
6c3e2e9a991d3ac59101203ac12c3ecc	0	0	0	0	0	0	2	0	0	0	0	0	0	0	0	0	0	0	0	0	0	0	0	0	0	0	0	0	0	1	0	0	0	0	0	0	0	0	0	0	0	0	0	0	0	0	0	0	0
6c54035bb9f80c49cfcea69efdb2ce2d	18	0	0	0	0	0	14	56	20	8	0	0	102	66	13	0	12	10	20	4	14	10	0	8	0	36	28	10	110	58	0	0	0	0	0	0	0	0	0	4	4	0	3	0	42	56	0	372	196
6c67359cd3b679eca41b9af02fb30574	0	0	0	0	0	0	0	0	0	0	0	0	0	0	0	0	0	0	0	0	0	0	0	0	0	0	0	0	0	0	0	0	0	0	0	4	1	0	0	0	0	0	0	0	0	0	0	0	0
6cf3fee9dc1af1b6b049921d1da04dd1	0	0	0	0	0	0	0	1	0	0	0	0	0	0	0	0	0	0	0	0	0	0	0	0	0	0	0	0	0	0	0	0	0	0	0	0	0	0	0	0	0	0	0	0	0	0	0	0	0
6d073887defa05e9eb433e3255817d35	0	0	0	0	0	0	0	0	0	0	0	0	0	0	0	0	0	0	0	0	0	0	0	0	0	0	0	2	0	0	0	0	0	0	0	0	0	0	0	0	0	0	0	0	0	0	0	0	0
6d07d7a359a51a488836a61aa43b58e6	0	0	0	0	0	0	0	0	0	0	0	0	0	16	0	0	0	0	0	0	0	0	0	0	0	0	0	0	0	0	0	0	0	0	0	0	0	0	0	0	0	0	0	0	0	0	0	0	0
6d0911f50735217a07b864ef2148c7cc	0	0	0	0	0	0	0	0	0	0	0	0	0	0	0	0	0	0	0	0	0	0	0	0	0	0	2	0	0	0	0	0	0	0	0	0	0	0	0	0	0	0	0	0	0	0	0	0	0
6d128613c68bbfb238711a481d8caf6d	0	0	19	0	0	0	0	0	0	0	0	0	0	0	0	0	0	0	0	0	0	0	0	0	0	0	0	0	0	0	0	0	0	0	0	0	0	0	0	0	0	0	0	0	0	0	0	0	0
6d58b6c9372262a925ef85d00cfd9e54	0	0	0	0	0	0	0	0	0	0	0	0	0	0	0	0	0	0	0	0	0	0	0	0	0	0	0	2	0	0	0	0	0	0	0	0	0	0	0	0	0	0	0	0	0	0	0	0	0
6d595a7c3c8b0e54120e96c7f4ec16f4	0	0	0	0	0	0	0	0	0	0	0	0	0	1	0	0	0	0	0	0	0	0	0	0	0	0	0	0	8	0	0	0	0	0	0	0	0	0	0	0	0	0	0	3	2	4	0	4	7
6d688ffa4e255cfceee5e7e2dab9e439	0	0	0	0	0	0	0	0	0	0	0	0	0	2	0	0	0	0	0	0	0	0	0	0	0	0	0	0	0	0	0	0	0	0	0	0	0	0	0	0	0	0	0	0	0	0	0	0	0
6d721874cb89b0936767f1bfb23fdce2	0	0	3	0	0	0	0	0	0	0	0	0	0	0	0	0	0	0	0	0	0	0	0	0	0	0	0	0	0	0	0	0	0	0	0	0	0	0	0	0	0	0	0	0	0	0	0	0	0
6d7a3da3b0387e305eb7e452d836920a	0	0	0	0	0	0	0	0	3	0	0	0	0	0	0	0	0	0	0	0	0	0	0	0	0	0	0	0	0	0	0	0	0	0	0	0	0	0	0	0	0	0	0	0	0	0	0	0	0
6d803ef384e41fc1b080be81a8e9833d	0	0	0	0	0	0	0	0	0	0	0	0	0	58	0	0	0	0	0	0	0	0	0	0	0	0	0	0	0	0	0	0	0	0	0	0	0	0	0	0	0	0	0	0	0	0	0	0	0
6e04672212d1cb236dbbff5570d2ade6	0	0	0	0	0	0	0	0	0	0	0	0	0	0	0	0	0	0	0	0	0	0	0	0	0	0	0	0	0	0	2	0	0	0	0	0	5	0	0	0	0	0	0	0	0	0	0	0	0
6e099c70a09bf889fd340f7d828642bc	0	0	0	0	3	0	0	0	0	0	0	0	0	0	0	0	0	0	0	0	0	0	0	0	0	0	0	0	0	0	0	0	0	0	0	0	0	0	0	0	0	0	0	0	0	0	0	0	0
6e5972fd280df98bf5199d50ed48c31c	0	0	0	0	0	0	0	0	0	0	0	0	0	0	0	0	0	0	0	0	0	0	0	0	0	0	0	0	0	0	2	0	0	0	0	0	0	0	0	0	0	0	0	0	0	0	0	0	0
6e63b622855aea7ca9d8c6a68667360a	0	0	0	0	0	0	0	0	0	0	0	0	0	0	0	0	0	1	0	0	0	0	0	0	1	0	0	0	0	0	0	0	0	0	0	0	0	0	0	0	0	0	0	0	0	0	0	0	0
6e6cccabe79ea03ef98b0e4ae6b73810	0	0	0	0	1	0	0	0	2	0	0	0	0	0	0	0	0	0	0	0	0	0	0	0	0	0	0	0	0	0	0	0	0	0	0	0	0	0	0	0	6	1	0	0	1	4	5	0	1
6e6e5fc098aba1f4ee42dab3587ebc63	0	0	0	0	0	0	0	0	0	0	0	0	0	0	0	0	0	0	0	0	0	0	0	0	0	0	0	0	0	0	0	0	0	0	7	0	0	0	0	0	0	0	0	0	0	0	0	0	0
6e8a5f008b21277ae425360c287eff2c	0	0	0	0	0	0	0	0	0	0	0	0	0	0	0	0	0	0	0	0	0	0	0	0	0	0	0	0	0	0	0	0	0	0	0	0	2	0	0	0	0	0	0	0	0	0	2	0	0
6ea1a72de85aeac85dce63bdbb30248b	0	0	0	0	0	0	0	0	1	0	0	0	0	0	0	0	0	0	0	0	0	0	0	0	0	0	0	0	4	0	0	0	0	0	0	0	0	0	0	0	0	0	0	0	0	0	0	0	0
6f042044c28c4c37a0d101779960306c	0	0	0	0	0	0	0	0	0	0	0	0	0	0	0	0	0	0	0	0	0	0	2	0	0	0	0	0	0	0	0	0	0	0	0	0	0	0	0	0	0	0	0	0	0	0	0	0	0
6f23e1c02767ffe8c4bbe058d0b02d44	0	0	0	0	0	0	138	46	35	0	0	0	0	136	1	0	0	0	4	6	0	0	0	0	0	12	6	4	0	0	35	0	0	0	0	0	0	0	0	0	0	0	0	0	0	0	0	0	0
6f3f70cb5bd6fa7b68edda91a06aae11	0	0	0	0	0	0	0	0	0	0	0	0	0	0	0	0	0	4	0	0	0	0	0	0	12	0	0	0	0	0	0	0	0	0	0	0	0	0	0	0	0	0	0	0	0	0	0	0	0
6f6117601e278292e6ffb4f922203a83	0	0	0	0	0	0	0	0	0	0	0	0	0	0	0	0	0	0	0	0	0	0	0	0	0	0	0	0	0	0	0	0	2	0	0	0	0	0	0	0	0	0	0	0	0	0	0	0	0
700301468881480fbd055003ac1e0a9f	0	0	0	0	2	0	0	0	0	0	0	0	0	0	0	0	0	0	0	0	0	0	0	0	0	0	0	0	0	0	0	0	0	0	0	0	0	0	0	0	0	0	0	0	0	0	0	0	0
700eec8ad0206b0a6a26574f1ee8cad1	0	0	0	0	0	0	0	0	0	0	0	2	0	0	0	0	0	0	0	0	0	0	0	0	0	0	0	0	0	0	0	0	0	0	0	0	0	0	0	0	0	0	0	0	0	0	0	0	0
7048f4e61a52250982d31d077db0d171	0	0	0	0	0	0	0	0	0	0	0	0	0	0	0	0	0	0	0	0	0	0	0	0	0	0	0	0	0	1	0	0	0	0	0	0	0	0	0	0	0	0	0	0	0	0	0	0	4
7055829197fa616ee03f8a08898be0d9	0	0	0	0	0	0	0	0	0	0	0	0	0	0	0	0	0	0	0	0	0	0	0	0	0	0	0	0	0	0	0	0	0	0	1	0	0	0	0	0	0	0	0	0	0	0	0	0	0
7086c7424d6251fabbec0a40cf2d9c78	0	0	0	0	0	0	0	0	0	0	0	0	0	0	0	0	0	0	0	0	0	0	0	0	0	0	0	0	26	0	0	0	0	0	0	0	0	0	0	0	0	0	0	0	0	0	0	0	0
70a8db07c1fa278f8f18ba6353964f79	0	30	0	0	0	0	16	18	18	0	3	0	6	32	20	0	0	4	0	0	0	0	0	0	0	29	6	0	14	0	4	0	0	0	0	0	0	0	0	0	0	0	0	0	0	0	0	0	0
70b816733371e46e08e254c7946a9921	0	0	0	0	0	0	0	0	0	0	0	0	0	0	0	0	0	0	0	0	0	0	0	0	2	0	0	0	0	0	0	0	0	0	0	0	0	0	0	0	0	0	0	0	0	0	0	0	0
71270c5d73ce95c167e9186f6b6d076b	0	0	0	0	0	0	0	1	0	0	0	0	0	0	0	0	0	0	0	0	6	0	0	0	0	0	0	0	0	0	0	0	0	0	2	0	0	0	0	0	0	0	0	0	1	0	0	0	0
71529388508de8b74d47df0a587ee9ba	0	0	0	0	0	0	0	0	0	0	0	0	0	0	0	0	0	0	0	0	0	0	0	0	0	0	0	0	0	0	0	0	0	0	0	0	1	0	0	0	0	0	0	0	0	0	0	0	0
71aa26e1cbbd1fbaf93b03730307aca9	0	0	0	0	0	0	0	0	0	0	0	0	2	0	0	0	0	0	0	0	0	0	0	0	0	0	0	0	0	0	0	0	0	0	0	0	0	0	0	0	0	0	0	0	0	0	0	0	0
71df11603f46848fbd9e705bba9f4e17	0	0	0	0	0	0	0	0	0	0	11	0	0	0	1	0	0	0	0	0	0	0	0	0	0	0	0	0	0	0	0	0	0	0	0	0	0	0	0	0	0	0	0	0	0	0	0	0	0
71e7bdc7345fc9bd390737630f3be386	0	0	0	0	0	0	1	2	2	4	3	0	0	0	0	0	0	0	0	0	2	2	2	2	2	2	0	1	0	0	2	0	0	0	0	0	0	0	0	0	0	0	0	0	0	0	0	0	0
71e9159980405ea3208e3bdac4baa29d	0	0	0	0	0	0	0	0	0	0	0	0	0	0	0	0	0	5	0	0	0	0	0	0	0	0	0	0	0	0	0	0	0	2	0	0	0	0	0	0	0	0	0	0	0	0	0	0	0
71f5a35c9078546faaf3dfe9e4660712	0	0	0	0	0	0	4	1	0	0	0	0	0	0	0	0	0	18	0	106	6	0	0	0	0	4	0	0	0	0	0	0	0	0	0	8	0	0	0	0	0	0	0	0	0	0	0	0	0
7224cf9a004e7232c51e7630584e5304	0	0	0	0	0	0	0	3	0	0	0	0	0	2	0	0	0	0	0	14	2	0	0	0	0	0	0	0	0	0	0	0	0	0	0	2	0	0	0	0	0	0	0	0	0	0	0	0	0
722d00932ccfe31a948f2888409041c6	0	0	0	0	0	0	0	0	0	0	0	0	0	0	0	0	0	0	0	0	0	0	0	0	0	0	0	0	0	0	0	0	0	0	0	1	0	0	0	0	0	0	0	0	0	0	0	0	0
7255b84b31f673f99249f0632852aa8a	0	0	0	0	0	0	0	0	0	0	0	0	0	0	0	0	0	0	0	0	0	0	0	0	0	2	0	0	0	0	0	0	0	0	0	0	0	0	0	0	0	0	0	0	0	0	0	0	0
726ecffd854d935ff3321af895daf364	0	0	0	0	0	0	0	0	0	0	2	0	0	0	0	0	0	0	0	0	0	0	0	0	0	0	0	0	0	0	0	0	0	0	0	0	0	0	0	0	0	0	0	0	0	0	0	0	0
7297b4cbdcd48391a544c2fdae4f9b45	0	0	0	0	0	0	0	0	0	0	0	0	0	0	0	0	0	0	0	0	0	0	0	0	0	0	0	0	2	0	0	0	0	0	0	0	0	0	0	0	0	0	0	0	0	0	0	0	0
72e9b3f76e4ae0cd8171037e0ed8edb2	0	0	0	0	0	0	0	0	0	0	0	0	0	0	0	0	0	0	0	0	0	0	0	0	0	0	0	2	0	0	0	0	0	0	0	0	0	0	0	0	0	0	0	0	0	0	0	0	0
72fc70d75aaf080f3a89da3440be1a4e	0	0	0	0	0	0	2	8	0	3	0	0	4	88	0	0	0	0	4	0	4	0	0	0	0	0	4	2	19	0	0	0	0	0	0	0	0	0	0	0	0	0	0	0	0	0	0	16	0
732e80d5cbc2be9ec94b5225fb86d839	0	0	0	0	0	0	0	0	0	0	0	0	0	0	0	0	0	0	0	0	2	0	0	0	0	0	0	0	0	0	0	0	0	0	0	0	0	0	0	0	0	0	0	0	0	0	0	0	0
734011942ade54e23900ff92013ea0be	0	0	0	0	0	0	0	0	0	0	0	0	0	0	0	0	0	0	0	0	0	0	0	0	0	0	0	0	0	0	0	0	0	0	0	0	0	0	1	0	0	0	0	0	0	0	0	0	0
734d0edf2d76f8c776e535388c01a704	0	0	0	0	0	0	0	0	0	0	0	0	0	0	0	0	0	0	0	0	0	0	0	0	0	0	0	0	0	0	0	0	0	0	0	0	0	0	1	0	0	0	0	0	0	0	0	0	0
736c0f97c2baed4733d3fa6cf0f22e27	0	0	0	0	0	0	0	0	0	0	0	0	1	0	0	0	0	0	0	0	0	0	0	0	0	0	0	0	0	0	0	0	0	0	0	0	0	0	0	0	0	0	0	0	0	0	0	0	0
736de65874629ebcbfa94260045dc11f	4	0	0	0	0	0	0	0	0	0	0	0	4	0	0	0	0	0	0	0	0	0	0	0	0	0	0	0	0	0	0	0	0	0	0	3	0	0	0	0	0	0	0	0	0	0	3	0	0
7375b2deb026559720bcbd0071f26ec3	0	0	0	0	0	0	0	0	0	0	0	0	0	0	0	0	0	0	0	0	0	0	0	0	0	0	0	0	0	0	10	0	0	0	0	0	0	0	0	0	0	0	0	0	0	0	0	0	0
737dcf7bf2f4be89cf7f775698bdd91c	0	0	0	0	0	0	0	0	0	0	0	0	0	0	0	0	0	0	0	0	0	0	0	0	0	0	0	0	0	0	0	0	0	0	0	2	0	0	0	0	0	0	0	0	0	0	0	0	0
7383f3f5a44861e675e4b02868c42c1e	6	0	0	0	0	0	0	13	0	0	0	0	0	8	0	0	0	0	0	0	0	0	0	0	0	8	3	0	0	0	4	2	0	0	14	4	0	0	0	0	0	0	0	0	0	0	0	0	0
73a01941235d3e94821752f4bf17b9a6	0	0	0	0	0	0	0	0	0	0	0	0	0	0	0	0	0	0	0	0	0	0	0	0	0	0	0	0	0	0	0	0	0	0	0	0	0	0	0	3	0	0	0	0	0	0	0	0	0
73b63bbe2a36513f33e4e5e506383307	24	23	0	0	0	0	0	0	0	0	0	19	5	7	6	22	0	0	0	13	12	29	0	0	16	18	0	0	22	6	18	0	0	0	0	0	0	0	0	0	0	0	0	0	0	0	0	0	0
73dbc7e3b131091729a894d95f597306	0	0	0	0	0	3	0	0	0	0	0	0	0	0	0	0	0	0	2	3	0	0	0	2	0	0	0	0	0	0	0	0	0	0	0	0	0	0	0	0	0	0	0	0	0	0	0	0	0
73df5759713bf05a8469de34f8979ca5	0	0	0	0	0	0	0	0	0	0	0	0	0	0	0	0	0	0	0	0	0	0	0	0	0	0	0	2	0	0	0	0	0	0	0	0	0	0	0	0	0	0	0	0	0	0	0	0	0
73f64e13f391e428b86aa181a3cb8fdf	0	26	0	0	0	0	0	14	4	0	0	0	8	8	0	15	39	85	0	15	14	0	0	4	0	0	0	9	8	0	20	6	6	0	0	20	0	0	0	0	0	0	0	0	0	0	0	0	0
74095d8beb5c9723f9f62deab524ff88	0	0	0	0	0	0	0	0	0	0	0	0	0	0	0	0	0	0	0	0	0	0	0	0	2	0	0	0	0	0	0	0	0	0	0	0	0	0	0	0	0	0	0	0	0	0	0	0	0
741f3272adf043acc446edf9ec77c47f	0	0	0	0	0	0	0	0	0	0	0	0	0	0	0	0	2	0	0	0	0	0	0	0	0	0	0	0	0	0	0	0	0	0	0	0	0	0	0	0	0	0	0	0	0	0	0	0	0
742f4d336068a0055a24fa0fa229f84d	0	0	0	0	0	0	0	0	0	0	0	0	0	0	0	0	0	0	0	0	0	0	0	0	0	0	0	0	0	0	0	0	0	2	0	1	0	0	0	0	0	0	0	0	0	0	0	0	0
743ac349a3a8544743ad4e4190f42a17	0	0	0	0	0	0	0	0	0	0	0	0	0	0	0	0	0	0	0	0	0	0	0	0	0	0	0	0	0	0	0	0	2	0	0	0	0	0	0	0	0	0	0	0	0	0	0	0	0
745c3ac227a4247176d141651702c2cd	4	0	0	0	0	0	0	0	0	0	0	0	0	0	0	0	0	0	0	0	0	0	0	0	0	0	0	0	0	0	0	0	0	0	0	0	0	0	0	0	0	0	0	0	0	0	0	0	0
747af1757c201f308ebf27f1f09210cd	0	0	0	3	0	0	0	0	0	0	0	0	0	0	0	0	0	0	0	0	0	0	0	0	0	0	0	0	0	0	0	0	0	0	0	0	0	0	0	0	0	0	0	0	0	0	0	0	0
748e25c8c457e6c83b62ca07496d0f33	0	0	0	0	0	0	0	0	0	0	0	0	0	0	0	0	0	0	0	0	0	0	0	0	0	0	0	0	0	0	0	0	0	2	0	0	0	0	0	0	0	0	0	0	0	0	0	0	0
749cc7d26b40e7be3b68e10d72ad0d84	0	0	0	0	0	0	0	0	0	0	0	3	0	0	0	0	0	0	0	0	0	0	0	0	0	0	0	0	0	0	0	0	0	0	0	0	0	0	0	0	0	0	0	0	0	0	0	0	0
749f9eae597a0b081b0f4c84a31d6eb9	0	0	33	0	0	0	2	2	0	0	4	2	0	0	0	0	3	16	0	10	2	0	0	0	0	21	0	2	2	0	6	0	0	1	0	14	0	0	0	0	0	0	0	0	12	9	0	1	1
74b80b694392c31f55eb7d26589da1ef	0	0	0	0	0	0	0	22	75	22	0	0	88	92	0	0	6	0	0	0	161	0	17	0	28	0	0	42	89	29	0	91	20	0	0	13	74	0	23	0	0	0	0	0	0	0	0	0	0
74f173d6b6a257ed247bbc20eccf01ee	0	0	0	0	0	0	0	0	0	0	0	0	0	0	0	0	0	0	0	0	0	1	0	0	0	0	0	0	0	0	0	0	0	0	0	0	0	0	0	0	0	0	0	0	0	0	0	0	0
7510c215df2958410024a38ce1020dc5	0	0	0	0	0	0	0	0	0	0	0	0	20	0	0	0	0	0	0	0	0	0	0	0	0	0	0	0	0	0	0	0	0	0	0	0	0	0	0	0	0	0	0	0	0	0	0	0	0
751308a9cb2eb49067f262838eb2f5a1	0	0	0	0	0	0	0	0	0	0	0	0	0	0	0	0	0	0	0	0	0	0	0	0	0	0	0	0	0	0	0	0	0	0	0	0	16	0	0	0	0	0	0	0	0	0	0	0	0
7531f0409fd5b1c9d170d50f84383dfc	12	0	0	0	0	0	2	0	0	0	0	0	0	0	0	2	0	0	0	4	2	0	0	0	0	4	0	0	0	0	0	0	0	0	2	2	0	0	0	0	10	0	0	0	0	6	16	2	0
7539714e9b66cc4f933b5e55f1074506	0	0	0	0	0	0	0	0	0	0	0	0	0	0	0	0	0	0	0	0	0	0	0	0	0	1	0	0	0	0	0	0	0	0	0	0	0	0	0	0	0	0	0	0	0	0	0	0	0
758dde0547aae5da57791ed1458f18b9	0	8	0	0	0	0	0	0	0	0	0	0	0	0	0	0	0	0	0	0	0	0	0	0	0	0	0	0	0	0	0	0	0	0	0	0	0	0	0	0	0	0	0	0	0	0	0	0	0
759ea3a307079d78d8222a8b236ac348	85	97	0	215	184	559	86	76	20	22	10	0	35	31	22	67	36	24	58	107	18	14	35	42	33	33	57	32	60	8	30	231	92	0	100	190	1354	160	151	74	0	0	0	0	0	2	3	0	0
75b69be5a61d5fde90d6374b056b31e4	0	0	2	0	0	0	0	0	0	1	0	0	0	0	0	0	0	0	0	0	0	0	0	0	0	0	0	0	0	0	0	0	0	0	0	0	0	0	0	0	0	0	0	0	0	0	0	0	0
75eccf6dd39939b0e8cd3b17cb2e40db	0	0	0	0	0	0	0	0	0	0	0	0	0	0	0	0	0	0	0	0	0	0	0	0	0	0	0	0	0	0	1	0	0	0	0	0	0	0	0	0	0	0	3	0	0	0	1	0	0
75fdade0c1b466a79ab097a8225fe2c9	0	0	0	0	0	0	0	0	0	1	0	0	0	0	0	0	0	0	0	0	0	0	0	0	0	2	0	0	4	0	0	0	0	0	0	0	0	0	0	0	0	0	0	0	0	0	0	18	1
76129043481ddb2645c1809c127640ea	0	0	0	0	0	0	0	0	0	0	0	0	0	0	0	0	0	0	0	0	0	0	0	0	0	0	0	0	0	0	0	0	0	0	0	0	0	2	0	0	0	0	0	0	0	0	0	0	0
76169bf0e68499375e6df6d5959d0728	0	0	0	0	0	0	0	0	0	0	0	0	0	0	0	0	0	6	0	0	0	0	0	0	0	0	0	0	0	0	0	0	0	0	0	0	0	0	0	0	0	0	0	0	0	0	0	0	0
7635338b79d56b8ad1615077d54fa5c0	0	0	0	0	0	0	0	0	0	0	0	0	0	0	1	0	0	0	0	0	0	0	0	0	0	0	0	0	0	0	0	0	0	0	0	0	0	0	0	0	0	0	0	0	0	0	0	0	0
7650e1820948959879b70722f02d1a91	0	0	0	0	0	0	0	0	0	0	0	0	1	0	0	0	0	0	0	0	0	0	0	0	0	0	0	0	0	0	0	0	0	0	0	0	0	0	0	0	0	0	0	0	0	0	0	0	0
76ae53db8ca625a4a02e4f8616fa8675	0	0	0	0	0	0	0	0	0	0	15	0	0	0	0	0	0	0	0	0	0	0	0	0	0	0	0	0	0	0	0	0	0	0	0	0	0	0	0	0	0	0	0	0	0	0	0	0	0
76b298fe2fc71482d024771b1641abc1	0	0	0	0	0	2	0	0	0	0	0	0	0	0	0	0	0	0	0	0	0	0	0	0	0	0	0	0	0	0	0	0	0	0	0	0	0	0	0	0	0	0	0	0	0	0	0	0	0
76c5087b07295b9dcef1c04f14474bf1	0	0	0	0	0	0	0	2	0	0	0	0	0	0	0	0	0	0	0	0	0	0	0	0	0	0	0	0	0	0	0	0	0	0	0	0	0	0	0	0	0	0	6	0	0	1	0	2	0
771b06c89d5e7bc8521e9c6a4f4e50d5	0	0	0	0	0	0	0	0	0	0	0	0	0	0	0	0	0	0	0	0	0	0	0	0	0	0	0	2	0	0	0	0	0	0	0	0	0	0	0	0	0	0	0	0	0	0	0	0	0
774a2b5e421b8b8d4b133a0113a8b01c	0	0	0	0	0	0	0	0	0	0	0	0	0	0	0	0	0	0	7	0	0	0	0	0	0	2	0	0	0	0	0	0	0	0	0	0	0	0	0	0	93	60	333	0	12	130	154	1	0
77563b31d0be39f7046e2db9d51e902b	267	27	0	0	0	0	360	518	308	16	24	232	682	11	17	0	0	78	48	25	411	418	50	2	0	286	969	86	64	0	9	0	0	0	0	126	0	0	6	0	0	0	0	0	0	0	0	2	0
777d23afcf191c2069bbea666d245f75	0	0	0	0	0	0	2	0	0	0	0	0	0	0	0	0	0	0	0	0	0	0	0	0	0	0	0	0	0	0	0	0	0	0	0	1	2	0	0	0	0	0	0	1	0	2	0	0	0
77b71e03d7e46fac0637ea24a3c822ea	0	0	0	0	0	0	0	0	0	1	0	0	0	0	0	0	0	0	0	0	0	0	0	0	0	0	0	0	0	0	0	0	0	0	0	0	0	0	0	0	0	0	0	0	0	0	0	0	0
77be1cf02bf620541db48a49d6c17cef	0	0	0	0	0	0	0	0	0	0	0	0	0	0	0	0	0	0	0	0	0	0	0	0	0	6	0	0	0	0	0	0	0	0	0	0	0	0	0	0	0	0	0	0	0	0	0	0	0
77eba2b3d6bb310f5dc54a3a6745b490	0	0	0	0	0	0	0	0	0	0	0	0	0	0	0	0	0	0	2	0	0	0	0	0	0	0	0	0	0	0	0	0	0	0	0	0	0	0	0	0	0	0	0	0	0	0	0	0	0
77eec85a31fe9830adeaa130792db6ce	0	0	0	0	0	0	0	0	0	0	0	0	0	0	0	24	0	0	0	0	0	56	0	20	30	0	0	0	0	0	0	0	0	0	12	0	0	0	0	22	0	0	0	0	0	0	0	0	3
7817803c00733eee3668f6db1f95e922	0	0	0	0	0	0	0	6	0	0	0	0	2	0	0	0	0	0	0	0	0	2	0	1	0	0	0	0	0	2	0	0	0	0	8	0	0	0	0	0	0	0	0	0	0	0	0	0	0
783f99b9152b323bb10b8f660d5c45ff	0	0	0	0	0	0	0	0	0	0	0	0	0	0	1	0	0	0	0	0	0	0	0	0	0	0	0	0	0	0	0	0	0	0	0	0	0	0	0	0	0	0	0	0	0	0	0	0	0
7841d1ddafae10b61ef51bc9bd3b63fe	0	0	0	0	0	0	0	0	0	0	0	0	0	2	0	0	0	0	0	0	0	0	0	0	0	0	0	0	0	0	0	0	0	0	0	0	0	0	0	0	3	4	0	0	0	0	9	10	54
7883e7491bb95662fde540c48bf04e23	0	0	0	0	0	0	0	0	0	0	0	0	0	0	0	0	0	0	0	0	0	0	0	0	0	0	0	0	0	0	0	0	0	0	0	0	0	0	0	2	0	0	0	0	0	0	0	0	0
7894746c3da184cdaaafd6119cf1acfa	0	0	0	0	0	0	0	0	0	0	0	0	0	0	0	0	0	0	0	0	0	0	0	0	1	0	0	0	0	0	0	0	0	0	0	0	0	0	0	0	0	0	0	0	0	0	0	0	0
7925db232ffab3c0aa7f0e58eee03329	0	0	0	0	0	0	0	0	0	0	0	0	0	0	0	0	0	0	0	0	1	0	0	0	0	0	0	0	0	0	0	0	0	0	0	0	0	0	0	0	0	0	0	0	0	0	0	0	0
795792cddb44d253b4eafa655007947d	0	0	0	0	0	0	0	0	0	0	0	0	0	0	0	4	0	0	0	2	0	0	0	0	0	0	0	0	0	0	2	0	0	0	0	0	3	0	0	0	0	0	0	0	0	4	0	0	4
7958b5f34bc64058f182fe7453506236	0	0	0	0	2	0	0	0	0	0	0	0	0	0	0	0	0	0	0	0	0	0	0	0	0	0	0	0	0	0	0	0	0	0	0	0	0	0	0	0	0	0	0	0	0	0	0	0	0
797c0057510e5e609f93e9cc0f9f91bb	0	0	0	0	0	0	0	0	0	0	1	0	0	0	0	0	0	0	0	0	0	0	0	0	0	0	54	0	0	0	0	0	0	0	0	0	0	0	0	0	0	0	0	0	0	0	0	0	1
7994e93784cfd5f045645fc9675ed328	0	0	0	0	0	0	0	0	0	0	0	0	0	0	0	0	0	0	0	0	0	0	0	0	0	0	19	0	0	19	14	0	0	0	0	0	0	0	0	0	0	0	0	0	1	0	13	5	996
7999eec02669ba0ff0f33d7e2c167f7d	0	0	0	0	0	0	0	0	0	0	0	0	0	0	0	0	0	0	0	0	0	0	0	0	0	0	0	0	0	0	0	0	0	0	0	1	0	0	0	0	0	0	0	0	0	0	0	0	0
79d5b3debee64c223b5d256283e518a8	0	3	0	0	0	0	0	0	0	0	0	1	0	0	0	0	0	0	0	0	0	0	0	0	0	0	0	0	0	0	0	0	0	0	2	0	4	0	0	5	0	0	0	0	0	0	0	0	2
7a1e74efafab43ef9c34c2d8b630c7f6	0	21	30	7	5	76	3	0	6	20	0	23	0	0	10	0	4	68	0	10	10	9	24	6	10	14	12	7	12	24	0	0	10	0	6	7	34	6	0	8	0	0	0	0	0	0	0	1	9
7a5cb07644a19d0372a3e3e460c32029	0	0	0	0	0	0	28	0	0	0	0	0	0	69	0	0	0	0	0	0	0	0	0	0	0	0	0	0	0	40	53	0	0	0	0	0	0	12	0	0	0	0	0	0	0	0	0	0	0
7a607a13b4eb19a052b58579103b40ad	0	0	0	0	0	0	0	0	0	0	0	0	0	0	0	0	0	0	0	0	0	0	0	0	0	0	0	0	0	0	0	0	0	0	2	0	0	0	0	0	0	0	0	0	0	0	0	0	0
7a95956aac4efeeaf841aa2314648645	0	0	0	0	0	0	0	0	0	0	0	0	0	0	0	0	0	0	0	0	0	0	0	0	0	0	0	0	0	0	0	0	0	0	0	0	0	0	0	1	0	0	0	0	0	0	0	0	0
7aa70d85ea489c98ad16e48a8b93faf5	0	38	0	3	0	0	8	0	0	0	14	6	2	0	0	0	0	0	0	0	0	8	2	0	4	4	19	1	0	0	0	0	0	0	0	6	0	0	6	2	0	0	0	0	0	0	0	0	0
7acfac6c4676f19cb1c3a8114219ff2f	0	0	0	0	0	0	1	0	0	0	0	0	0	0	0	0	0	0	0	0	0	0	0	0	0	0	0	0	0	0	0	0	0	0	0	0	0	0	0	0	0	0	0	0	0	0	0	0	0
7ad95d1cf03c6f624609e96a66cdcb66	0	0	0	0	0	0	0	0	2	0	0	0	0	0	0	0	0	0	0	0	0	0	0	0	0	0	0	0	0	0	0	0	0	0	0	0	0	0	0	0	0	0	0	0	0	0	0	0	0
7adc56aa5868316ffa2a99827b403e82	144	0	0	0	0	0	0	51	0	0	0	0	34	28	0	0	0	9	0	0	0	0	0	0	0	78	0	0	30	0	0	0	0	0	0	0	0	0	0	9	0	0	0	0	0	0	1012	14	0
7ae280c11c3656dd0771bbf3e76a791d	0	0	0	0	0	0	0	0	0	0	2	0	0	0	0	0	0	0	0	0	1	0	0	0	0	0	0	1	0	0	0	0	0	0	0	0	0	0	0	0	0	0	0	0	0	0	0	0	0
7af653e3ac8c33c3da760d726d36f8dd	0	0	0	0	0	0	0	0	0	0	0	0	0	0	0	0	0	2	0	0	0	0	0	0	0	0	0	0	0	0	0	0	0	0	0	0	0	0	0	0	0	0	0	0	0	0	0	0	0
7af9344b6763bfa8677cdaca994d6e20	0	0	0	0	10	0	0	1	0	0	0	0	0	0	0	0	0	1	0	0	0	0	0	0	0	0	0	0	0	0	0	0	0	0	0	0	0	0	0	0	0	0	0	0	0	0	0	0	0
7afa900e75e8bb125c4b2fc5d0477b97	0	0	0	0	0	0	28	35	0	9	0	0	54	30	0	0	0	0	0	0	0	0	0	0	0	0	7	20	28	16	0	0	0	0	0	0	0	0	0	0	0	0	0	0	4	0	16	34	28
7b3b480e5412a4cc7d739919ddd41aae	0	0	0	0	0	0	0	0	0	0	0	0	0	0	0	0	0	0	0	0	0	0	0	0	0	1	0	0	0	0	0	0	0	0	0	0	0	0	0	0	0	0	0	0	0	0	8	0	0
7b3d181093266412cb38c05acfc048ac	0	0	0	0	0	0	0	0	0	0	0	0	0	0	0	0	0	0	0	0	0	0	0	0	0	0	0	0	0	0	0	0	1	0	0	0	0	0	0	0	0	0	0	0	0	0	0	0	0
7b3fc0687f32f35a2cfba372c23cdb35	8	0	0	0	0	0	86	150	108	0	0	26	86	0	0	0	0	0	0	0	0	2	2	0	0	22	22	14	19	5	7	0	0	0	0	0	0	0	0	0	0	0	0	0	0	0	0	12	0
7b567470ef2089806726924c445f96dd	0	0	0	0	0	0	0	0	2	0	0	0	0	0	0	0	0	0	0	0	0	0	0	0	0	0	16	0	0	7	14	0	0	0	0	0	0	0	0	0	0	0	0	0	0	0	0	0	0
7b7becef2d28c022f35085b9b5accbe0	0	0	0	0	0	0	30	0	0	0	0	0	0	19	0	0	0	2	3	1	0	0	0	0	0	4	0	0	1	0	0	0	0	0	0	0	0	0	0	0	0	0	0	0	0	2	19	0	0
7bc49f65fe14d7b36cd37944cdb15021	0	0	0	0	0	4	3	2	0	0	0	0	1	0	0	0	0	0	0	0	3	0	0	0	6	0	0	0	0	0	0	0	0	0	0	0	0	1	0	0	0	0	0	0	0	0	0	0	0
7c53c6164efa2b5fac8613ff12506dde	0	0	0	0	0	0	3	0	0	0	0	0	0	1	0	0	0	0	0	0	0	0	0	0	0	0	0	0	0	0	0	0	0	0	0	0	0	0	0	0	0	0	0	0	0	0	0	0	0
7c693c16e8f9dc8601170a2fed62b57e	0	0	0	0	0	0	0	0	0	0	0	0	0	0	0	0	2	0	0	0	0	0	0	0	0	0	0	0	0	0	0	0	0	0	0	0	0	0	0	0	0	0	0	0	0	0	0	0	0
7c7cd4d3e341b69b8fe52fb7a11a73f8	0	0	0	0	0	0	0	0	0	0	0	0	0	0	0	0	0	0	0	0	0	0	0	0	0	0	0	0	0	0	0	0	0	1	0	2	0	0	0	1	0	0	0	0	0	0	0	0	0
7c7cdb91b7b3acde75ab99312085758d	0	0	0	0	0	0	0	0	0	0	0	0	0	0	0	0	0	0	0	2	7	0	0	0	0	0	0	0	0	0	0	0	0	0	0	0	0	0	0	0	0	0	0	0	0	11	0	0	6
7c8d0abbd84320114608a089dc844727	0	0	0	0	0	0	0	0	0	0	0	0	0	0	0	0	0	0	0	0	0	0	0	0	0	0	0	0	0	4	0	0	0	0	0	0	0	0	0	0	0	0	0	0	0	0	0	0	0
7cc89b2be32cd074e9ff82679aae25bc	0	0	0	0	0	0	0	0	0	0	0	0	0	0	0	0	0	0	0	0	0	4	0	1	0	0	0	0	0	0	0	0	0	0	0	0	0	0	0	0	0	0	0	0	0	0	0	0	0
7ceac79fc71cab7cc10e0fbcad7c6f7d	0	0	0	0	0	0	0	0	0	0	0	0	0	0	0	0	0	0	10	0	0	0	0	0	0	0	0	0	0	0	0	0	0	0	0	0	0	0	0	0	0	0	0	0	0	0	0	0	0
7d11ad502bbd31189d74503e6fe1704c	0	0	0	0	0	0	0	0	0	0	0	0	0	0	0	0	0	0	0	0	0	0	0	0	0	0	2	0	0	0	0	0	0	0	0	0	0	0	0	0	0	0	0	0	0	0	0	0	0
7d4fec1c0b47a41be54fd61eb5ec7d15	0	0	0	0	0	0	0	0	0	0	0	0	0	0	0	0	0	0	0	0	0	0	0	0	0	1	0	0	2	0	0	0	0	0	0	0	0	0	0	0	0	0	0	0	0	0	0	0	0
7d58c463e2512ceaf2b25bc6759ba6d4	0	0	0	0	0	0	0	0	0	0	0	0	0	0	0	0	0	0	0	0	0	0	0	0	0	0	0	0	2	0	0	0	0	0	0	0	0	0	0	0	0	0	5	0	0	0	0	0	2
7d62a5236573767cc38972c88e1067ee	0	0	0	0	0	0	0	0	0	0	0	0	0	0	0	0	0	0	0	0	0	2	0	0	0	0	0	0	0	0	0	0	0	0	0	0	0	0	0	0	0	0	0	0	0	0	0	0	0
7d65550531196fa627e8f02321059c03	0	0	0	3	0	0	0	0	0	0	0	0	0	0	0	0	0	0	0	0	0	0	0	0	0	0	0	0	0	0	0	0	0	0	0	0	0	0	0	0	0	0	0	0	0	0	0	0	0
7d7abfd0e7b69bab88c071c9cbc3fc94	0	0	41	0	0	0	0	0	4	0	0	0	0	0	32	0	0	0	0	0	2	0	24	12	0	0	0	0	0	31	0	0	0	0	14	0	0	0	7	0	0	1	0	0	0	0	0	0	0
7d9d8c4c7288f002a2ccb07e95667f09	0	0	0	0	0	0	0	0	0	0	0	0	0	0	0	0	0	0	0	0	0	0	0	0	0	0	0	0	0	0	0	0	0	0	2	0	0	0	0	0	0	0	0	0	0	0	0	0	0
7dad1d4f888497a87bc9329c32e92845	0	2	0	0	0	0	0	0	2	0	0	0	0	0	0	0	0	0	2	2	2	2	0	0	0	1	2	0	4	0	0	0	0	0	0	0	0	0	0	0	0	0	16	0	0	10	2	2	20
7daffc21418207b4374c44fe46f33865	0	0	0	0	0	0	0	1	0	0	0	1	0	0	0	0	0	0	0	0	0	0	0	0	0	0	0	0	0	0	0	0	0	0	0	0	0	0	0	0	0	0	0	0	0	0	0	0	0
7db59e0c8cea2adeca43893ec2834e9d	1	0	0	0	0	0	0	0	0	0	0	0	0	0	0	0	0	0	0	0	0	0	0	0	0	0	0	0	0	0	0	0	0	1	0	0	0	0	0	7	0	0	0	0	0	0	0	0	0
7dc37edbeaf2e4a8b6fb45f024954d05	0	0	0	0	0	0	0	0	0	0	0	0	0	0	1	0	0	0	0	0	0	0	0	0	0	0	0	0	0	0	0	0	0	0	0	0	0	0	0	0	0	0	0	0	0	0	0	0	0
7de976d5edfae0279fd6400aa1b7beeb	0	7	22	9	22	18	58	8	2	49	0	19	16	28	1	1	6	4	34	4	6	8	2	2	0	40	38	24	64	9	2	8	11	16	10	130	34	28	49	0	0	0	0	0	0	0	0	0	0
7dfc1fd397f47350780f454c588a6b22	0	0	0	0	0	0	0	0	0	0	0	0	0	0	0	0	0	0	0	0	0	0	0	2	0	0	0	0	0	0	0	0	0	0	0	0	0	0	0	0	0	0	0	0	0	0	0	0	0
7e0dc4aa8b5b790a2d7dd483fea0b2da	0	0	0	0	0	0	0	0	0	0	0	0	0	0	0	0	0	0	0	0	0	0	0	0	0	0	1	0	2	0	0	0	0	0	0	0	0	0	0	0	0	0	5	0	0	4	4	72	10
7e247ec2d4b2ff03aeb2bc80a8a5ceda	1	2	0	0	0	0	0	0	1	2	0	2	0	0	0	0	0	0	0	0	0	0	0	0	0	0	0	1	0	0	0	0	0	0	0	0	0	0	0	0	0	0	0	0	0	0	0	0	0
7e4278714a6b0249fdea656e958f47a6	0	0	0	0	0	0	0	0	0	0	0	0	0	0	0	0	0	0	0	0	1	0	0	0	0	0	0	0	0	0	0	0	0	0	0	0	0	0	0	0	0	0	0	0	0	0	0	0	0
7e47b8335433be91f34ffe8080502e47	0	5	0	0	0	0	2	0	0	0	0	0	4	0	0	0	6	0	0	2	1	4	0	0	0	2	0	0	0	0	0	0	0	0	0	7	0	0	0	0	0	0	0	0	0	0	0	0	0
7e68ca5812eebb2aa1746f497a8ed916	0	0	0	0	0	0	0	0	0	0	0	0	0	0	0	0	0	0	0	0	0	0	0	1	0	0	0	0	0	0	0	0	0	0	0	0	0	0	0	0	0	0	0	0	0	0	0	0	0
7e9a6ccc1eb1edaf82746f4eb2c55279	0	0	0	0	0	0	0	0	0	8	0	0	0	0	0	0	6	2	0	0	1	3	0	0	0	0	0	0	0	4	0	0	0	0	0	0	0	0	0	0	0	0	0	0	0	0	0	0	2
7eacd9ef86db4e9b274466f5dd1dcce3	0	0	0	0	0	0	0	0	0	0	0	0	0	0	0	0	0	0	0	0	0	0	0	0	1	0	0	0	0	0	0	0	0	0	0	0	0	0	0	0	0	0	0	0	0	0	0	0	0
7eadbfc14c9148cb92c626c3ff08a7b1	0	0	0	0	0	0	0	4	3	0	0	2	0	0	0	0	0	0	0	0	0	11	0	0	0	2	6	0	4	0	0	0	0	0	0	0	0	0	0	0	0	0	0	0	0	0	0	12	0
7f2c27751283698eea1de740e900dbb0	0	0	0	0	0	0	0	0	0	0	0	0	0	0	0	0	0	0	0	0	0	0	0	0	0	0	0	0	0	0	2	0	0	0	0	0	0	0	0	0	0	0	0	0	0	0	0	0	0
7f65a9f295263db4927252543971783f	0	0	0	0	0	0	0	12	0	0	0	0	5	0	2	0	0	0	0	0	0	0	2	0	0	0	1	14	10	2	0	0	0	0	0	0	0	0	0	0	0	0	0	0	0	0	0	0	0
7f7fb6fb6efca08a36f5590de68534a1	0	0	0	0	0	0	0	0	0	0	3	0	0	0	0	0	0	0	0	0	0	0	0	0	0	0	0	0	0	0	0	0	0	0	0	0	0	0	0	0	0	0	0	0	0	0	0	0	0
7f932a1f0fc33f9e63de627108c651e2	0	0	29	0	0	0	14	4	2	23	12	12	0	8	4	18	6	0	2	2	0	8	14	45	98	0	0	0	0	158	0	47	4	62	48	0	0	6	4	166	0	0	0	0	0	0	0	0	0
7fb2eb492e5c6c391a769a0f8eb8414c	0	0	0	0	0	0	0	0	0	0	0	0	0	1	0	0	0	0	0	0	0	0	0	0	0	0	0	0	0	0	0	0	0	0	0	0	0	0	0	0	0	0	0	0	10	0	0	16	0
800e6c64019fbda7a2685392ffcf568b	0	0	0	0	0	0	0	0	0	0	0	0	0	0	6	0	0	0	0	0	0	21	0	2	0	0	0	0	0	0	0	2	0	0	1	0	0	0	3	1	0	0	0	0	0	0	0	0	0
8018144e4017485c1040f077e61db5ab	0	0	0	0	0	0	0	0	0	0	0	0	0	0	0	0	0	0	0	0	0	0	0	0	0	0	0	0	0	0	0	0	0	0	0	0	0	0	0	2	0	0	0	0	0	0	0	0	0
8023e59514b7672588af9a40b7980745	0	0	0	0	0	0	0	0	0	0	0	0	0	0	0	0	0	0	0	0	0	0	0	0	0	0	0	0	0	0	0	0	0	0	0	1	0	0	0	0	0	0	0	0	0	0	0	0	0
802414e1ee6751a0909f5cea625e501a	0	0	0	0	0	0	0	0	0	0	0	0	0	0	0	0	4	0	0	0	0	0	0	0	0	0	0	0	0	0	0	0	0	0	0	0	0	0	0	0	0	0	0	0	0	0	0	0	0
802704eb6e943cce3c32c8d818b2685d	0	0	0	0	0	0	0	0	0	0	0	0	0	2	0	0	0	0	0	0	0	0	0	0	0	0	0	0	0	0	0	0	0	0	0	0	0	0	0	0	0	0	0	0	0	0	0	0	0
805ac9d4706db83869525269c262511f	0	0	0	0	0	0	0	0	0	0	0	0	0	0	0	0	0	0	0	4	0	0	0	0	0	4	0	4	0	2	2	0	0	0	0	0	0	0	0	0	0	0	0	0	0	0	0	0	0
8087c8e15afe388272480c281d0d22e8	0	0	0	0	0	0	0	0	0	0	0	0	0	0	0	0	2	0	0	0	0	0	0	0	0	0	0	0	0	0	0	0	0	0	0	0	0	0	0	0	0	0	0	0	0	0	0	0	0
80923edfc13cf1569be7105d99a57a07	0	0	0	0	0	0	0	0	2	0	0	0	0	0	0	0	0	0	0	0	0	0	0	0	0	0	0	0	0	0	0	0	0	0	0	0	0	0	0	0	0	0	0	0	0	0	0	0	0
80a2a90f05df3f6fbdee1ff4089bb57f	12	8	0	0	0	0	2	3	0	41	0	6	43	0	0	0	0	2	18	4	0	0	2	3	0	1	2	0	4	2	6	0	0	0	0	0	0	0	0	0	6	0	0	0	2	2	12	29	19
80acbfe9548ee6a5ce7814416001e019	0	0	0	0	0	0	0	0	0	0	19	0	0	0	12	0	0	0	0	0	0	0	0	0	0	1	0	0	0	0	0	0	0	0	0	0	0	0	0	0	0	0	0	0	0	0	0	0	0
80d9a5f31e15e5ec6dcc7cd48b1cb01c	0	0	0	0	0	0	0	0	0	0	0	0	0	0	0	0	0	0	0	0	0	0	0	0	0	0	2	0	0	0	0	0	0	0	0	0	0	0	0	0	0	0	0	0	0	0	0	0	0
8129ea4c8531bbc0ea6d9d2a798bc694	0	0	0	0	0	0	0	0	0	0	0	0	0	0	0	0	0	0	0	0	0	0	4	0	0	0	0	0	0	0	0	0	0	0	2	0	0	0	0	0	0	0	0	0	0	0	0	0	0
81435b1e8e0a592ba0a4f7acc58343bf	0	0	0	0	0	0	0	0	0	0	0	0	0	0	0	0	0	0	2	0	0	0	0	0	0	0	0	0	0	0	0	0	0	0	0	0	0	0	1	0	0	0	2	0	0	1	0	0	1
818d230ba274cd7464740a5e7fb59a5f	0	0	0	0	0	0	0	0	0	0	0	0	0	0	0	0	0	0	0	0	0	0	0	0	0	0	0	0	0	0	0	0	0	0	0	0	0	0	0	2	0	0	0	0	0	0	0	0	0
81cb25d7cc21097a26eb002b48d15fc8	0	0	0	0	0	0	0	0	0	0	3	0	0	0	0	0	0	0	0	0	0	0	0	0	0	0	0	0	0	0	0	0	0	0	0	0	0	0	0	0	0	0	0	0	0	0	0	0	0
81ec0f83cf410c467027bc2452c201bb	0	0	0	0	0	0	0	0	0	0	0	0	0	0	0	0	0	0	0	0	0	0	0	0	0	0	3	0	0	0	0	0	0	0	0	0	0	0	0	0	0	0	0	0	0	0	0	0	0
81fe53b1b75d9aae65b6ce84b08f6a61	0	0	15	19	45	0	0	0	1	2	0	0	0	0	0	0	0	0	0	0	0	0	0	3	0	0	0	0	0	0	0	10	1	0	32	0	0	41	0	0	0	0	0	0	0	0	0	0	0
8213a3d421fa676794a46da3f847f033	0	0	0	0	0	0	0	0	0	0	0	0	0	0	0	0	0	0	0	0	0	0	0	0	0	0	0	0	0	0	0	0	0	0	2	0	0	0	0	0	0	0	0	0	0	0	0	0	0
8223274599424b50ad78670451408c63	406	15	0	0	15	0	32	86	128	119	76	40	178	80	110	70	44	0	17	0	0	0	44	60	10	215	182	95	317	210	41	0	10	4	61	0	0	0	0	71	0	0	0	100	2	0	704	12	100
8239c02fb237e44f58c2e9e2ef1a8090	0	0	0	0	0	0	0	0	0	0	0	0	2	0	0	0	0	0	0	0	0	0	0	0	0	0	0	0	0	0	0	0	0	0	0	0	0	0	0	0	0	0	0	0	0	0	0	0	0
82631f03fa6c58c73c4f085838680026	0	0	0	0	0	0	2	0	0	0	0	0	0	1	0	0	0	0	0	0	0	0	0	0	0	0	0	0	0	0	0	0	0	0	0	0	0	0	0	0	0	21	33	0	13	13	10	6	0
82795b555d3e8ebe1ebd7941aaa7b5a0	0	0	0	0	0	0	0	0	0	0	0	0	0	0	0	0	0	0	0	0	0	0	0	0	0	0	0	2	0	0	0	0	0	0	0	0	0	0	0	0	0	0	0	0	0	0	0	0	0
827d2138a13deb30d4823a311393490c	0	0	0	0	0	0	0	1	0	1	15	0	0	0	2	10	0	1	0	3	0	0	0	1	16	0	2	0	2	0	0	4	0	0	0	2	0	0	0	0	0	0	0	0	0	0	0	0	0
82b150f2f4ad1639006519e3758f16e5	0	0	0	0	0	0	0	0	0	0	0	0	0	0	0	0	0	0	0	0	0	0	0	0	0	0	0	0	0	0	0	0	2	0	0	0	0	0	0	0	0	0	0	0	0	0	0	0	0
838711cb8845bcf1d0f5ae9a28beac87	0	0	0	0	0	0	0	0	0	0	0	0	0	0	0	0	0	0	0	0	0	0	0	0	0	0	0	0	0	0	0	0	0	0	0	0	0	0	0	3	0	0	0	0	0	0	0	0	0
83b1a058a623a15cb9ffb572f5155015	0	0	0	0	0	0	0	0	0	0	0	0	0	0	0	0	0	0	0	0	0	0	0	0	0	0	0	0	0	0	2	0	0	0	0	0	0	0	0	0	0	0	0	0	0	0	0	0	0
83c8039826399ee0af2f60c8e797fc24	0	0	0	0	0	0	0	0	0	0	0	0	0	0	0	0	0	0	0	0	0	0	0	0	0	2	0	0	0	0	0	0	0	0	0	0	0	0	0	0	0	0	0	0	0	0	0	0	0
83d2c79458bde3e25832fee192e0fa37	0	0	0	0	0	0	0	11	0	0	0	0	0	0	0	0	0	0	0	0	0	0	0	0	0	9	0	0	0	0	0	0	0	0	0	0	0	0	0	0	0	0	0	0	0	0	2	20	0
83dabe865196c88c66a76a1cd8269e45	0	0	0	0	0	0	0	0	0	0	0	0	0	0	0	0	0	0	0	0	0	0	0	0	0	0	0	0	0	0	0	0	0	2	0	0	0	0	0	0	1	0	0	0	0	0	0	0	0
83e0500beb512901b2198465380d0d3b	0	0	0	0	0	0	0	0	0	0	0	0	0	0	0	0	0	0	0	0	0	0	0	0	0	0	0	0	0	0	0	0	0	2	0	0	1	0	0	0	0	0	0	0	0	0	0	0	0
84300d5442fee084d870309775862fd9	3	0	0	0	0	0	0	0	0	0	0	0	0	0	0	0	0	0	0	0	0	0	0	0	0	0	0	0	0	0	0	0	0	0	0	0	0	0	0	0	0	0	0	0	0	0	0	0	0
8456b93fd55ba63fc39b855960a4c259	0	0	0	0	0	0	0	0	0	0	0	0	0	4	0	0	0	0	7	0	0	0	0	0	0	0	0	0	0	0	2	0	0	0	0	0	0	0	0	0	0	0	0	0	0	0	0	0	0
845b203c671755baf33bfcaf2c31d8cd	0	0	8	0	0	0	0	0	0	0	0	0	0	0	0	0	0	0	0	0	0	0	0	0	2	0	0	0	0	0	0	0	0	0	0	0	0	0	0	0	0	0	0	0	0	0	0	0	0
848c9f012ce5fa33acfc6d0d96a0d774	0	0	0	0	0	0	0	0	0	0	0	0	0	0	0	0	0	0	0	0	0	0	0	0	0	0	0	0	0	0	0	0	0	0	0	0	0	0	0	12	0	0	0	0	0	0	0	0	0
84b9960318b6efdc13840f02a22819f1	0	0	0	0	0	0	0	0	0	0	0	0	0	3	0	0	0	0	0	0	0	0	0	0	0	0	0	0	0	0	0	0	0	0	0	12	0	0	0	0	0	0	0	0	0	0	0	0	0
84f0a830af5c0e856811e38e504a1d2b	0	0	0	0	0	0	0	0	0	0	0	6	0	0	0	8	0	0	0	0	0	0	0	0	0	0	0	0	0	0	0	0	0	0	0	0	0	0	0	0	0	0	0	0	0	0	0	0	0
8509223ba7a01193222c2188b82d87a0	0	0	0	0	0	0	0	0	0	0	0	2	0	0	0	0	0	0	0	0	0	0	0	0	0	0	0	0	0	0	0	0	0	0	0	0	0	0	0	0	0	0	0	0	0	0	0	0	0
8521a7d20b022593133e9b97b187ce91	0	0	0	0	0	0	0	0	0	0	0	0	0	0	0	0	0	0	0	0	0	0	0	0	0	0	0	0	0	0	0	0	0	1	0	0	0	0	0	0	0	0	0	0	0	0	0	0	0
852fbdb52c749b0b2542c9a75090b2b7	0	0	0	0	0	0	0	0	0	0	0	0	0	0	0	0	0	0	0	0	0	0	0	0	0	0	0	0	0	0	0	0	0	0	0	0	0	0	6	0	0	0	3	0	2	3	286	0	284
8538c0640826128f27581e21c7626341	0	0	0	0	0	0	0	0	0	0	0	0	0	0	0	0	0	0	0	0	12	0	0	0	0	2	0	0	0	0	0	0	0	0	0	0	0	0	0	0	0	0	0	0	0	0	0	0	0
8554f0fe7918ae18d01e1c53fce3b215	0	0	0	0	0	0	0	2	0	0	0	0	0	0	0	0	0	0	0	0	0	0	0	0	0	0	0	0	0	0	0	0	0	0	0	0	0	0	0	0	0	0	0	0	0	0	0	0	0
8588038c99699f91299da456188e750e	0	0	4	13	0	13	0	0	0	0	0	0	0	0	2	0	0	0	0	0	0	9	0	4	18	0	0	0	0	2	0	10	0	4	0	12	0	0	2	0	0	0	0	0	0	0	0	0	0
85896789f91c08193b6db5caca735d1c	0	0	5	0	0	0	0	0	0	0	0	0	0	0	0	0	0	0	0	0	0	0	0	0	0	0	0	0	0	0	0	0	0	0	0	0	0	0	0	0	0	0	0	0	0	0	0	0	0
85a941cbc50e0293794d60fe54e87a85	0	0	0	0	0	0	0	0	0	0	0	0	0	0	0	0	0	0	0	0	0	2	0	0	0	0	0	0	0	0	0	0	0	0	0	0	0	0	0	0	0	0	0	0	0	0	0	0	0
85ac35aab544dac1cc41716dbcb906dc	0	0	0	0	0	0	3	0	0	0	0	0	0	0	0	0	0	0	0	0	0	0	0	0	0	4	0	0	0	0	0	0	0	0	0	0	0	0	0	0	0	0	0	0	0	0	0	0	0
85ebd9c486afb2287038fd8c38a77676	0	0	0	0	0	0	2	0	0	0	0	0	0	0	0	0	8	0	0	0	0	0	0	0	0	2	5	0	24	0	0	0	0	0	0	0	0	0	0	0	0	0	0	0	0	10	0	98	8
85f3916a4da274865a666c65199a93c6	0	0	0	0	0	0	6	0	0	0	0	0	0	0	0	0	6	0	1	0	0	0	0	0	0	0	0	0	0	0	0	0	0	0	0	0	0	0	0	0	1	11	0	0	16	73	0	0	0
860142465a98d606a410ae3e11ffc306	0	0	0	0	0	0	0	0	0	0	0	0	2	0	0	0	0	0	0	0	0	0	0	0	0	0	13	14	14	26	0	0	0	0	0	0	0	0	0	0	0	0	0	0	0	0	0	0	23
86016081f1a69b24e11198cfc3fa381b	0	13	0	0	0	0	10	0	664	18	0	20	5	0	0	0	12	0	16	0	0	0	0	0	24	0	11	4	0	0	0	0	0	0	0	0	0	0	0	0	0	0	0	5	0	0	0	0	0
86370b925fecb4fbbabad3dc682d22ed	0	0	0	0	0	0	0	0	6	0	0	0	0	0	0	0	0	0	0	0	0	0	0	0	0	0	0	0	0	0	0	0	0	0	0	0	0	0	0	0	0	0	0	0	0	0	0	0	0
86604f69c7ae7af8a13f42ed670ec86f	2	0	0	0	0	0	5	1	0	0	0	0	0	0	0	0	0	0	0	0	2	0	0	0	0	0	0	0	0	4	0	0	0	0	0	0	0	0	0	0	0	0	0	0	0	0	0	32	0
86b85104baf3b06f25af1ab5013797ce	0	0	0	0	0	0	0	0	0	0	0	0	0	0	0	0	0	0	0	0	0	0	0	0	0	0	0	0	0	0	2	0	0	0	0	0	0	0	0	0	0	0	0	0	0	0	0	0	0
86cccba94cc63bbabc097de9466114ae	0	0	0	0	0	0	0	0	0	0	0	0	0	0	0	0	0	0	0	0	0	0	0	2	0	0	0	0	0	0	0	0	0	0	0	0	0	0	0	0	0	0	0	0	0	0	0	0	0
86fb921453eb9d42243ecb343e7406de	0	3	0	0	0	4	0	0	0	0	0	2	0	0	0	0	0	1	0	0	0	0	0	0	0	0	0	2	0	0	0	0	0	0	0	0	4	1	0	0	0	0	0	0	0	0	0	0	0
8725667bbd297efdb097caa77a0fac2a	0	0	0	0	5	0	0	0	2	2	144	222	0	0	3	23	0	0	0	0	2	25	20	13	20	0	0	0	0	4	3	3	0	2	22	0	0	3	0	76	0	1	0	0	0	0	0	0	1
873feeb5197bf5982b6e400c3e10be4f	0	0	0	0	0	0	0	0	0	0	0	0	0	0	0	0	0	0	0	0	0	0	0	0	0	0	0	0	0	0	0	0	1	0	0	0	0	0	0	0	0	0	0	0	0	0	0	0	0
874b29816884ece8876d111b2ac5c5d9	0	378	0	1088	166	557	18	22	242	474	268	651	34	0	370	56	53	0	0	0	40	234	317	476	48	58	76	103	39	138	32	792	2197	916	296	94	1532	876	604	284	0	0	0	0	0	20	0	0	0
8758475a3a0d165877f5328a16862647	0	0	0	0	0	0	0	0	0	0	0	0	0	0	0	0	0	0	0	0	0	60	7	6	0	0	0	0	0	0	0	0	0	7	0	6	5	0	0	0	0	0	0	0	0	0	0	0	0
877b78159eb9526856344f58d47d39b4	0	0	0	0	0	0	1	0	0	0	0	0	0	0	0	0	0	0	0	0	0	0	0	0	0	0	0	0	0	0	0	0	0	0	0	0	0	0	0	0	0	0	0	0	0	0	0	0	0
8784f9e6871cff422c09ac2dc082017e	113	24	12	63	66	81	38	24	32	63	79	57	24	54	81	44	42	29	46	30	32	24	49	48	96	28	60	30	38	74	51	75	72	96	26	17	86	46	51	69	4	0	14	0	0	2	14	0	0
879a4b33d8ee2d4b32a8309c99cfd341	0	55	0	0	4	0	12	30	4	0	0	0	82	4	0	0	0	0	0	0	22	36	0	0	0	13	20	15	0	16	0	0	2	0	0	0	20	0	0	0	0	0	0	0	0	0	0	0	1
87c9f381e37c029e39c1c17d4a2419c2	0	0	0	0	0	0	0	0	0	0	0	0	0	0	0	0	0	0	0	0	0	0	0	0	0	0	0	0	0	0	0	0	0	4	0	0	0	0	0	0	0	0	0	0	0	0	0	0	0
87ee487e7a0d020d7331850140072db3	43	9	89	0	0	0	42	32	16	68	7	22	52	140	24	0	32	14	16	10	44	14	12	42	6	46	43	84	66	36	6	0	3	0	32	0	0	2	0	4	25	51	0	19	92	106	48	150	4
8817a2c96181f29903a638fc4279e0f0	0	0	0	0	1	0	0	0	0	0	0	0	0	0	0	0	0	0	0	0	0	0	0	0	0	0	0	0	0	0	0	0	0	0	0	0	0	0	0	0	0	0	0	0	0	0	0	0	0
8829ba7b372efb52772931836f2ba518	0	0	0	0	0	0	0	0	0	0	0	0	0	0	0	0	0	0	0	0	0	0	0	0	0	0	0	0	0	0	0	0	0	0	0	2	0	0	0	0	0	0	0	0	0	0	0	0	0
883a5b2063882e3d9348f7c00029a4fa	0	0	0	0	0	0	0	0	0	0	0	0	0	0	0	0	0	0	0	0	0	0	0	0	0	0	0	0	0	0	0	0	0	1	0	0	0	0	0	0	0	0	0	0	0	0	0	0	0
88b5acc67d327a02a35d8825d8f6583b	6	0	33	0	1	0	0	3	4	21	4	0	8	0	0	0	4	13	4	8	0	0	4	0	3	0	0	0	0	6	8	0	0	0	0	0	0	0	0	0	0	0	0	0	0	0	0	2	0
88c6a20b2dfa4991a730d1b676743307	0	0	0	0	0	0	0	0	0	0	0	0	0	0	0	0	0	0	0	0	4	0	4	0	0	0	0	0	0	0	0	0	0	0	0	0	0	0	0	0	0	0	0	0	0	0	4	0	3
88dff86227ea057dc5a2086ebb3316e1	0	0	0	0	0	0	0	0	0	0	0	0	0	0	0	0	0	0	0	0	0	0	0	0	0	2	0	0	0	0	0	0	0	0	0	0	0	0	0	0	0	0	0	0	0	2	0	46	4
892ca25305e57a8f6396ee2bde4aae9f	0	0	0	0	0	0	0	0	0	0	0	0	0	0	0	0	0	0	0	0	0	2	0	0	0	0	0	0	0	0	0	0	0	0	0	0	0	0	0	0	0	0	0	0	0	0	0	0	0
89573a8a4793adc1165830f30caaedc7	0	0	0	0	0	0	0	0	0	0	0	0	0	0	0	0	0	0	0	0	0	0	0	0	0	0	0	0	0	0	0	0	0	0	0	9	0	0	0	0	0	0	0	0	0	0	0	0	0
896675ec02a5f6871c61a1039f490a31	0	0	0	0	0	0	0	0	0	0	0	0	0	0	0	0	0	0	0	0	0	0	0	5	0	0	0	0	0	0	0	0	0	0	0	0	0	0	0	0	0	0	0	0	0	0	0	0	0
8979f48d801b36a01c95459dd6557eb2	0	0	0	0	0	0	0	0	0	0	0	1	0	0	0	0	0	0	0	0	0	0	0	0	0	0	0	0	0	0	0	0	0	0	0	0	0	0	0	0	0	0	0	0	0	0	0	0	0
89d1d67a4b13f1d3e3472ed7d920398d	0	0	0	0	0	0	0	0	0	0	0	0	0	0	0	0	0	0	0	0	0	0	0	0	0	0	0	0	2	0	0	0	0	0	0	0	0	0	0	0	0	0	0	0	0	0	0	0	0
8a5f4e01177062b13862ba0fdf88d62c	0	0	0	0	0	0	0	0	0	0	0	0	0	0	0	0	0	0	0	0	0	0	0	2	0	0	0	0	0	0	0	0	0	0	0	0	0	0	0	0	0	0	0	0	0	0	0	0	0
8a66c7f4617fcc1deac7d12bf02a8e79	0	0	0	0	0	0	3	0	0	0	0	0	0	0	0	0	0	0	0	0	0	0	0	0	0	0	0	0	0	0	0	0	0	0	0	0	0	0	0	0	0	0	0	0	0	0	0	0	0
8a74e3ae6650509c8d29d1e0def295f3	0	12	0	0	0	0	0	1	2	0	0	0	0	0	0	0	28	26	0	3	9	0	0	0	0	0	2	1	0	0	6	0	0	0	0	2	0	0	0	0	0	0	0	0	0	0	0	0	0
8aa418bf001c7e0c31ae5720b5e3da1e	0	0	0	0	0	0	0	0	0	0	0	0	0	0	0	0	0	0	0	0	0	0	4	0	0	0	0	0	0	0	0	0	0	0	0	0	0	0	0	0	0	0	0	0	0	0	0	0	0
8ab40f8d1315d0ebe8f57766511a4a5c	0	0	0	0	0	0	0	0	0	0	0	0	11	0	0	0	0	0	0	0	0	0	0	0	0	0	2	0	0	0	0	0	0	0	0	0	0	0	0	0	0	0	0	0	0	0	0	0	0
8ac4ea78b9e5bd96a7a43e5897e86172	0	0	0	0	0	0	15	0	0	0	0	0	0	14	0	0	0	0	0	0	0	0	0	0	0	0	0	14	0	0	0	0	0	0	0	0	0	0	0	0	0	0	0	0	0	0	0	0	0
8acd0ebeddc1fa28429e22682a2d4c74	0	0	0	0	0	0	0	0	0	0	0	0	0	0	0	0	0	0	0	0	0	0	0	0	0	0	0	0	0	0	2	0	0	0	0	0	0	0	0	0	0	0	0	0	0	0	0	0	0
8aee179053a6820bd33aa45fd8a184e4	0	0	0	0	0	0	0	0	0	0	0	0	0	0	0	0	0	0	0	0	0	0	0	0	0	0	0	0	0	3	0	0	0	0	0	0	0	0	0	0	0	0	0	0	0	0	0	0	0
8b0a0bc7960130bb85cde78e4608c605	0	0	0	0	0	0	7	0	0	0	0	0	0	2	0	0	0	0	30	0	0	0	0	0	0	0	11	0	0	0	0	0	0	0	0	0	0	0	0	0	0	0	0	0	0	0	0	0	0
8b860ab9dfb0975ed88c8a445503ace7	0	0	0	0	0	0	0	1	0	0	0	0	0	0	0	0	0	0	0	0	0	0	0	0	0	0	0	0	0	0	0	0	0	0	0	0	0	0	0	0	0	0	0	0	0	0	0	0	0
8b86c9208f9f979013c7a31ab98c2952	0	0	4	0	0	0	0	0	0	0	0	0	0	0	0	0	0	0	0	0	0	0	0	0	0	0	0	0	0	0	0	0	0	0	0	0	0	0	0	0	0	0	0	0	0	0	0	0	0
8b872fad593c89ea9924e2794b726104	0	0	0	0	0	0	0	0	0	0	0	0	0	0	0	0	0	0	0	0	0	0	0	0	0	0	0	0	0	0	0	0	0	0	0	2	0	0	0	0	0	0	0	0	0	0	0	0	0
8bb7886ab25377385cf746808b2fdca5	15	0	0	0	0	0	4	1	0	0	0	0	0	3	0	0	7	5	7	2	0	0	0	0	0	2	4	0	0	0	0	0	0	0	0	0	0	0	0	22	1	11	12	0	0	0	17	0	0
8bdf3fe6269b32981f9641433b5b87a2	0	0	0	0	0	0	0	0	0	0	0	0	0	0	0	0	0	0	0	0	0	0	0	0	0	0	2	0	0	0	0	0	0	0	0	0	0	0	0	0	0	0	0	0	0	0	0	0	0
8c705a67c305a3e616e2c29b3c19d50b	0	0	0	0	0	0	0	0	0	0	0	0	0	0	0	0	0	0	0	0	0	0	0	0	0	0	0	0	0	1	0	0	0	0	0	0	0	0	0	0	0	0	0	0	0	0	0	0	0
8c94267e2b837f5fa43533d9e802adcf	0	0	5	0	0	0	0	0	0	0	0	0	0	0	0	0	0	0	0	0	0	0	0	0	0	1	0	0	0	0	0	0	0	0	0	0	0	0	0	0	0	0	0	0	0	0	0	0	0
8c99ec596186f1d8049f6fa68056d5f4	0	0	0	0	0	0	0	0	0	0	0	0	0	0	0	0	0	2	0	0	0	0	0	0	0	0	0	0	0	0	0	0	0	0	0	0	0	0	0	0	0	0	0	0	0	0	0	0	0
8cdb9b3d1e07211e2dd19215123a0e18	0	0	0	0	0	0	0	0	0	0	0	0	0	0	0	0	0	0	6	0	0	0	0	0	0	0	0	0	0	0	0	0	0	0	0	0	0	0	0	0	0	0	0	0	0	0	0	0	0
8d2bbd92081d2992f918c337d7529633	4	0	0	0	0	0	0	0	0	0	0	0	0	0	0	0	0	0	0	0	0	0	0	0	0	0	0	0	0	0	0	0	0	0	0	0	0	0	0	0	0	0	0	0	0	0	0	0	0
8d3bac5147e31e46cc8abb9c6769287f	0	0	0	0	0	0	0	0	0	0	0	0	0	0	0	0	0	0	0	0	0	238	20	0	0	0	0	0	0	0	0	0	0	0	0	0	0	0	0	0	0	0	0	0	0	0	0	0	0
8d3bfeddbd786f6d33bdae168e9e61fb	0	0	0	0	0	0	0	0	0	0	0	0	0	0	0	0	0	0	0	0	0	0	0	0	0	0	0	0	0	0	0	0	0	0	0	0	0	2	0	0	0	0	0	0	0	0	0	0	0
8d8616024ba600f243501c092fc4f9cf	0	0	0	0	0	0	0	0	0	0	0	0	2	0	0	0	0	0	0	4	0	0	0	0	0	0	0	0	0	0	0	0	0	0	0	0	0	0	0	0	0	0	0	0	0	0	0	0	0
8d9d1cd3d81222ff2ea5c6cc0a0ee702	0	0	0	0	0	0	0	0	0	0	0	0	0	0	1	0	0	0	0	0	0	0	0	0	0	0	0	0	0	0	0	0	0	0	0	0	0	0	0	0	0	0	0	0	0	0	0	0	0
8dd4622b66e6583c2df6316df6685db9	0	0	0	0	0	0	0	2	0	0	0	0	0	0	5	0	0	0	2	0	0	0	0	0	0	0	0	0	0	0	0	0	1	0	0	0	0	0	0	0	0	0	0	0	0	0	0	0	0
8dd6c8911711553d9f7c960039da7d30	0	2	0	0	0	0	2	2	0	0	0	0	0	0	0	0	0	0	0	0	0	0	0	0	0	0	4	0	0	2	0	0	0	0	0	0	0	0	0	0	0	0	0	0	0	0	0	0	0
8dd77cc830ea79dcca9f5e6f46bb6474	0	0	0	0	0	0	0	0	0	0	0	0	1	0	0	0	0	0	0	0	0	0	0	0	0	0	0	0	0	0	0	0	0	0	0	0	0	0	0	0	0	0	0	0	0	10	0	15	0
8dea4f18b7d412274b343a9fd941352c	0	0	0	0	0	0	0	0	0	0	0	2	0	0	0	0	0	2	0	0	0	0	0	0	0	0	0	0	0	0	0	0	0	0	0	0	0	0	0	0	0	0	0	0	0	0	0	0	0
8e0c0c4662036216fb40dcdf8b7105d6	0	0	0	0	0	0	0	0	0	0	0	0	0	0	0	0	0	0	0	0	0	0	0	0	0	0	2	0	0	0	0	0	0	0	0	0	0	0	0	0	0	0	0	0	0	0	0	0	0
8e23a5ed4772ac4844923dabdfed3521	0	0	0	0	0	0	0	0	0	0	0	2	0	2	0	0	0	0	0	0	0	0	0	0	0	0	0	0	0	0	0	0	0	0	0	0	0	0	0	0	0	0	0	0	0	0	0	0	0
8e46fe885046b7ab1abd315bf0cfd11d	0	0	0	0	0	0	0	0	0	0	0	0	0	0	0	0	0	0	0	0	0	0	0	0	0	0	2	0	0	0	0	0	0	0	0	0	0	0	0	0	0	0	0	0	0	0	0	0	0
8ea629bdd0e0803e1942337993f1eb97	0	0	0	0	0	0	3	0	0	0	0	0	0	0	0	0	0	0	0	0	0	0	0	0	0	0	0	0	0	0	0	0	0	0	0	0	0	0	0	0	0	0	0	0	2	1	0	0	0
8eaf688f5756c93940fe01fdd99ec9d8	0	0	0	0	0	0	0	0	0	0	0	1	0	0	0	0	0	0	0	1	0	0	0	0	0	0	0	0	0	0	0	0	0	0	0	0	0	0	0	0	0	0	0	0	0	0	0	0	0
8ef657a3bf4d81411902f89ffcb54a88	0	0	0	0	0	0	0	0	0	4	0	0	0	0	0	0	0	0	0	0	0	0	0	0	0	0	0	0	0	0	0	0	0	0	0	0	0	0	0	0	0	0	0	0	0	0	0	0	0
8f3021b60f01205cbd88c5f9f6be6efc	0	0	0	0	0	0	0	0	0	0	0	0	0	0	0	0	0	0	0	0	0	0	0	0	0	0	0	0	0	0	2	0	0	0	0	0	0	0	0	0	0	0	0	0	0	0	0	0	0
8f590521e394dd8816b5db3fc351fcfb	0	2	0	0	0	0	0	0	0	0	0	0	0	0	0	0	0	0	0	0	0	0	0	0	0	0	0	0	0	0	0	0	0	0	0	0	0	0	0	0	0	0	0	0	0	0	0	0	0
8f662f5588f60e78f9ae3a813d222fce	146	0	0	0	0	0	0	0	0	0	0	0	0	80	0	0	48	0	0	0	0	0	0	0	0	0	0	0	28	0	0	0	0	0	0	0	0	0	0	0	2132	1236	1799	0	52	895	1399	12	0
8f6b3123c7db662645c45b6c648a49ed	0	16	4	9	3	11	0	0	4	2	70	6	0	0	3	0	4	4	0	0	0	5	5	1	4	0	0	3	0	2	0	1	2	0	4	0	3	4	8	2	0	0	0	0	0	0	0	0	0
8f6bb3607c8bdde6e98992b5cb8c08d5	0	0	0	0	0	0	0	0	0	0	0	0	0	0	0	0	0	0	0	0	0	0	2	0	0	0	0	0	0	0	0	0	0	0	0	0	0	0	0	0	0	0	0	0	0	0	0	0	0
8fd243782b87a9b65e43941bc9f37a9f	0	0	6	0	0	0	0	0	0	0	0	0	0	0	0	0	0	0	0	0	0	0	0	0	0	0	0	1	0	0	0	0	0	0	0	0	0	0	0	0	0	0	0	0	0	0	0	0	0
8fead1dbc69d03013470a478e5a4212a	0	0	0	0	0	0	0	14	0	0	1	0	0	0	0	0	0	0	0	0	0	6	8	0	0	0	0	0	0	0	0	0	0	0	0	0	0	0	0	0	0	0	0	0	0	0	0	11	5
8ff26f214174dba4c52b0626223424d1	0	0	0	0	0	0	0	0	0	0	0	0	0	0	0	0	0	0	0	0	0	0	0	0	0	0	0	0	0	0	0	0	0	2	0	0	0	0	0	0	0	0	0	0	0	0	0	0	0
8ffdf9d4e0c8490a39ee047e95daa170	0	0	0	0	0	0	0	0	0	0	0	0	0	0	0	0	0	0	0	0	0	0	0	0	2	0	0	0	0	0	0	0	0	0	0	0	0	0	0	0	0	0	0	0	0	0	0	0	0
9031a90c70b09ec6370b244d44ff667d	0	0	0	0	0	0	0	0	0	0	0	0	2	0	2	0	0	0	0	0	0	0	0	0	8	0	0	0	0	0	0	0	0	0	0	0	0	0	0	0	0	0	0	0	0	0	0	0	0
904eb8d4b7bae52da4a207eae4001e31	0	0	3	0	0	0	0	0	0	0	0	0	0	0	0	0	0	0	0	0	0	0	0	0	0	0	0	0	0	0	0	0	0	0	0	0	0	0	0	0	0	0	0	0	0	0	0	0	0
9051f8cc751f3c9c542ca218daf94ba4	0	0	0	0	0	0	0	0	2	0	0	0	0	0	0	0	0	0	0	0	0	0	0	0	0	0	0	0	0	0	0	0	0	0	0	0	0	0	0	0	0	0	0	0	0	0	1	0	0
906c1f148972f72050997efae1979a55	0	0	0	0	0	0	0	0	0	0	0	0	0	0	0	0	0	0	0	0	0	0	0	0	0	0	0	0	2	0	0	0	0	0	0	0	0	0	0	0	1	21	0	0	0	0	0	0	0
908010ddc8428df83a9e0cecae1b70c2	0	0	4	0	50	0	0	0	17	0	0	0	0	0	0	0	0	0	0	0	0	0	0	0	0	0	0	0	0	0	0	0	0	0	0	0	0	0	0	4	17	805	0	0	0	0	0	0	0
90bcc8896588c9ea90ccf21cd0ed7773	0	0	2	0	0	0	0	0	0	0	0	0	0	0	0	0	0	0	0	0	0	0	0	0	0	0	0	0	0	0	0	0	0	0	0	0	0	0	0	0	0	0	0	0	0	0	0	0	0
911bd79dc17b548f5a8df502b609b13c	0	0	0	0	0	0	0	0	0	0	0	0	0	0	0	0	0	0	0	0	0	0	0	2	0	0	0	0	0	0	0	0	0	0	0	0	0	0	0	0	0	0	0	0	0	0	0	0	0
914878e3ae318bf972b37634ca2fa557	0	0	0	0	0	0	0	0	0	0	0	0	0	0	0	0	0	0	0	0	0	0	0	0	0	0	0	0	0	0	5	0	0	0	0	0	0	0	0	0	0	0	0	0	0	0	0	0	0
9157254d67392e5432fc354067eb39d8	0	66	0	0	67	0	32	38	118	0	18	0	60	160	0	0	0	46	22	30	42	16	11	0	0	119	28	0	17	0	30	6	0	0	0	0	0	0	10	0	0	0	0	0	0	0	0	0	0
916af63fd2a2e1282b18be9739c84084	0	0	0	0	0	0	0	0	0	0	4	0	0	0	0	0	0	0	0	0	0	0	0	0	0	0	0	0	0	0	0	0	0	0	0	0	0	0	0	0	0	0	0	0	0	0	0	0	0
92007aa02451aa50d3658a1164376602	0	0	0	0	0	0	0	0	0	0	0	0	0	0	0	0	0	0	0	0	0	0	0	0	0	0	0	0	0	0	0	0	0	0	0	0	0	0	0	6	0	0	0	0	0	0	0	0	0
9213352eca4f385c56e60fba378d592f	0	5	27	0	0	0	0	0	0	9	0	0	0	2	0	0	3	0	1	0	0	0	0	0	14	0	0	0	1	0	0	0	0	3	0	0	0	6	6	0	0	0	0	0	0	0	0	0	1
925979c3666cfbf2ca516b53365ec07e	0	0	0	0	0	0	0	0	0	0	0	0	0	0	0	0	0	0	0	0	0	0	0	0	0	0	0	2	0	0	0	0	0	0	0	0	0	0	0	0	0	0	0	0	0	0	0	0	0
9266c06768124c4ed905febfdafa59da	0	0	0	0	0	0	0	0	2	0	0	0	3	0	1	0	0	0	0	0	0	0	0	0	0	0	0	0	0	0	0	0	0	0	0	0	0	0	0	0	0	0	0	0	0	0	0	0	0
92c2d7828e33616880c34496aa7935b3	8	0	0	0	0	0	63	0	0	2	6	0	4	0	0	0	0	0	0	0	0	3	0	2	0	2	1	0	0	0	0	0	0	0	5	2	0	2	0	0	0	0	0	0	0	0	0	0	0
92f521990b419c7e1d0186775cdf9edb	0	0	0	0	0	0	0	0	86	0	0	0	0	0	0	0	0	0	0	0	0	0	0	0	0	0	0	0	0	0	0	0	0	0	0	0	0	0	0	0	26	0	125	0	0	74	0	0	0
92f79087dfc9c1ed3f9275644bb33220	0	0	0	0	0	0	0	2	0	3	0	0	0	0	0	0	0	0	0	0	0	0	0	0	0	0	4	0	0	0	0	0	0	0	0	0	0	0	0	4	0	0	0	0	0	0	0	0	0
931d4ffbcd21c2465aee7d00fcc8a76a	0	0	0	0	0	0	0	0	0	0	0	0	0	0	0	0	4	6	0	0	0	6	0	0	0	0	0	0	0	0	0	0	0	0	0	0	0	0	0	0	0	0	0	0	0	0	0	0	0
932ad470cc08a1e317998b8939971b84	0	0	0	0	6	0	2	0	0	0	0	0	6	0	2	0	0	0	0	0	5	0	0	0	0	8	2	0	0	0	38	0	0	0	0	0	0	0	0	0	0	0	0	0	0	0	0	0	0
93313fae3ab56289e7925a28729f7395	0	0	0	0	0	0	0	0	0	0	0	0	0	0	0	0	0	0	0	0	0	0	0	0	0	0	0	0	0	0	0	0	0	0	0	0	0	0	0	2	0	0	0	0	0	0	0	0	0
934559b2cabcf1617fa66b958272209a	0	0	0	0	0	0	0	0	0	0	0	0	0	0	0	0	0	0	6	0	0	0	0	0	0	0	0	0	0	0	0	0	0	0	0	0	0	0	0	0	0	0	0	0	0	0	0	0	0
9359a469005acd3178526a8ff91c8652	0	0	0	0	0	0	0	0	0	0	0	0	0	1	0	0	0	0	0	0	0	0	0	0	0	0	0	0	0	0	0	0	0	0	0	0	0	0	0	0	0	0	0	0	0	0	0	0	0
936367230743568b3a27aebd305fbc6c	0	0	0	0	0	0	0	0	0	0	0	0	0	0	0	2	0	0	0	0	0	0	0	0	0	0	0	0	0	0	0	0	0	0	0	0	0	0	0	0	0	0	0	0	0	0	0	0	0
93664894eec38f6f522b2a0d2d6d054e	0	0	0	0	0	0	0	0	0	0	0	0	0	0	0	0	0	0	0	0	0	0	0	2	0	0	0	0	0	0	0	0	0	0	0	0	0	0	0	0	0	0	0	0	0	0	0	0	0
9377cc7df5857117453d60fd048f264b	0	0	0	0	0	0	0	0	0	0	3	0	0	0	0	0	0	0	0	0	0	0	0	0	0	0	0	0	0	0	0	0	0	0	0	0	0	2	0	0	0	0	0	0	0	0	0	0	0
9385f341a3e22950e8042c299e520f11	0	0	0	0	0	0	0	0	0	54	0	76	16	0	0	20	0	23	0	0	0	0	0	22	0	0	0	0	0	0	0	0	0	11	0	0	0	0	0	0	0	0	0	0	0	0	0	0	0
93a52dda28f5e164af891266aa6fb23c	0	0	0	0	0	0	11	0	0	0	0	0	0	0	0	0	0	0	0	0	0	0	0	0	0	0	0	0	0	0	0	0	0	0	0	0	0	0	0	0	0	0	0	0	0	0	85	0	0
93f2135cc3ee15c9d16caffb9f40dd0d	0	57	0	0	0	0	0	0	0	0	0	0	0	0	4	0	7	0	0	0	4	6	0	0	0	0	0	0	0	4	0	0	0	0	12	22	5	0	4	0	0	0	0	0	2	0	0	0	0
94020a19606e7614208bd9c433fd03a7	0	0	0	0	0	0	0	0	1	0	0	0	0	0	0	0	0	0	0	0	0	0	0	0	0	0	0	0	0	0	0	0	0	0	0	0	0	0	0	0	0	0	0	0	0	0	0	0	0
943f38eca3c592d20360dbe193424d9f	0	0	0	0	0	0	0	0	0	0	0	0	0	0	0	0	0	0	0	0	2	0	0	0	0	0	0	0	0	0	0	0	0	0	0	0	0	0	0	0	1	0	20	0	2	0	0	0	0
944b764347f103efaa2523c987a9adac	0	0	0	0	0	0	0	0	0	0	0	0	0	0	0	0	0	0	0	0	0	0	0	0	0	0	0	0	2	0	0	0	0	0	0	0	0	0	0	0	0	0	0	0	0	0	0	0	0
94b430a02493a4ab57ce31a6cc9088f3	0	0	0	0	0	0	0	0	0	0	0	0	0	0	0	0	0	0	0	0	0	0	0	0	0	0	0	0	2	0	0	0	0	0	0	0	0	0	0	0	0	0	0	0	0	0	0	0	0
94ee1714d2865f3a3aabeab03e629dac	0	0	0	0	0	0	0	0	6	0	0	0	0	0	0	0	0	0	0	0	0	0	0	0	0	0	0	0	1	0	0	0	0	0	0	0	0	0	0	0	0	0	0	0	0	0	0	0	0
95224ccf0e6f2a368401382270a5f150	0	0	0	0	0	0	0	0	0	0	0	0	0	0	0	0	0	0	0	0	2	0	0	0	0	0	0	0	0	0	0	0	0	0	0	0	0	0	0	0	0	0	0	0	0	0	0	0	0
9553fa8a28521cdb19412c7d79a9f362	0	0	0	0	0	0	0	0	0	0	0	0	0	0	0	0	0	0	0	0	0	0	0	0	0	4	0	0	0	0	0	0	0	0	0	0	0	0	0	0	0	0	0	0	0	0	0	0	0
9570bc0460a35caff859daf0110259c6	0	0	0	0	0	0	2	0	0	0	0	0	0	0	0	0	0	0	0	0	0	0	0	0	0	0	0	0	0	0	0	0	0	0	0	0	0	0	0	0	0	0	0	0	0	0	0	0	0
95b48c78badb0e91fc326374dc40ec21	0	0	0	0	0	0	0	0	0	0	0	0	0	0	0	0	0	0	3	0	0	0	0	0	0	0	0	0	0	0	0	0	0	0	0	0	0	0	0	0	0	0	0	0	0	0	0	0	0
95d34ed2fdaee41ac8add3d8ea9031af	0	0	0	0	0	0	0	0	0	0	0	0	0	0	0	0	0	0	0	0	0	0	0	0	6	0	0	0	0	0	0	0	0	0	1	0	0	0	0	0	0	0	0	0	0	0	0	0	0
95d7c6e93065f2f35de09b5cc4040a08	0	0	0	0	0	0	0	0	0	0	0	0	0	0	0	0	0	4	0	0	0	0	0	0	0	0	0	0	0	0	0	0	0	0	0	0	0	0	0	0	0	0	0	0	0	0	0	0	0
9621cbb100316f811a20268f369c380f	0	0	0	0	0	0	0	0	0	0	0	0	0	0	0	0	0	0	0	0	0	0	0	0	0	0	0	0	0	0	6	0	0	0	0	0	0	0	0	0	0	0	0	0	0	0	0	0	0
962e99342a3e59889ae4162a2cab45b6	0	0	0	0	0	0	0	0	0	0	0	0	0	0	0	0	0	0	0	0	0	0	0	0	0	0	0	0	0	0	0	0	0	0	0	0	0	0	2	0	0	0	0	0	0	0	0	0	0
96337218f9e1b22cf7428f2f65ecf6de	24	0	0	0	0	0	8	6	0	0	0	0	17	8	0	0	0	0	0	0	0	0	0	0	0	0	0	22	4	0	0	0	0	0	0	0	0	0	0	0	0	0	0	0	2	0	17	0	0
96488e3f12421c8ded420f10f45b88ac	0	0	0	0	0	0	1	0	0	0	0	0	0	0	0	0	0	0	0	2	0	0	2	0	0	0	0	0	0	0	0	2	0	0	0	8	0	0	0	3	0	0	0	0	0	0	0	0	0
96718dcfc25b9575cae9c9faccb3e6c8	0	0	0	0	0	0	0	0	0	0	12	8	0	0	0	0	0	0	0	0	0	0	0	0	0	0	0	0	0	0	0	0	0	0	0	0	0	0	0	0	0	0	0	0	0	0	0	0	0
9671acc9ca71f550f2241ac040a092f7	0	0	0	0	0	0	0	0	0	0	0	0	0	0	0	0	0	0	0	0	4	0	0	0	0	0	0	0	0	0	0	0	0	0	0	0	0	0	0	0	0	0	0	0	0	0	0	0	0
969e9190973b1317492b8b2fac598530	0	0	0	0	0	0	0	0	0	0	0	0	0	0	0	0	0	0	0	0	0	0	0	0	0	0	0	0	0	0	0	0	0	0	0	0	0	4	0	0	0	0	0	0	0	0	0	0	0
96b05ea22756238fe67042f635700efa	0	0	0	0	0	0	0	0	1	0	0	0	0	0	0	0	0	0	0	0	0	0	0	2	0	0	0	0	2	0	0	0	0	0	0	0	0	0	0	0	0	0	0	0	0	0	0	0	0
96d57d8acac19ea65374292aea3ea13e	0	0	0	0	0	0	0	0	0	0	0	0	0	0	0	0	0	0	0	0	0	0	0	0	0	0	6	0	0	0	0	0	0	0	0	0	0	0	0	0	0	0	0	0	0	0	0	0	0
975ef0c3a9401b7ded909d5c7f4705ae	0	0	0	0	0	0	0	0	0	0	0	0	0	0	0	0	0	0	0	0	0	0	0	0	58	0	0	0	0	0	0	0	0	0	0	0	0	0	0	0	0	0	0	0	0	0	0	0	0
978e283fb8a858f95c71320870942f4f	0	0	0	0	0	0	1	0	0	0	0	0	0	0	0	0	3	0	3	0	20	0	0	0	0	0	0	0	0	0	0	0	0	0	0	0	0	0	0	0	9	0	27	0	0	0	2	0	0
97980b60a70847c118ac0e093d3b471e	0	0	0	0	0	0	0	0	0	0	0	0	0	0	0	0	0	0	0	0	0	0	0	0	0	0	0	0	0	0	0	0	0	0	0	0	0	0	1	0	0	0	0	0	0	0	0	0	0
9798fab8045d7379433653e823026a55	0	0	0	0	0	0	0	0	0	0	0	0	0	0	0	0	0	0	0	0	0	0	0	0	2	0	0	0	0	0	2	0	0	0	0	0	0	0	0	0	0	0	0	0	0	0	0	0	0
97b82a916b5220df87f3a8acee055c3f	0	0	0	0	0	0	0	0	0	0	0	0	0	0	0	0	0	0	0	0	0	0	0	0	0	0	0	0	0	0	0	0	0	4	0	0	0	0	0	0	0	0	0	0	0	0	0	0	0
97b9ac1be7c534d996132544ba2c68da	4	0	0	0	0	0	0	0	0	0	0	0	0	0	0	0	0	0	0	0	0	0	0	0	0	0	0	0	0	0	0	0	0	0	0	0	0	0	0	0	0	0	0	0	0	0	0	0	0
97bb8f030a68a39142f6cd419057cfb8	0	0	6	0	0	0	3	0	0	0	0	0	0	0	0	0	40	40	3	6	5	0	0	2	0	0	0	8	0	2	6	0	0	1	0	31	0	0	0	0	0	0	0	0	0	0	0	0	0
981e77ed8363057e6337917f278823f2	0	0	0	0	0	0	0	0	0	0	0	0	0	0	0	0	0	0	0	0	0	0	0	0	0	0	0	0	0	0	0	7	0	0	0	0	0	0	0	0	0	0	0	0	0	0	0	0	0
985ebfb9a42ce117b387789b3f8d8256	0	0	0	0	0	0	0	0	0	0	0	0	0	0	0	0	0	0	0	0	0	0	0	0	0	0	0	0	0	0	0	0	0	0	0	0	0	0	0	4	0	0	0	0	0	0	0	0	0
98849e15da43fd12a2f9c5555fe00e78	0	0	0	0	0	0	0	0	0	0	0	0	0	0	0	0	0	0	0	0	0	0	0	0	0	0	0	0	0	0	0	0	0	0	0	0	0	0	0	2	0	0	0	0	0	0	0	0	0
98cb4d39f2e9df54c18bebc286dcb3e8	0	0	0	0	0	0	2	0	0	0	4	3	0	4	0	2	0	0	0	2	0	6	0	0	0	0	0	0	0	0	0	0	0	0	0	0	0	2	0	0	0	1	0	0	0	0	0	0	0
98d4536771ea5a82e5347264a0910e34	0	0	0	0	0	0	0	0	0	0	2	0	0	0	0	0	0	0	0	0	0	0	0	0	0	0	0	0	0	0	0	0	0	0	0	0	0	0	0	0	0	0	0	0	0	0	0	0	0
991ca58eeeb57cff9d83927956af1e4d	0	0	0	0	0	0	0	0	0	0	0	0	0	0	0	2	0	0	0	0	0	0	0	0	0	0	0	0	0	0	0	0	0	0	0	0	0	0	0	0	0	0	0	0	0	0	0	0	0
9958ba0010269146cf6c94f943bb792f	0	0	0	0	0	0	0	0	0	0	0	0	0	0	0	0	0	0	0	0	0	0	0	0	0	0	0	0	0	0	0	0	0	0	0	2	0	0	0	0	0	0	0	0	0	0	0	0	0
998db61b3b18881fb92b258044d8b2c0	0	0	0	0	0	0	0	0	0	0	0	0	0	1	0	0	0	0	0	0	0	0	0	0	0	0	0	0	0	0	0	2	0	0	0	0	0	1	0	0	1	0	0	0	0	0	0	0	0
999ee9bdcaa795dd97781f6679c61068	0	0	0	0	0	0	0	0	0	0	0	0	0	0	0	0	0	0	1	0	2	0	0	0	0	0	0	0	0	0	0	0	0	0	0	0	0	0	0	0	0	0	0	0	0	0	0	0	0
99b09361cc12f396a716296e3a41036e	0	0	0	0	0	0	0	0	0	0	0	0	0	0	0	0	0	0	0	0	0	0	0	0	0	0	1	0	0	0	0	0	0	0	0	0	0	0	0	0	0	0	0	0	0	0	0	0	0
99bbe968b93df527c87706c3c06eea78	0	0	0	0	0	0	0	0	0	0	0	0	0	8	0	0	0	0	0	0	0	0	0	0	0	0	0	0	0	0	0	0	0	0	0	0	0	0	0	0	0	0	0	0	0	0	0	0	0
99f9f58c14c5a4534e794dd39a820456	0	0	0	0	0	0	2	0	0	0	0	0	0	0	0	0	0	0	0	0	0	0	0	0	0	0	0	0	0	0	0	0	0	0	0	0	0	0	0	0	0	0	0	0	0	0	0	0	0
99fcd7c7192cddaafb749d38f2507602	0	0	0	0	0	0	2	0	0	0	0	0	0	0	0	0	0	0	0	0	0	0	0	0	0	0	0	0	0	0	0	0	0	0	0	0	0	0	0	0	0	0	0	0	0	0	0	0	0
9a172a1f1a288ea78b0f5212b46fa955	0	0	0	7	23	0	0	0	0	0	6	0	0	0	36	0	0	0	0	0	0	10	9	9	0	0	0	0	0	5	0	0	0	3	0	0	6	0	0	0	0	0	0	0	0	0	7	0	51
9a409c6799a2de0a863283681d595d5e	0	0	11	0	0	0	0	1	8	0	0	0	0	0	0	0	0	0	0	0	0	0	0	0	0	0	0	0	3	0	2	0	0	0	0	0	0	0	0	0	0	0	0	0	8	14	13	132	96
9a892f91049f091ace3ca4d6328d9513	0	0	0	0	0	0	0	0	0	0	0	0	0	0	0	0	0	0	0	0	0	0	0	0	0	0	0	0	0	0	0	0	0	0	0	0	0	2	0	0	0	0	0	0	0	0	0	0	0
9ab7a3e72bf586f9a2eb2d1b815aec1b	9	0	0	0	0	0	0	0	0	0	0	0	0	0	0	0	0	0	0	0	0	0	0	0	0	0	0	0	0	0	0	0	0	0	0	0	0	0	0	0	0	0	0	0	0	0	0	0	0
9acf2d20856861e86245453999f36859	0	0	0	0	0	0	0	0	0	0	0	0	0	0	0	0	0	0	0	0	0	0	0	0	0	0	0	0	0	0	0	0	0	0	0	0	0	3	2	0	0	1	0	0	0	0	0	0	0
9ae5938c302f7712c569e299a0a01084	0	0	0	0	0	0	0	0	0	0	0	0	0	0	0	0	0	0	0	0	0	0	0	0	0	0	0	2	0	0	0	0	0	0	0	0	0	0	0	0	0	0	0	0	0	0	0	0	0
9ae61aa5e1b63bc81748fd2f8ec52537	0	0	0	0	0	0	0	0	0	0	0	0	2	0	0	0	0	0	0	0	0	0	0	0	0	0	0	0	0	0	0	0	0	0	0	0	0	0	0	0	0	2	0	0	0	0	0	0	0
9af89e7df4bee2657dfa49c598b0aa60	0	0	0	0	0	0	0	0	0	0	0	0	0	0	0	0	0	0	0	0	0	0	0	9	0	0	0	0	0	0	0	0	0	0	0	0	0	0	0	0	0	0	0	0	0	0	0	0	0
9b2d6c82be6fe5bf13a96a3c0ee81a88	0	0	0	0	0	0	0	0	0	0	0	0	0	0	0	0	0	0	0	0	0	0	0	0	0	0	0	0	0	0	0	2	0	0	0	0	0	0	0	0	0	0	0	0	0	0	0	0	0
9b7b7d48a8167ac8e3f3f767d0f82d78	6	0	0	0	20	0	1	0	3	7	0	0	0	2	0	0	12	0	1	0	0	0	0	0	0	0	2	0	5	4	6	0	10	0	0	0	6	0	0	0	8	50	9	3	39	7	0	12	6
9ba4d3aa618975863ebb5a89e7e64ea8	0	0	0	0	0	0	1	0	0	0	0	0	0	0	0	0	0	0	0	0	0	0	0	0	0	0	0	0	0	0	0	0	0	0	0	0	0	0	0	0	0	0	0	0	0	0	0	0	0
9be7a94410fc117092d96c613e7b927c	0	0	0	0	0	0	0	0	0	0	0	0	0	0	2	0	0	0	0	0	0	0	0	0	0	0	0	0	0	0	0	0	0	0	0	0	0	0	0	0	0	0	0	0	0	0	0	0	0
9bfba0eee1f6675db9313b7afc2015a5	0	0	0	0	0	0	0	0	0	0	0	0	0	0	0	0	0	0	0	0	0	0	0	0	0	0	0	10	0	0	0	0	0	0	0	0	0	0	0	0	0	0	0	0	0	0	0	0	0
9c0c56ab286eff5e695eff641c908ec5	0	0	0	0	0	0	0	0	0	0	0	0	0	0	0	0	0	0	0	2	0	0	0	0	0	0	0	0	0	0	0	0	0	0	0	0	0	0	0	0	0	0	0	0	0	0	0	0	0
9c515834e8de827db0494312cb3df6dd	0	0	0	0	0	0	0	0	0	0	0	0	0	0	0	0	0	0	0	0	0	0	0	0	0	0	0	2	0	0	0	0	0	0	0	0	0	0	0	0	0	0	0	0	0	0	0	0	0
9c9f86caa10dc9f652e0a641a1a9b96b	0	0	0	0	0	0	0	0	0	0	0	0	0	0	0	0	0	0	0	0	0	0	0	0	0	3	0	0	3	0	0	0	0	0	0	0	0	0	0	0	31	17	56	4	122	38	4	22	14
9cbcb31b5b7268abaafb828ca4577cec	0	0	0	0	0	0	0	0	0	0	0	0	0	0	0	0	0	0	0	0	0	0	0	0	3	0	0	1	0	0	0	0	0	5	0	0	0	0	5	0	0	0	0	0	0	0	0	0	0
9d741c1c56903cc587271af3e61ca3d6	0	0	0	0	0	0	0	0	0	1	0	0	0	0	0	0	0	0	0	0	0	0	0	0	0	0	0	0	0	0	0	0	0	0	0	6	0	0	0	0	0	0	0	0	0	0	0	0	0
9dad9c4bc0a39173ac8a9e8835e1a95a	0	0	0	0	0	0	0	0	2	0	2	0	0	0	0	0	0	0	0	0	0	0	0	0	0	0	0	0	2	0	0	0	0	0	0	0	0	0	0	0	0	0	0	0	0	0	0	0	0
9dccb681a9c9e87be2bdd4b52659fc4d	0	0	0	0	0	0	0	0	0	0	0	0	0	4	0	0	0	0	1	0	0	0	0	0	0	0	0	0	0	0	0	0	0	0	0	0	0	0	0	0	0	0	0	0	0	0	0	0	0
9e0c800f94cb5544dfce3dce80eba9ba	0	0	0	0	0	0	0	0	8	0	0	0	0	0	0	0	0	0	0	0	0	0	0	0	0	0	0	0	0	0	0	0	0	0	0	0	0	0	0	0	0	0	0	2	0	0	0	1	2
9e11bde66c65e43cb5d7d512c6488623	0	0	0	0	0	0	0	0	0	0	0	0	0	0	0	0	0	0	0	0	0	0	0	0	0	0	7	0	0	0	0	0	0	0	0	0	0	0	0	0	0	0	0	0	0	0	0	0	0
9e43e8d7475537b512804d9c6e835fad	0	0	0	0	0	0	0	0	0	0	0	2	0	0	0	0	0	0	0	0	0	0	0	0	0	0	0	0	0	0	0	0	0	0	0	0	0	0	0	0	0	0	0	0	0	0	0	0	0
9e5640ea9c8a9d6eb704bbda090021d6	0	0	0	0	0	0	0	0	0	0	0	0	0	0	0	0	0	0	0	0	0	0	0	0	0	0	0	0	0	0	0	0	0	0	0	1	0	0	0	0	0	0	0	0	0	0	0	0	0
9e5c156f7937e64fbe0ff3c5a134d15a	0	0	0	0	0	0	0	0	0	0	0	0	1	0	0	0	0	0	0	0	0	0	0	0	0	0	0	0	0	0	0	0	0	0	0	0	0	0	0	0	0	0	0	0	0	0	0	0	0
9e60a427d6d5870e057c68c31ae369de	0	0	0	0	0	0	0	0	0	0	0	0	0	0	0	0	0	0	0	0	1	0	0	0	0	0	0	0	0	0	0	0	0	0	0	0	0	0	0	0	0	0	0	0	0	0	0	0	0
9e65057532b5432c7ac59bda16c6b95c	0	0	0	0	0	0	0	0	0	0	0	0	0	0	0	0	0	0	2	0	0	0	0	0	0	39	0	0	0	0	0	0	0	0	0	0	0	0	0	0	0	0	0	0	0	0	0	0	0
9ececc41a9c5f8d20fb7d7280f965888	0	0	0	0	0	0	2	0	0	0	0	0	0	0	0	0	0	0	0	0	0	0	0	0	0	0	0	0	0	0	0	0	0	0	0	0	0	0	0	0	0	0	0	0	8	0	0	8	0
9ecfb9f93405c826ddf4c99bcd1fc43b	0	0	0	0	0	0	0	76	20	0	0	4	6	12	6	0	0	0	0	6	0	0	0	100	0	1	0	0	0	0	2	0	0	0	0	0	0	0	0	0	0	0	0	0	0	0	0	0	0
9eef25dfa933d9635d5859addf7430a2	0	0	0	0	0	0	2	0	2	1	0	0	1	0	0	0	0	0	0	0	0	0	0	0	0	2	1	2	2	1	0	0	0	0	0	0	0	0	0	0	4	4	5	2	2	16	5	2	0
9f07c0de8c7d1e5de74076c46622f575	0	0	0	0	0	0	0	0	0	0	0	0	1	0	0	0	0	0	0	0	0	0	0	0	0	0	0	0	0	0	0	0	0	1	0	0	0	0	0	0	0	0	0	0	0	0	0	0	0
9f30c2f78c7b550c375b94b2dead075a	0	0	0	0	0	0	0	0	0	0	0	0	0	0	0	0	0	0	2	0	0	0	0	0	0	0	0	0	0	0	0	0	0	0	0	0	0	0	0	0	0	0	0	0	0	0	0	0	0
9f66ebc3768aa9e1c026d40f631e5a65	0	0	0	0	0	0	0	0	0	0	0	6	0	0	0	0	0	0	0	0	0	0	0	0	4	0	0	0	0	0	0	0	0	0	0	0	0	0	0	10	0	0	0	1	0	9	0	0	0
9fc2c05cfea12a41f8b40468871b68ad	0	0	0	0	0	0	0	0	0	0	0	0	0	0	0	0	0	0	0	0	0	0	0	0	0	0	0	1	0	0	0	0	0	0	0	0	0	0	0	0	0	0	0	0	0	0	0	0	0
9fe6f8a340b58bb1e02ea456134d3155	0	0	0	0	0	0	0	0	0	0	0	0	0	0	0	0	0	0	2	0	0	0	0	0	0	0	0	0	0	0	0	0	0	0	0	0	0	0	0	0	0	0	0	0	0	0	0	0	0
9ff42f5eb3c5da11777c2788c60608f5	0	0	0	0	0	0	0	0	0	0	0	0	0	0	0	0	0	0	0	0	0	0	0	0	0	0	0	0	0	0	1	0	0	0	0	0	0	0	0	0	0	0	0	0	0	0	0	0	0
9ffad3a7236d3e4984e419118b20dd86	0	0	0	0	0	0	0	0	0	0	0	0	0	0	0	0	0	0	0	0	0	2	0	0	0	0	0	0	0	0	0	0	0	0	0	0	0	0	0	0	0	0	0	0	0	0	0	0	0
a044255d87ba040a18e08203e8610bd0	0	0	0	0	0	0	0	0	0	0	0	0	0	0	0	0	0	0	0	0	0	0	2	0	0	0	0	0	0	0	0	0	0	0	0	0	0	0	0	0	0	0	0	0	0	0	0	0	0
a0540dd0284df26549655d8873162724	0	0	0	0	0	0	4	0	0	0	0	0	0	0	0	0	0	0	0	0	0	0	0	0	0	12	0	0	0	0	0	0	0	0	0	16	0	0	0	0	0	0	0	0	0	0	0	0	0
a06c4055ab921604f8eed1cc3c6dc188	0	0	0	0	0	0	0	0	0	0	0	0	0	0	0	0	0	0	0	0	0	1	0	0	0	0	0	0	0	0	0	0	0	0	0	0	0	0	0	0	0	0	0	0	0	0	0	0	0
a0714023fe8b5f8fc24dd773c5b5d949	0	0	0	0	0	0	0	0	0	0	0	0	0	0	0	0	0	0	0	0	0	0	0	0	0	0	0	0	0	0	0	0	1	0	0	0	0	0	0	0	0	0	0	0	0	0	0	0	0
a0b0d2a5b586b8ceb9163f5dcbd972fe	0	0	0	0	0	0	2	0	0	0	0	0	0	0	0	0	0	0	0	0	0	0	0	0	0	0	0	0	0	0	0	0	0	0	0	0	0	0	0	0	0	0	0	0	0	0	0	0	0
a0b46fb8d7e2d46ab4247c8d0a08494c	0	0	0	0	0	0	0	0	0	0	0	0	0	0	0	0	0	0	2	0	0	0	0	0	0	0	0	0	0	0	0	0	0	0	0	0	0	0	0	0	0	0	0	0	0	0	0	0	0
a0ecf8c4b4aca20a8d0e0446ea0d23c2	0	0	0	0	0	0	2	0	0	0	0	0	3	4	0	0	0	0	2	0	0	0	0	0	0	2	0	0	1	0	0	0	0	0	0	0	0	0	0	0	26	9	13	0	14	16	5	23	16
a12c25c1293bba4e2b9f123c59c5875f	10	0	0	0	0	0	0	1	0	0	0	0	0	0	0	3	0	0	0	1	0	0	0	2	0	0	0	0	0	0	0	0	0	0	4	0	0	0	0	4	0	0	0	0	0	0	0	0	0
a140d7f2fa1ef8ee9318306fd31d9093	0	0	0	0	0	0	0	0	0	0	2	0	0	0	0	0	0	0	0	0	0	0	0	0	0	0	0	0	0	0	0	0	0	0	0	0	0	0	0	0	0	0	0	0	0	2	0	0	0
a16cd9123b4c27f082748a58a06e4b41	0	0	0	0	0	0	0	0	0	0	0	0	0	0	0	0	0	0	0	0	0	0	0	0	1	0	0	0	0	0	0	0	0	0	0	0	0	0	0	0	0	0	0	0	0	0	0	0	0
a19b2bca61e6064c41d561d483f80551	0	0	0	0	0	0	0	0	0	0	0	0	0	0	0	0	0	0	0	0	0	0	0	0	0	0	0	0	0	0	0	0	0	0	0	0	0	0	0	10	0	0	0	0	0	0	0	0	0
a19cd9fb2feeecc78f38fc97dc01a02b	0	0	0	0	3	0	0	0	0	0	0	0	0	0	0	0	0	0	0	0	0	0	0	0	0	0	0	0	0	0	0	0	0	0	0	0	0	0	0	0	0	0	0	0	0	0	0	2	2
a19d84e6b930394501950da0251a57b5	0	0	0	0	0	0	0	0	0	0	0	0	0	0	0	0	0	0	0	0	0	0	0	0	0	0	0	2	0	0	0	0	0	0	0	0	0	0	0	0	0	0	0	0	0	0	0	0	0
a2642561ffc0122e274881e6e167763e	0	0	0	0	0	0	36	7	0	0	0	0	0	20	0	0	0	0	0	0	0	0	0	0	0	6	0	0	0	0	0	0	0	0	3	0	0	0	0	0	0	0	0	0	0	0	0	0	0
a28084479bb7b27aa8061d1262729a12	0	0	0	0	0	0	0	0	0	0	0	0	0	0	0	2	0	0	0	0	0	0	0	0	0	0	0	0	0	0	0	0	0	0	0	0	0	0	0	0	0	0	0	0	0	0	0	0	0
a2f45a92fe32e7759157dfcd75d9d8e4	0	0	0	0	0	0	0	0	0	0	0	0	0	0	0	0	0	2	0	0	0	0	0	0	0	0	0	0	0	0	0	0	0	0	0	0	0	0	0	0	0	0	0	0	0	0	0	0	0
a30e0e1b60cfbae030343d8b6751045a	0	0	0	0	0	0	0	0	0	0	0	0	0	6	0	0	0	0	0	0	0	0	0	0	0	49	0	0	0	0	0	0	0	0	0	0	0	0	0	0	0	0	0	0	0	0	0	0	0
a321f76dbc1fdf258bb0707eaeb8677d	0	0	0	0	0	0	0	0	0	0	3	0	0	0	0	0	0	0	0	0	0	0	0	0	0	0	0	0	0	0	0	0	0	0	0	0	0	0	0	0	0	0	0	0	0	0	0	0	0
a3611a2cbe0732655a53f6c4d5b7df85	0	0	0	0	0	0	0	0	0	0	0	0	1	0	0	0	0	0	0	0	0	0	0	0	0	0	2	0	1	0	0	0	0	0	0	0	0	0	0	0	0	3	0	0	0	0	0	0	0
a38afa90a80be42e2aab0c4a59bdf355	0	0	0	0	0	0	0	0	0	0	0	0	0	0	1	0	0	0	0	0	0	0	0	0	0	0	0	0	0	0	0	0	0	0	0	0	0	0	0	0	0	0	0	0	0	0	0	0	0
a3b69621425258822aa1092d79478a8b	0	0	0	0	0	0	0	0	0	0	0	0	0	0	0	0	0	0	0	0	0	0	0	0	0	0	3	0	0	0	0	0	0	0	0	0	0	0	0	0	0	0	0	0	0	0	0	0	0
a3ebac845b014088618e41f0ade56720	0	0	0	0	0	0	6	0	0	0	0	0	0	0	0	0	0	0	0	0	0	0	0	0	0	0	126	0	0	0	0	0	0	0	0	0	0	0	0	0	0	0	0	0	0	0	0	0	0
a43a6763d5a66ee8bde6949874303d06	0	0	9	0	0	0	0	0	0	0	0	0	0	0	0	0	0	0	0	0	0	10	0	0	0	0	4	0	0	0	0	72	0	0	0	0	0	0	0	2	0	0	0	0	0	0	0	0	0
a4585f6a24c08e7bf45d8d8f1ff11d99	0	0	0	0	0	0	0	0	0	2	0	0	0	0	0	0	0	0	0	0	0	0	0	0	0	0	0	0	0	0	0	0	0	0	0	0	0	0	0	0	0	0	0	0	0	0	0	0	0
a472655673167c3e3b8ef594500fa828	0	0	0	0	0	0	0	0	0	0	0	0	0	0	0	0	0	0	0	0	0	0	0	0	0	0	0	10	0	0	0	2	0	0	0	0	0	0	2	0	0	0	0	0	0	0	0	3	0
a4808064d3716cc41aa4b24b50981f63	0	0	0	0	0	0	0	0	0	0	0	0	0	0	0	0	0	0	0	0	0	0	0	0	0	0	0	0	0	0	0	0	0	0	0	2	0	0	0	0	0	0	0	0	0	0	0	0	0
a4837c95d3c30bc810ab3afb05e6238c	0	0	0	0	0	0	0	0	0	0	0	0	0	0	0	0	0	0	0	0	0	0	0	0	0	0	0	0	0	2	0	0	0	0	0	0	0	0	0	0	0	0	0	0	0	0	0	0	0
a49a374bd7fc0ed0ea3e92b74bf2b776	0	0	0	16	10	0	8	8	0	6	3	6	6	8	0	10	4	0	15	4	0	4	0	4	3	11	5	1	0	0	2	8	0	4	8	7	6	9	0	3	4	0	0	0	0	0	12	0	0
a4a7a4355406fa2485a282a2209e6e76	0	0	0	0	0	0	0	0	0	0	0	0	0	0	0	0	0	0	0	0	0	0	0	0	0	0	0	0	0	0	0	0	0	0	0	0	0	0	1	0	0	0	0	0	0	0	0	0	0
a4abcbab7912c12f23100b0be820cf80	0	0	0	0	0	0	0	0	0	0	0	0	0	0	0	0	0	0	0	0	0	0	0	0	0	0	10	0	0	0	0	0	0	0	0	0	0	0	0	0	0	0	0	0	0	0	0	0	0
a4aff3d8f59831dc08e5d29e96fdd7a9	0	0	0	0	0	0	0	0	0	0	0	0	0	0	0	0	0	0	0	0	0	0	0	0	0	0	0	0	0	0	0	0	0	0	2	0	0	0	0	0	0	0	0	0	0	0	0	0	0
a4c02c81a47ee7060aca79343ac7dd8a	0	0	4	0	6	0	0	0	4	10	0	0	1	0	1	0	0	0	0	0	0	0	0	0	2	0	0	0	0	0	0	0	0	0	0	0	1	0	0	0	3	3	6	83	0	35	24	2	6
a52f04a276ab0c751dc931367fd26201	0	0	0	0	0	0	0	0	0	0	0	0	0	0	0	0	0	0	0	0	0	0	0	0	0	0	0	0	0	0	0	0	0	0	0	0	0	0	0	2	0	0	0	0	0	0	0	0	0
a5695f975be7ea2f917986249a4acb09	0	0	0	0	0	0	0	0	0	0	0	0	0	0	1	0	0	0	0	0	0	0	0	0	0	0	0	0	0	0	0	0	0	0	0	0	0	0	0	0	0	0	0	0	0	0	0	0	0
a5841a2f5876bf8312c563dfebbe45fb	0	3	0	0	0	0	0	0	0	0	0	0	0	0	0	0	0	0	0	0	0	0	0	0	0	0	0	0	0	0	0	0	6	0	0	0	0	0	0	0	0	0	0	0	0	0	0	0	0
a5ae56a73757b02ef827a28fa4327333	2	0	0	0	0	0	0	0	0	0	0	0	0	0	0	0	0	0	2	0	0	0	0	0	0	0	0	0	0	0	0	0	0	0	0	0	0	0	0	0	0	0	0	0	0	0	0	0	0
a5b4f4a3fa27782e3a61ce43511529b3	0	0	0	0	0	0	0	0	0	0	0	0	0	0	0	0	0	0	0	0	0	0	0	0	0	0	0	0	0	3	0	0	0	0	0	0	0	0	0	0	0	0	0	0	0	0	0	0	0
a61221c00579c86cce991d4f0674cf50	111	91	0	56	299	19	14	64	60	64	68	80	48	6	48	58	84	38	4	10	34	34	34	65	8	22	32	77	50	67	19	53	138	42	40	12	36	98	126	102	0	0	0	0	0	0	0	0	0
a62f4b255cc81237cd259a856ab1ccb8	0	0	0	0	0	0	0	0	0	47	14	16	0	0	0	0	0	0	0	0	0	0	0	14	21	0	0	0	0	0	0	0	0	5	0	0	0	0	6	0	0	0	0	0	0	0	0	0	0
a634994572dc2350c79d64021ef29846	0	0	0	0	0	0	0	0	0	0	0	0	2	0	0	0	0	0	0	0	0	0	0	0	0	0	0	0	1	0	0	0	0	0	0	0	0	0	0	0	0	0	0	0	0	0	0	0	0
a64efcae7de85597591a4a2e52a2d426	0	0	0	0	0	0	0	0	0	0	0	0	0	0	0	0	0	0	0	0	0	0	0	0	0	0	0	0	2	0	0	0	0	0	0	0	0	0	0	0	0	0	0	0	0	0	0	0	0
a65ad879ba94295a87cb176fe228d7aa	0	0	0	0	0	0	17	0	0	0	0	0	0	0	0	0	4	2	12	20	0	0	0	0	0	0	0	0	0	0	0	0	0	0	0	0	0	0	0	0	0	0	0	0	0	0	0	0	0
a692e01d425274fe6b391deda2ca3f27	0	0	0	0	0	0	0	0	0	0	0	0	0	0	0	0	0	0	0	0	0	0	0	0	1	0	0	1	0	0	0	0	0	0	0	0	0	0	0	0	0	0	0	0	0	0	0	0	0
a6b815566a6e851e857abfd9af6ea012	6	0	0	0	0	0	2	1	2	0	0	0	0	0	0	0	0	0	0	0	0	0	0	0	0	0	6	0	0	0	0	0	0	0	0	0	0	0	0	0	0	0	0	0	0	0	14	0	0
a6c02e67746df960b92ae6b3de9db3df	0	0	0	0	0	0	0	0	0	0	0	0	0	0	0	0	0	0	0	0	0	0	0	0	0	0	0	0	0	0	0	0	0	0	0	1	0	0	0	0	0	0	0	0	0	0	2	0	0
a6d96bb5229c0f0fc3866a6041a03c64	0	0	0	0	0	0	0	0	0	0	0	0	0	0	0	0	130	224	0	0	0	0	0	0	0	2	0	0	0	0	0	0	0	0	0	2	0	0	0	0	0	0	0	0	0	0	0	0	0
a6eb4dac680f9d759691403fe3269c67	0	0	0	0	0	0	0	0	0	0	0	0	0	0	0	0	0	0	0	0	0	0	0	0	0	0	2	0	0	0	0	0	0	0	0	0	0	0	0	0	0	0	0	0	0	0	0	0	0
a6f35888934e78eea33371f47b1fccac	0	0	0	0	0	0	0	0	0	0	0	0	0	0	0	0	0	0	0	0	0	0	0	2	0	0	0	0	0	0	0	0	0	0	0	0	0	0	0	0	0	0	0	0	0	0	0	0	0
a714a0a6e9fa4ea499e388112f900aff	14	0	0	0	0	0	0	0	0	2	1	0	2	0	1	0	0	0	0	0	0	0	0	2	3	0	0	0	0	1	0	0	0	0	0	0	0	0	0	0	0	0	0	0	0	0	0	0	0
a74fce55faaa20d163f039ec900c2faa	0	0	0	0	0	4	0	0	0	0	0	0	0	0	0	0	0	0	0	0	0	0	0	0	0	0	0	0	0	0	0	0	0	0	0	0	0	0	0	0	0	0	0	0	0	0	0	0	0
a7814d3e514964928f1184b5a7897fa2	0	0	0	0	9	0	0	0	0	0	0	0	0	0	0	0	0	0	0	0	0	0	0	0	0	0	0	0	0	0	0	0	0	0	0	0	0	0	0	0	0	0	0	0	0	0	0	0	0
a7f32a02bc2f87388c75e5d510c05e11	0	0	0	0	0	0	0	0	0	0	0	0	0	0	0	0	0	0	0	0	0	0	0	1	0	0	0	0	0	0	0	0	0	0	0	0	0	0	0	0	0	0	0	0	0	0	0	0	0
a817910fc8ce42adfa53b29d9a830711	0	0	0	0	0	0	0	0	0	0	0	0	0	0	0	0	0	0	0	0	0	0	2	0	0	0	0	0	0	0	0	0	0	0	0	0	0	0	0	0	0	0	0	0	0	0	0	0	0
a81e6cb78b95a0996b40e73fd567dc31	0	0	0	0	0	0	0	0	0	0	0	0	0	0	0	0	0	0	0	0	0	0	0	0	2	0	0	0	0	0	0	0	0	0	0	0	0	0	0	0	0	0	0	0	0	0	0	0	0
a83bf83b392f12bd63283c8ec2c5d2d9	0	0	0	0	0	0	0	0	0	0	0	0	0	0	0	2	0	0	0	0	0	0	0	0	0	0	0	0	0	0	0	0	0	0	0	0	0	0	0	0	0	0	0	0	0	0	0	0	0
a855b76f9ede831b78dac392e0dce986	0	0	5	0	0	0	0	0	0	0	0	1	0	0	0	0	0	0	0	2	0	0	0	0	2	0	0	0	0	0	0	0	0	0	0	0	0	0	0	0	0	0	0	0	0	0	0	0	0
a8924b3a8b2e045847ea45cdbf269a8a	0	0	0	0	0	0	0	4	0	0	0	0	0	0	0	0	0	0	0	0	0	0	0	0	0	0	0	0	0	0	0	0	0	0	0	0	0	0	0	0	0	0	0	0	0	0	0	0	0
a8f1272326c1964ae9a9235cb780d40c	0	0	0	17	3	47	0	0	0	0	0	0	0	0	0	0	0	0	0	0	0	6	0	0	0	0	0	0	0	1	0	7	4	1	0	0	0	0	9	8	0	0	0	0	0	0	0	0	0
a9134e0ce677c0d30b5571f2f841a4b3	0	0	0	0	0	0	0	0	0	0	0	0	0	0	0	0	2	0	0	0	0	0	0	0	0	0	0	0	0	0	0	0	0	0	0	0	0	0	0	0	0	0	0	0	0	0	0	0	0
a9175a07f2448e436dc431e364610c3e	0	0	0	0	0	0	0	0	0	2	0	0	0	0	2	0	0	0	0	2	0	0	0	0	0	0	0	0	0	2	0	0	0	0	0	0	0	0	0	0	0	0	0	0	0	0	0	0	0
a928ac5e3ec8491793b9674e22ff3f1d	0	0	0	0	0	0	0	0	0	0	0	0	0	0	0	0	0	0	0	0	0	0	0	0	0	0	1	0	0	0	0	0	0	0	0	0	0	0	0	0	0	0	0	0	0	0	0	0	0
a92c4e0c22ade7cd226814fd8782c60c	0	0	0	0	0	0	0	0	0	0	0	0	0	0	0	0	0	0	0	0	0	0	0	0	0	0	0	0	4	0	0	0	0	0	0	0	0	0	0	0	0	0	0	0	0	0	0	0	0
a932cbd72f82a7cbd1e3829fecd552f5	0	0	0	0	0	0	0	0	0	0	0	0	0	0	0	0	0	0	0	0	2	0	0	0	0	0	0	0	0	0	0	0	0	0	0	0	0	0	0	0	0	0	0	0	0	0	0	0	0
a9431c18a51a9b790a3ac76d8d1c91b8	0	0	0	0	0	0	0	0	0	0	0	0	0	0	0	0	0	0	0	0	0	0	0	0	0	0	0	0	0	0	0	0	0	0	0	1	0	0	0	0	0	0	0	0	0	0	0	0	0
a954e8fbe931fb2491f9c25036168f09	0	0	0	0	0	0	0	0	0	0	0	0	0	0	0	0	2	0	0	0	0	0	0	0	0	0	0	0	0	0	0	0	0	0	0	0	0	0	0	0	0	0	0	0	0	0	0	0	0
a96451c14dfc74d9d0f78f7103ce4fa6	0	0	0	0	0	0	0	0	0	0	0	0	0	0	0	0	0	0	0	0	0	0	0	0	0	0	1	0	0	0	0	0	0	0	0	0	0	0	0	0	0	0	0	0	0	0	0	0	0
a96b966fbf03961355a201ca19ab8de1	0	0	0	0	0	0	0	0	0	0	0	0	0	0	0	0	0	0	0	0	0	0	0	0	0	0	0	0	0	0	0	0	0	0	0	0	0	0	2	0	0	0	0	0	0	2	0	0	0
a96e79ca8b041f7a51b6f890ce177a78	0	0	0	0	15	0	0	0	0	0	0	0	0	0	0	0	0	0	0	0	0	0	0	0	0	0	0	0	0	0	0	6	0	3	6	0	0	9	0	22	0	0	0	0	0	0	0	0	0
a97bd190ac5ddbb6682315dda70aaa4c	0	0	0	0	0	0	0	0	0	0	0	0	0	0	0	0	0	0	0	0	0	0	0	0	0	0	2	0	0	0	0	0	0	0	0	0	0	0	0	0	0	0	0	0	0	0	0	0	0
a9c3157f93d490df28a51327d8ddf087	0	0	0	0	0	0	0	0	0	0	0	0	0	0	2	0	0	0	0	0	0	0	0	0	0	0	0	0	0	0	0	0	0	0	0	0	0	0	0	0	0	0	0	0	0	0	0	0	0
a9c4d6cf1bf8880d2e90309266c7b8c3	0	0	0	0	0	0	0	0	0	0	0	0	0	0	0	0	0	0	0	0	0	0	0	0	0	0	0	0	0	0	0	0	0	0	0	2	0	0	0	0	0	0	0	0	0	0	0	0	0
a9cf17341caa072ba4be517598916b88	0	0	0	0	0	0	0	0	0	0	0	0	0	0	0	0	0	0	0	0	0	0	0	0	0	0	0	2	0	0	0	0	0	0	0	0	0	0	0	0	0	0	0	0	0	0	0	0	0
aa198d61423b30124a52d76a0a58f4b2	0	0	0	0	0	0	0	0	0	0	0	0	0	0	0	0	0	0	0	0	0	0	0	0	0	0	0	0	0	0	0	0	0	0	5	0	0	0	0	0	0	0	4	0	15	4	0	32	0
aa1a2d4a35f7c7dd6d91d4771ed72e8a	0	0	0	0	0	0	0	0	0	0	0	0	0	0	0	0	0	0	0	0	0	0	0	0	0	0	2	0	0	0	0	0	0	0	0	0	0	0	0	0	0	0	0	0	0	0	0	0	0
aa7728d81812f7008007257bf02aa675	0	0	0	0	0	0	0	0	0	0	0	0	0	0	0	0	0	0	0	0	0	0	0	0	0	0	0	0	0	1	0	0	0	0	0	0	0	0	0	0	0	0	0	0	0	0	0	0	0
aaa573c5c8ab7e2e05ac3187b287d297	0	0	0	0	0	0	0	0	0	0	0	0	0	0	0	0	0	0	0	0	0	0	0	0	2	0	0	0	0	0	0	0	0	0	0	0	0	0	0	0	0	0	0	0	0	0	0	0	0
aad313470c33c89599daabba1fa2223b	0	0	0	0	0	0	0	0	0	0	0	0	0	2	0	0	0	0	0	0	0	0	0	0	0	0	0	4	0	0	0	0	0	0	0	0	0	0	0	0	11	0	32	0	8	8	6	16	4
aafbc0e3c0a65c3897e4f86e4dfaf9bd	0	0	0	0	0	0	0	0	0	0	0	0	0	0	0	0	0	0	0	0	0	2	0	0	0	0	0	0	0	0	0	0	0	0	0	0	0	0	0	0	0	0	0	0	0	0	0	0	0
ab4d84780cd2fbabc95b682343f474c4	0	0	0	0	0	0	0	1	0	0	0	0	0	0	0	0	0	0	0	0	0	0	0	0	0	0	0	0	0	0	0	0	0	0	0	0	0	0	0	0	0	0	0	0	0	0	0	0	0
ab7bc0e59da75b2bc0bc1bd23724841d	0	0	0	0	0	0	0	0	0	0	0	0	0	0	0	2	0	0	0	0	0	0	0	0	0	0	0	0	0	0	0	0	0	0	0	0	0	0	0	0	0	0	0	0	0	0	0	0	0
ab7d60f927efca4222f650671da63ce6	0	0	0	0	0	0	0	0	0	0	0	0	0	0	0	0	0	0	0	0	0	0	0	2	0	0	0	0	0	0	0	0	0	0	0	0	0	0	0	0	0	0	0	0	0	0	0	0	0
ab846e005a4e33c24a40c47b2a4e9e9f	0	0	0	9	0	0	0	0	0	0	0	0	2	0	0	0	0	0	0	0	0	0	1	0	0	0	0	0	8	0	0	0	0	0	0	0	0	0	0	0	0	0	0	0	0	0	0	0	0
ab99ead69ab0c7589c32f832659c88ea	0	0	0	0	0	0	0	0	0	0	0	0	0	0	0	0	0	0	0	0	0	0	0	0	0	0	0	0	0	0	0	0	0	0	0	2	0	0	0	0	0	0	0	0	0	0	0	0	0
ababa4fe4754b8c5e754a74a252ddea5	0	0	0	0	0	0	25	0	0	0	0	0	0	0	0	0	4	0	45	0	18	0	0	0	0	4	0	102	0	0	0	0	0	0	0	0	0	0	0	0	0	0	0	0	0	0	0	0	0
abfe58e8a7ce11ff87e877b7775a6e6d	0	0	0	0	0	0	0	0	0	0	0	0	0	0	0	0	0	0	7	0	0	0	0	0	0	0	0	0	0	0	0	0	0	0	0	0	0	0	0	0	0	0	0	0	0	0	2	0	0
ac089905aa258799bae09b4d178f43a5	0	0	0	0	0	0	0	0	0	0	0	0	0	0	0	0	0	0	0	0	0	0	0	0	0	4	0	0	0	0	0	0	0	0	0	0	0	0	0	0	0	0	0	0	0	0	0	0	0
ac14665cb1149dfebb8e2c20ee9fb007	0	0	15	2	0	13	0	0	0	11	6	9	0	0	2	0	0	0	0	0	0	0	0	0	8	0	0	0	0	0	0	0	4	4	40	0	2	9	2	12	0	0	0	0	0	0	0	0	0
ac502cc20526f1879366e6a51f2436d0	0	0	0	0	1	0	0	0	0	0	0	0	0	0	0	0	0	0	0	0	0	0	0	0	0	0	0	0	0	0	0	0	0	0	0	0	0	0	0	0	0	0	0	0	0	0	0	0	0
ac6c249f2d0145b787efe13b13f13caf	2	0	0	0	0	0	0	0	0	0	0	0	0	0	0	0	0	0	0	0	0	0	0	0	0	0	0	0	0	0	0	0	0	0	0	0	0	0	0	0	0	1	0	0	0	0	0	0	0
ac9c6f4e16df8ce2c21b45d95c5480fe	1	78	0	0	36	0	4	0	16	50	33	58	8	0	6	0	21	31	0	31	39	0	0	0	0	4	20	26	4	0	0	3	15	0	0	12	0	10	0	1	0	0	0	0	0	0	0	0	0
aca2d619a375db3064ede981fb379195	0	0	0	0	0	0	0	5	0	0	0	0	0	0	0	0	0	0	0	0	0	0	0	0	0	0	0	0	0	0	0	0	0	0	0	0	0	0	0	0	0	0	0	0	0	0	0	0	0
acda3e5bd98bffe632abeca9bb10bbcf	21	0	0	0	9	0	0	0	0	0	0	0	0	0	14	0	0	0	0	0	0	0	0	0	1	0	12	0	0	78	0	7	0	0	24	0	0	2	4	32	0	0	0	19	0	0	0	0	0
ad01d43a3ec181dfb789ef1ab3ebfde8	0	0	0	0	0	0	0	0	0	0	0	0	0	0	0	0	0	0	0	0	0	0	0	0	0	0	0	0	0	0	0	0	0	0	0	0	0	0	0	62	0	0	0	0	0	0	0	0	0
ad10c4c090a7a6eddd920932c39f443a	0	0	0	0	0	0	0	0	0	0	0	0	0	0	0	0	0	0	0	0	0	0	0	0	0	6	0	0	0	0	0	0	0	0	0	0	0	0	0	0	0	0	0	0	0	0	0	0	0
ad4abe0b7ec6a02c4500771f65847e74	0	0	0	0	0	0	0	0	0	0	0	0	0	0	0	0	0	0	0	0	0	0	0	0	0	0	0	0	1	0	0	0	0	0	0	0	0	0	0	0	59	15	30	0	526	6	0	32	0
ae1fb3f2a079efdf96c172558a6102a2	0	0	0	0	0	0	0	4	0	0	0	0	0	6	24	0	2	16	0	4	47	0	0	0	0	0	0	0	0	0	0	0	0	0	0	0	0	0	0	0	0	0	0	0	0	0	0	0	0
ae4690a865025f153e7285efc82ebc0f	0	0	0	0	0	0	0	0	0	0	0	0	2	0	0	0	0	0	0	0	0	0	0	0	0	0	0	0	0	0	0	0	0	0	0	0	0	0	0	0	0	0	0	0	0	0	0	0	0
ae4e850d763734247f914260b2d9a4e1	0	0	0	20	0	90	0	0	0	33	107	22	4	0	6	9	0	0	0	50	8	41	20	48	3	0	0	0	0	14	0	10	15	38	108	0	22	13	8	86	0	0	0	0	0	0	0	0	0
ae6bded9e19fec1a7558152d9648b257	31	0	0	0	0	0	8	0	0	0	0	0	0	0	0	0	0	0	9	0	0	0	0	0	0	7	0	0	0	0	0	0	0	0	0	0	0	0	0	0	1787	1069	4237	0	2	0	230	0	0
ae846790eaed22db5e467c13ea891f0a	0	0	0	0	0	0	0	0	0	0	0	0	1	0	0	0	0	0	0	0	0	0	0	0	0	0	0	0	0	0	0	2	0	0	0	0	0	0	0	0	0	0	4	0	0	2	4	21	2
aebaa95dd1dde48800320de48a86acb6	0	0	0	0	0	0	0	0	0	0	0	0	0	0	0	0	0	0	0	0	0	0	0	0	0	0	1	0	0	0	0	0	0	0	0	0	0	0	0	0	0	0	0	0	0	0	0	0	0
aedf6646ce278063370a305ae172cb68	0	0	0	0	0	0	0	0	0	1	0	0	0	0	0	0	0	0	0	0	0	0	0	0	0	0	0	0	0	0	0	0	0	0	0	0	0	0	0	0	0	0	0	0	0	0	0	0	0
aeec8345f80331b607a685410505f2e2	0	0	0	0	0	0	0	0	0	14	0	0	0	0	0	0	0	0	0	0	0	0	0	0	0	0	0	0	0	0	0	0	0	0	0	0	0	0	0	0	0	0	0	0	0	0	0	0	0
af0b39714de2b92b1c5f6e401f4783fd	0	0	0	0	0	0	0	0	0	20	0	0	0	0	0	0	0	0	0	0	0	0	0	0	0	0	0	0	0	0	0	0	0	0	0	0	0	0	0	0	0	0	0	0	0	0	0	0	0
af5e7d902bba3251bbd41e5e92663565	0	0	0	0	0	0	0	0	0	0	0	0	0	0	0	0	0	0	0	0	0	0	0	0	0	0	0	0	0	0	0	0	0	0	0	0	2	0	0	0	0	0	0	0	0	0	0	0	0
af8012bde89932d5ca535834d51234eb	0	0	0	0	0	0	0	0	0	0	7	0	0	0	0	0	0	0	0	0	0	0	0	0	4	0	0	0	0	0	0	0	0	0	0	0	0	0	0	0	0	0	0	0	0	0	0	0	0
af8ee0ac056d524c3054e57367a97a50	0	0	0	0	0	0	0	0	0	0	0	0	0	0	0	0	0	0	0	0	0	0	2	0	0	0	0	0	0	0	0	0	0	0	0	0	0	0	0	0	0	0	0	0	0	0	0	0	0
af9285b9834932a3db4d2f49e150b93a	0	0	0	7	0	0	0	0	0	0	6	0	0	0	2	0	0	0	0	0	2	6	0	0	6	0	0	0	0	0	3	0	0	0	0	0	7	8	8	0	0	0	0	0	0	0	0	0	0
af9a3973ac3b95ed8f148b08ea4fade0	0	0	0	0	0	0	0	0	0	0	0	0	0	0	0	0	0	0	0	0	0	0	0	0	0	0	0	0	4	0	0	0	0	0	0	0	0	0	0	0	0	0	0	0	0	0	0	0	0
afa6a49b41c4fa657a19e84a404eb9c6	5	0	42	0	0	14	0	0	59	103	0	0	14	2	1	0	0	0	4	0	0	0	0	1	2	0	0	9	36	18	10	0	0	0	0	0	0	0	1	3	1	0	0	0	0	2	15	20	68
afae6b733a4b8ec3c7268a2ef509c93e	0	0	19	0	0	0	0	0	18	5	0	0	0	0	0	0	0	0	0	0	0	0	0	0	0	0	24	0	0	48	0	0	0	0	0	0	0	0	0	0	0	0	0	0	0	0	4	5	72
b01e1653cc766dc26916532ec01a3b69	0	0	0	0	0	0	0	0	0	0	0	0	0	0	0	0	0	0	0	0	0	0	0	0	7	0	0	0	0	0	0	0	0	0	0	0	0	0	0	0	0	0	0	0	0	0	0	0	0
b05e2858e6d698982aaafb10d4c526f5	0	0	0	0	0	0	0	0	0	0	0	0	0	0	0	0	0	0	0	0	0	0	0	0	0	0	0	0	0	0	0	0	0	0	0	0	0	0	0	2	0	0	0	0	0	0	0	0	0
b0660f897dfff91a765e14480a5fb630	0	0	0	0	0	0	0	0	2	0	0	0	0	0	0	0	0	0	0	0	0	0	0	0	0	0	0	0	0	0	0	0	0	0	0	0	0	0	0	0	0	0	0	0	0	0	0	0	0
b10324e2ac94023b97f3aa7642905a3f	0	0	0	0	0	0	0	0	0	0	0	0	0	0	0	0	0	0	0	0	0	0	0	0	0	0	0	0	0	0	0	0	0	2	0	0	0	0	0	0	0	0	0	0	0	0	0	0	0
b10e92c92e4b22b2278e7e07db733f70	0	0	0	0	0	0	0	0	0	0	0	0	0	27	0	0	0	0	32	0	0	0	0	0	0	0	0	0	21	0	0	0	0	0	0	0	0	0	0	0	0	0	0	0	0	0	28	0	0
b128e14c04e9ea6bccbf632b4c8b14ef	0	0	0	0	0	0	0	0	0	0	0	0	0	0	0	0	0	0	0	0	0	0	0	0	0	0	0	0	0	0	0	0	0	0	0	2	0	4	0	0	0	0	0	0	0	2	4	0	0
b1382750ac1c84911acbc865d25fda4d	0	0	0	0	0	0	0	0	0	0	0	0	0	0	0	0	0	0	0	0	0	0	0	0	0	0	0	0	0	0	0	0	0	0	0	0	1	0	0	0	0	0	0	0	0	0	0	0	0
b14e76fbdc454f79e810bc879266e45f	0	0	0	0	0	0	0	0	0	0	0	0	0	0	2	0	0	0	0	0	0	8	4	0	44	0	0	0	0	0	0	0	0	0	0	0	0	0	0	0	0	0	0	0	0	0	0	0	0
b158cc8468f8f5cd9083db7545632603	0	0	0	0	0	0	0	0	0	0	0	0	0	4	0	0	2	0	0	0	0	0	0	0	0	4	0	3	0	0	0	0	0	0	0	0	0	0	0	0	0	0	0	0	0	0	0	0	0
b1aecd6d594a648a9bc5405949074029	0	0	0	0	0	0	0	0	0	0	0	0	0	0	0	0	0	0	0	0	0	12	0	0	0	0	0	0	0	0	0	0	0	0	0	0	0	0	0	0	0	0	0	0	0	0	0	0	0
b1bb469d7b4ba97da45dda38434a34bb	0	0	0	0	0	0	0	0	0	0	0	0	0	0	0	0	0	3	0	0	0	0	0	0	0	0	0	0	0	0	0	0	0	0	0	0	0	0	0	0	0	0	0	0	0	0	0	0	0
b1eba15d38bfe22a30d3de0a3b96efc2	0	0	2	0	0	0	0	0	0	0	0	0	0	0	0	0	0	0	0	0	0	0	0	0	0	0	0	0	0	0	0	0	0	0	0	0	0	0	0	0	0	0	0	0	0	1	18	0	2
b2183ba7a679225580926a700b5cd8c4	0	0	0	0	0	0	0	0	0	0	0	0	0	0	0	0	0	0	0	0	0	0	0	0	0	0	0	0	0	0	0	0	0	0	2	0	0	0	0	0	0	0	0	0	0	0	0	0	0
b21f4e9eda30f64e75b75fbd1a9d3efb	0	0	0	0	0	0	0	0	0	0	4	0	0	0	0	0	0	0	0	0	0	0	0	0	0	0	0	0	0	0	0	0	0	0	0	0	0	0	0	0	0	0	0	0	0	0	0	0	0
b230a1ae6775683c81a62ea82734334d	0	0	0	0	0	0	0	0	0	0	4	0	0	0	0	0	0	0	0	0	0	0	0	0	0	0	0	0	0	0	0	0	0	0	0	0	0	0	0	0	0	0	0	0	0	0	0	0	0
b257bbfb11efa695ec11083fb6d86f24	23	7	0	4	2	0	6	34	0	76	44	155	18	2	33	108	6	26	0	0	9	46	24	32	0	4	8	4	0	8	3	0	16	3	0	0	0	0	0	26	0	0	0	0	0	0	0	0	0
b26a4835724eb0bcf7286afad0e2c721	0	0	0	0	0	0	0	0	0	0	0	0	0	0	0	0	0	0	0	0	0	0	0	2	0	0	0	0	0	0	0	0	0	0	0	0	0	0	0	0	0	0	0	0	0	0	0	0	0
b2c16c9a8bf4c161a490b962579335af	0	0	7	0	28	0	0	0	52	0	24	0	0	0	65	0	2	0	0	0	15	66	80	23	0	0	0	28	0	44	0	0	100	0	0	0	0	20	8	24	0	0	0	0	0	0	0	0	3
b3711e934916d679bdaecc8249c912e1	0	0	0	0	0	0	0	0	0	0	0	1	0	0	0	0	0	0	0	0	0	0	0	0	0	0	0	0	0	0	0	0	0	0	0	0	0	0	0	0	0	0	0	0	0	2	0	0	0
b381aa32cc8f41a749fac01404b478b7	0	0	6	0	0	0	0	0	0	0	0	0	0	0	0	0	0	0	0	0	0	0	0	0	0	0	0	0	0	2	0	0	0	0	0	0	0	0	0	0	0	0	0	0	0	0	0	0	0
b3c5e16b360ba45ac3e00de21ef1ab33	0	0	0	0	0	0	46	6	0	0	0	0	3	0	0	0	0	0	1	0	3	0	0	2	0	0	0	0	0	0	1	0	0	0	0	0	0	0	0	0	0	0	0	0	0	0	0	0	0
b3d9bd79ad813f5af5b4370fc9cdb534	0	0	0	0	0	0	0	0	0	0	0	0	0	0	0	0	0	0	5	0	0	0	0	0	0	0	0	0	0	0	0	0	0	0	0	0	0	0	0	0	0	0	0	0	0	0	0	0	0
b400653ee9e6ba7de84113ca4b5c792a	0	0	0	0	0	0	0	0	0	0	0	0	0	0	0	0	0	0	0	0	0	0	0	0	0	0	5	0	0	0	0	0	0	0	0	0	0	0	0	0	0	0	0	0	0	0	0	0	0
b41dc7d44312f64e25dbb7925385ee67	0	0	0	0	0	0	0	0	0	0	0	0	0	0	0	0	0	0	0	0	0	0	0	0	0	0	0	0	0	0	0	0	0	0	0	0	0	0	0	1	0	0	0	0	0	0	0	0	0
b4201a9e3e00cda3a7f16fd9f7863d8a	0	0	0	0	0	0	0	0	0	0	0	0	0	0	0	0	0	0	0	0	0	0	0	0	0	0	0	0	0	0	0	0	0	0	0	2	0	0	0	0	0	0	0	0	0	0	0	0	0
b426ed90d0bcd9b86ea474077417f452	0	0	0	0	0	0	0	0	0	0	1	0	0	0	0	0	0	0	0	0	0	0	0	0	0	0	0	0	0	0	0	0	0	0	0	0	0	0	0	0	0	0	0	0	0	0	0	0	0
b4411b9309e288ff8e4e951cced1ce64	0	0	0	0	0	0	0	0	0	0	0	0	0	0	0	0	0	0	0	0	0	20	0	0	0	0	0	0	0	0	0	0	0	0	4	0	0	0	0	0	0	0	0	0	0	0	0	0	0
b49dd5b7b3006d173f545163e443a03d	0	0	0	0	0	0	4	0	0	0	0	0	0	8	0	0	0	0	0	0	0	0	0	0	0	0	0	0	0	0	0	0	0	0	0	0	0	0	0	0	0	0	0	0	0	0	0	4	0
b4c8b0bc9ece9080874cf702e4ee49a3	0	0	0	0	0	0	0	0	0	0	0	0	0	0	0	0	0	0	0	0	0	1	0	0	0	0	0	0	7	0	0	0	0	0	0	0	0	0	0	0	0	0	0	0	0	2	0	20	0
b4d723e5b620438dbde44bc285891e8e	0	0	0	0	0	0	0	0	0	0	0	0	0	0	0	0	0	0	0	0	0	0	0	0	0	0	0	0	0	0	0	0	0	0	2	0	0	0	0	0	0	0	0	0	0	0	0	0	0
b50c6b7d831ea53df79e66cf4205ee2c	0	0	0	0	0	0	1	0	0	0	0	0	0	0	0	0	0	0	0	0	0	0	0	0	0	0	0	0	0	0	0	0	0	0	0	0	0	0	0	0	0	0	0	0	0	0	0	0	0
b52560a729da34a9e84c7c580ecc9e5f	124	27	31	11	41	16	10	12	70	96	0	0	40	10	8	0	12	0	6	12	0	0	0	0	11	6	43	14	48	16	33	0	0	0	0	0	0	0	0	8	392	99	8	174	3	258	464	20	52
b56a982f504f60d86beb6d3a59919fc9	0	0	0	0	0	0	0	0	0	0	12	0	0	0	0	0	0	0	0	0	0	0	0	0	0	0	0	0	0	0	0	0	0	0	0	0	0	0	0	0	0	0	0	0	0	0	0	0	0
b57aab1c6d7c303a93268dff5b2c54db	0	0	0	0	0	0	0	2	0	0	0	0	1	0	0	0	0	2	8	0	0	0	0	0	0	0	1	0	0	0	0	0	0	0	0	0	0	0	0	0	0	0	0	0	0	0	0	0	0
b5b895c1d6d627342467b6d5e17ee8a7	0	0	0	0	0	0	0	0	0	0	0	0	0	0	0	0	0	4	0	0	0	0	0	0	0	0	0	0	0	0	0	0	0	0	0	0	0	0	0	0	0	0	0	0	0	0	0	0	0
b5b92aff88a62acc63c3575846f7cfc9	0	0	0	0	0	0	0	0	0	0	0	0	0	0	0	0	0	0	0	0	0	0	0	0	0	1	0	0	0	0	0	0	0	0	0	0	0	0	0	0	0	0	0	0	0	0	0	0	0
b5ccc31d08402ff8e012a966e65019f6	0	0	0	0	0	0	0	0	0	0	0	0	0	0	0	0	0	2	0	0	0	0	0	0	0	0	0	0	0	0	0	0	0	0	0	0	0	0	0	0	0	0	0	0	0	0	0	0	0
b601eee1d330c170632c01a6f7dfa157	0	0	0	0	2	0	0	0	0	0	2	2	0	0	0	0	0	0	0	0	0	6	2	4	2	0	0	0	0	4	0	0	0	0	0	0	0	0	0	0	0	0	0	0	0	0	0	0	0
b619798f804ef75da6fbe0569a4fd66d	0	0	0	0	0	0	0	4	10	0	0	0	1	0	0	0	0	0	0	0	0	0	0	0	0	0	31	0	17	6	10	0	0	0	0	0	0	0	0	0	0	0	0	0	1	0	6	0	396
b63cbd9f202a0dd680a47e8f0118bb4b	0	0	0	0	0	0	0	0	0	0	0	0	0	0	0	0	2	0	0	0	0	0	0	0	0	0	11	0	0	13	0	0	0	0	0	0	0	0	0	0	0	0	0	0	0	0	0	0	0
b6596ceb04bea509fe9b76b0742af045	0	0	35	0	20	0	0	1	48	44	0	0	0	0	6	0	0	0	0	0	0	0	0	0	0	0	56	0	0	82	0	0	0	0	0	0	0	0	0	2	0	0	0	71	0	0	4	0	128
b66f35be688e3f3365086128f52b1484	209	0	0	0	0	0	92	13	3	0	0	0	6	38	0	0	0	0	0	0	0	2	0	0	0	16	0	0	0	0	0	0	0	0	0	0	0	0	0	0	0	0	0	0	0	0	0	0	0
b67c601477bbda74d1fa8821d52fc150	0	0	0	0	0	0	0	0	0	0	0	0	0	1	0	0	8	0	29	0	2	0	0	0	0	0	0	0	0	0	0	0	0	0	0	0	0	0	0	0	2	0	7	0	0	0	62	0	0
b6a7720e2b7d18ea7df9a3577b57ae6b	0	0	0	0	0	0	0	0	3	0	0	0	0	0	0	0	0	0	0	0	0	0	0	0	0	0	0	0	0	0	0	0	0	0	0	0	0	0	0	0	0	0	0	0	0	0	0	0	0
b6a99e8d125896674f2548b9d89db7ab	0	0	0	0	0	3	0	0	0	0	0	0	0	0	0	0	0	0	0	0	0	0	0	0	2	0	0	0	0	0	0	0	0	0	0	0	0	0	6	2	0	0	0	5	0	0	0	0	0
b6c367f293b527e9e57229737f3c5f4d	145	0	0	0	0	0	92	64	66	72	0	0	29	178	26	10	0	60	0	54	0	32	0	0	26	262	0	43	56	14	0	0	0	0	0	0	0	0	0	14	0	0	0	0	0	0	0	30	0
b6f7858944c35017bebb574bfb82eabb	0	0	0	0	0	0	2	0	0	0	0	0	0	0	0	0	2	0	114	0	0	0	0	0	0	0	4	2	0	0	0	0	0	0	0	0	0	0	0	0	0	0	0	0	0	0	0	0	0
b735d516e19db7cbeabfcb451498094d	0	0	0	0	0	0	0	0	0	0	0	0	0	0	0	0	0	0	0	0	0	0	0	0	1	0	0	0	0	0	0	0	0	0	0	0	0	0	0	0	0	0	0	0	0	0	0	0	0
b738cbe00bbe0eb40a2733145c76dc95	0	0	3	0	0	0	19	481	0	0	0	0	308	87	5	0	0	0	216	1	0	0	0	0	0	15	134	0	0	0	0	0	0	0	0	0	0	0	0	0	0	0	0	0	0	0	0	0	0
b73d9d43af16898c5758ec35f994d95b	0	0	12	0	0	0	0	0	0	0	0	0	0	0	0	0	0	0	0	0	0	0	0	0	0	0	0	0	0	0	0	0	0	0	0	0	0	0	0	0	0	0	0	0	0	0	0	0	0
b749d9922ff7b219f35c20112016a5bf	0	3	0	0	0	0	8	2	0	0	0	0	10	18	0	0	0	0	0	0	0	2	0	0	0	8	18	0	7	2	0	0	0	0	0	0	0	0	0	0	0	0	0	0	0	0	0	10	1
b74de30619a2a4613ecb7f49898d44a8	0	0	0	0	0	0	0	0	0	0	0	0	0	0	0	0	0	0	0	0	0	1	0	0	0	0	0	0	0	0	0	0	0	0	0	0	0	0	0	0	0	0	0	0	0	0	0	0	0
b76a5525b7fff02e88114c822b535d30	0	0	0	0	0	0	0	0	0	0	0	0	0	0	0	0	0	0	0	0	0	0	0	0	14	0	0	0	0	0	0	0	0	0	0	0	0	0	0	0	0	0	0	0	0	0	0	0	0
b7a134386f883447b559c605286cd2d1	0	0	0	0	0	0	0	0	0	0	0	0	0	0	0	0	0	0	0	0	0	0	0	0	0	0	0	0	0	1	0	0	0	0	0	0	0	0	0	0	0	0	0	0	0	0	0	0	0
b7b6e77b8972f8c8e6ff605ca3514c08	0	0	16	0	0	0	0	0	0	0	6	0	0	8	0	0	0	0	0	0	0	0	0	0	0	0	0	0	0	0	0	0	0	0	5	17	0	0	0	51	0	0	0	0	0	0	0	0	0
b7bf8eaffac50f54b96f5b8accfa8928	0	0	0	0	0	0	0	0	0	0	0	0	0	0	0	0	0	0	0	0	0	0	0	0	0	0	0	0	0	0	0	0	0	0	0	0	0	0	0	18	0	0	0	0	0	0	0	0	0
b80d9e98dc11f25198f5b6acf01b4c5e	0	0	0	0	0	0	0	0	0	0	0	0	0	0	0	0	0	0	10	0	0	0	0	0	0	0	0	0	0	0	0	0	0	0	0	0	0	0	0	0	0	0	0	0	0	0	0	0	0
b826179cdbc5e50d9d8547e4bb05e04a	0	0	0	0	0	0	0	0	0	0	0	0	0	0	0	0	0	0	0	1	0	0	0	0	0	0	0	0	0	0	0	0	0	0	0	0	0	0	0	0	0	9	0	0	0	0	15	0	0
b83bc7c037f6c0399115ffbfa34fe18f	0	0	0	0	0	0	0	0	0	0	0	0	0	0	0	0	0	0	0	0	0	0	0	0	0	0	0	0	0	0	0	0	2	0	0	0	0	0	0	0	0	0	0	0	0	0	0	0	0
b83d52c7ecb2c7941767fe431b06f38a	0	0	0	0	0	0	0	0	0	0	0	0	0	0	0	8	0	0	0	0	0	1	0	0	0	0	0	0	0	0	0	0	0	0	0	0	0	0	0	0	0	0	0	0	0	0	0	0	0
b893ee04e0c8c81f9f9d52b875ec55a2	0	0	34	6	0	0	0	0	0	22	43	6	0	0	0	0	0	0	0	0	1	1	2	0	0	0	0	0	0	2	0	18	0	9	17	0	2	0	6	14	0	0	0	0	0	0	0	0	4
b8ba202858c67b37ddea794389dc4a0a	0	0	0	0	0	0	26	74	29	0	0	0	108	46	24	0	0	0	19	0	38	5	10	3	0	43	24	0	76	14	0	0	0	0	0	0	0	0	0	0	0	0	0	0	0	0	0	66	234
b8fa5c1edf241ad5d8d65ae3ca9d4de4	0	0	0	0	4	0	0	0	0	0	0	0	0	0	0	0	0	0	0	0	0	0	0	0	0	0	0	0	0	0	0	0	0	0	0	0	0	0	0	0	0	0	0	0	0	0	0	0	0
b90f749fea3eaa2afe67f9918b075d2f	0	0	0	0	0	0	0	0	0	0	10	0	0	0	0	0	0	0	0	0	0	0	0	0	0	0	0	0	0	0	0	0	0	0	0	0	0	0	0	0	0	0	0	0	0	0	0	0	0
b92a87b7354e549d0888abdbcbc1b3d1	0	0	0	0	0	0	0	0	0	0	0	0	0	0	0	0	0	0	0	0	0	0	0	0	2	0	0	0	0	0	0	0	0	0	0	0	0	0	0	0	0	0	0	0	0	0	0	0	0
b96f5307d5b5f05a498b68154b4fb177	0	0	0	0	0	0	0	5	0	0	0	0	4	0	0	0	0	0	10	4	2	0	0	0	0	8	6	0	0	0	0	0	0	0	11	0	0	0	0	0	0	0	0	0	0	0	0	0	0
b9848738547baae932dddc2fe3a29976	0	0	0	0	0	0	0	14	6	0	0	0	0	0	0	0	0	0	0	0	0	0	0	0	0	0	0	3	2	0	0	0	0	0	0	0	0	0	0	0	0	0	0	0	0	0	0	0	0
b9903e4901da8cc57bd11f82b4ddee60	0	0	0	0	0	0	0	0	2	0	0	0	0	0	0	0	0	0	0	0	0	0	0	0	0	0	0	0	0	0	0	0	0	0	0	0	0	0	0	0	0	0	0	0	0	0	0	0	0
b99c7f3730ac10b4801e568f48c155d8	0	0	0	0	0	0	127	72	62	6	0	0	48	69	15	0	38	0	18	12	12	36	0	0	0	34	248	78	306	73	31	0	0	0	0	0	0	0	0	0	0	0	0	0	0	0	0	8	78
b9b40654a290285c506b4da114ce0bd3	0	0	0	0	0	0	0	0	1	0	0	0	1	0	0	0	0	0	0	0	0	0	0	0	0	0	0	0	0	0	0	0	0	0	0	0	0	0	0	0	0	0	0	0	0	0	0	3	0
b9d5796df109df0f143200179a43e9e2	0	0	8	0	0	0	0	0	0	0	0	0	0	0	0	0	0	0	0	0	0	0	0	0	0	0	0	0	0	0	0	0	0	0	0	0	0	0	0	0	0	0	0	0	0	0	0	0	0
b9dfea01677ae8da8b41709e9f2931ca	5	0	0	0	0	0	8	12	4	0	0	20	34	0	0	0	0	0	9	0	0	0	0	0	0	4	2	4	36	0	0	0	0	0	0	0	0	0	0	0	0	0	0	0	0	0	0	312	0
b9ec654a468414dd8d256f1e192a2cb9	0	0	0	0	0	0	0	0	2	0	0	0	0	0	0	0	0	0	0	0	0	0	0	0	0	0	0	0	0	0	0	0	0	0	0	0	0	0	0	0	0	0	0	0	0	0	0	0	0
b9f89ad117258eb86b7e5dad92c20511	0	0	0	0	0	0	0	0	0	0	0	0	0	0	0	0	0	0	0	0	0	0	0	0	0	0	0	0	0	0	0	0	0	1	0	0	0	0	0	0	0	0	0	0	0	0	0	0	0
ba23c3926085bdc61dd942951eb79f73	0	0	0	0	0	0	0	0	0	0	0	0	0	0	0	0	0	0	0	0	0	0	0	0	0	0	0	0	0	0	2	0	0	0	0	0	0	0	0	0	0	0	0	0	0	0	0	0	0
ba2867c52f2b840f0aa06522788ce661	0	0	0	0	0	0	0	0	0	0	0	0	0	0	0	0	1	0	0	0	0	0	0	0	0	0	0	0	0	0	0	0	0	0	0	0	0	0	0	0	0	0	0	0	0	0	0	0	0
ba3f9f2bede2d51310c1e6a184b7404f	0	0	0	0	0	0	0	0	0	0	0	0	0	0	0	0	0	0	0	0	0	2	0	0	0	0	0	0	0	0	0	0	0	0	0	0	0	0	0	0	0	0	0	0	0	0	0	0	0
ba44aeeefa59110460adcd970cf2f5db	0	0	19	0	0	0	0	0	0	0	0	0	0	0	0	0	0	0	0	0	0	7	18	8	3	0	0	0	0	8	0	0	0	0	11	0	6	0	0	15	0	0	0	0	0	0	0	0	0
ba7907955c743c582ea9b5d5506bc3aa	0	0	0	0	0	0	2	0	0	0	0	0	0	0	0	0	0	0	0	0	0	0	0	0	0	0	0	0	0	0	0	0	0	0	0	0	0	0	0	0	0	0	0	0	0	0	0	0	0
bac61ae78f7beb6d614214c685a563e4	0	0	0	0	0	0	0	0	0	0	0	0	0	0	0	0	0	0	0	0	0	0	0	0	0	0	0	0	0	0	0	0	0	0	1	0	0	0	0	0	0	0	0	0	0	0	0	0	0
bb26c01cd8a2c872bc24b14d84859ead	0	0	0	0	0	0	0	0	0	0	0	4	0	0	0	0	0	0	0	0	0	0	0	0	0	0	0	0	0	0	0	0	0	0	0	0	0	0	0	0	0	0	0	0	0	0	0	0	0
bb290156b612f8d912305fb74ba9e646	0	0	0	0	0	0	0	0	0	0	0	0	0	0	0	0	0	0	0	0	0	0	0	0	0	0	0	2	0	0	0	0	0	0	0	0	0	0	0	0	0	0	0	0	0	0	0	0	0
bb4bc95b4b97c5441368e1af9858be87	0	0	0	0	0	0	0	0	0	0	0	0	0	0	0	0	0	0	0	0	0	0	0	0	0	0	0	0	18	0	0	0	0	0	0	0	0	0	0	0	0	0	0	0	0	0	0	0	0
bb61aa3e66edf573433809532cde4cd2	0	0	0	0	0	0	4	0	0	0	0	0	0	4	0	0	0	0	0	0	0	0	0	0	0	18	0	0	0	0	0	0	0	0	0	0	0	0	0	0	0	0	0	0	0	0	0	0	0
bb89680d8e63743125d54a586e882959	0	0	0	0	0	0	0	0	0	0	0	0	0	0	0	0	0	0	0	0	0	2	6	0	0	0	0	0	0	3	0	0	0	0	0	0	0	0	0	0	0	0	0	0	0	0	0	1	0
bb9e099cdeb6450328734a6b4dde806f	5	0	0	0	0	0	8	0	0	0	0	0	0	0	0	0	0	0	0	0	0	0	0	0	0	0	0	0	0	0	0	0	0	0	0	0	0	0	0	0	0	0	0	0	30	1	94	46	0
bba4f288d85426167eeb40502278d260	0	0	0	0	0	0	0	0	0	0	0	0	0	0	0	0	0	0	0	0	0	0	0	0	0	0	0	0	0	0	0	0	0	0	4	0	0	0	0	0	0	0	0	0	0	0	0	0	0
bbcab42ab3090ad27594231a5ae808bd	0	13	0	0	0	0	0	0	0	0	0	0	0	0	0	0	0	0	0	0	0	26	0	0	0	0	0	8	4	0	0	0	2	0	14	0	0	0	0	4	0	0	0	0	0	0	0	0	0
bbf8ca45d53c9f4c8c9d4e60ac58ca8f	0	0	0	0	0	0	0	0	0	0	0	0	0	0	0	0	0	0	0	0	0	6	0	0	0	0	0	0	0	0	0	0	0	0	0	0	0	0	0	0	0	0	0	0	0	0	0	0	0
bc133a704914cbedbd87c03d13421d1e	0	0	0	0	0	0	2	0	0	0	0	0	0	0	0	0	0	0	0	0	0	0	0	0	0	0	0	0	0	0	0	0	0	0	0	0	0	0	0	0	0	0	0	0	0	0	0	0	0
bc1bcbe39dcd7b0c5032355bc5f5b6dc	0	0	0	0	0	0	0	0	0	0	2	0	0	0	0	0	0	2	0	0	0	0	0	0	0	0	0	0	0	0	0	0	0	0	0	0	0	0	0	0	0	0	0	0	0	0	0	0	0
bc47b93479c8b3771637fa5ee7acb160	0	0	0	0	0	0	0	0	0	0	0	0	0	0	0	0	0	0	0	0	0	0	0	0	0	0	0	0	0	0	0	0	0	0	0	0	0	0	1	0	0	0	0	0	0	2	0	0	0
bc4bf13cf83f59c6a7044d08e24ee647	0	0	0	0	0	0	0	0	0	0	0	0	0	0	0	0	0	0	0	0	0	0	0	0	0	0	0	0	0	0	0	0	0	0	0	0	0	2	0	0	0	0	0	0	0	0	0	0	0
bc5308d40ff5f00c5445fcdf9b40eca9	0	0	0	0	0	0	0	0	0	0	0	0	0	0	0	0	0	0	0	1	0	0	0	0	0	0	0	0	1	0	0	0	0	0	0	0	0	0	0	0	1	0	0	0	0	0	0	0	0
bc74d830776d7034ed0360946fb1e98c	0	0	0	0	0	0	0	0	0	0	0	0	0	0	0	0	0	0	1	0	0	0	0	0	0	0	0	0	0	0	0	0	0	0	0	0	0	0	0	0	0	0	0	0	0	0	0	0	0
bc96c5b06eb5a6238ac181afcbc3855d	0	0	0	0	0	0	0	1	0	0	0	0	0	0	0	0	0	0	0	0	0	0	0	0	0	0	0	0	0	0	0	0	0	0	0	0	0	0	0	0	0	0	0	0	0	0	0	0	0
bcaa2a7a4899f1d380bba1819d2b01e7	0	0	0	0	0	0	0	0	0	0	0	0	0	0	0	0	0	0	0	0	0	0	0	0	0	0	0	0	0	0	0	0	0	2	0	0	0	0	0	0	0	0	0	0	0	0	0	0	0
bcb0f977e59a692a7d26ae35d632e737	0	0	0	0	0	0	0	0	0	0	0	0	2	0	0	0	0	0	0	0	0	0	0	0	0	0	0	0	0	0	0	0	0	0	0	0	0	0	0	0	0	0	0	0	0	0	0	0	0
bcc8fa6d01c29dc5de06a3129dce9fa0	0	0	0	0	0	0	10	0	0	0	0	0	0	0	0	0	0	0	0	0	0	0	0	11	0	0	0	0	0	0	12	0	6	24	12	0	0	0	0	0	6	18	0	50	62	26	54	36	4
bd26f1e5e51fcac29172e46a0c6f370f	0	0	0	0	0	0	0	0	0	0	12	6	0	0	0	4	0	0	0	0	0	0	0	0	0	0	0	0	0	0	0	0	0	0	0	0	0	0	0	0	0	0	0	0	0	0	0	0	0
bd691695318a054b314af6847a34d48b	0	0	0	0	0	0	0	0	0	0	0	0	0	0	0	0	0	0	1	0	0	0	0	0	0	0	0	0	0	0	0	0	0	0	0	0	0	0	0	0	0	46	0	0	0	0	0	0	0
bd89ad3f4ac14c705a7007bc9147bfdd	0	0	0	0	0	0	0	0	0	0	0	0	0	0	0	0	0	0	0	0	0	0	0	0	0	0	1	0	0	0	0	0	0	0	0	0	0	0	0	0	0	0	0	0	0	0	0	0	0
bda1f2c736e6d5d47926272ea0b1a152	0	0	0	0	0	0	0	0	0	0	0	0	0	0	0	0	0	0	0	0	0	0	0	0	0	0	0	0	0	0	0	0	0	0	0	1	0	0	0	0	0	0	0	0	0	0	0	0	0
bddff5e836951bafcbf561f24f2a9468	0	0	0	72	17	37	0	0	10	0	0	6	0	0	32	0	16	6	0	0	0	17	20	13	0	0	0	0	0	0	16	0	26	0	0	10	116	0	31	0	0	0	0	0	0	0	0	0	0
be04c3c7cb61bcf5755695fbb039d152	0	0	0	0	0	0	0	0	0	0	0	0	0	0	0	0	0	0	0	0	0	0	0	0	28	0	0	0	0	0	0	0	0	0	0	7	0	0	0	0	0	0	0	0	0	0	0	0	0
be965094caf91ef665d9d760ecdbcba3	0	0	0	0	0	0	2	58	48	0	3	0	82	6	0	0	0	0	0	1	4	0	0	0	0	0	4	0	0	0	7	0	0	0	0	0	0	0	0	0	0	0	0	0	0	0	0	0	0
beb1782f55c779351325839553b78ccc	0	0	0	0	0	0	0	6	0	4	0	0	2	0	0	0	0	0	0	0	0	0	0	0	0	0	0	0	18	0	0	0	0	0	0	0	0	0	0	0	0	0	0	0	6	0	0	14	0
beb505d9b9293393cf4af389f5d71b8e	0	0	0	0	0	0	0	0	0	0	0	0	0	0	0	0	0	0	0	0	0	0	0	0	0	0	2	0	0	0	0	0	0	0	0	0	0	0	0	0	0	0	0	0	0	0	0	3	0
bef4fbb2fc9c797765b319e85e117971	0	0	0	0	0	0	0	0	0	0	0	0	0	0	0	0	0	0	4	0	0	0	0	0	0	0	0	0	0	0	0	0	0	0	0	0	0	0	0	0	0	0	0	0	0	0	0	0	0
bf2581eaffb2e173247ee79f2894768b	66	2	0	0	74	0	176	146	10	0	8	10	39	62	8	0	155	184	98	8	29	2	6	6	0	144	56	24	51	0	6	0	7	0	0	23	0	0	4	0	0	0	0	0	0	0	0	0	0
bf5919d404878b031ba64b872e98ee44	0	0	0	0	0	0	0	0	0	0	0	0	0	0	0	0	2	0	0	0	0	1	0	0	0	0	0	0	0	0	0	0	0	0	0	0	0	0	0	0	0	0	0	0	0	0	0	0	0
bf85c834fcb198d8cb7ef9b7d0488957	0	0	0	0	0	0	0	0	0	0	0	0	0	0	0	0	0	0	2	0	0	0	0	0	0	0	0	0	0	0	0	0	0	0	0	0	0	0	0	0	0	0	0	0	0	0	0	0	0
bfaced547e3ae20e13612e817d47a8f2	0	0	0	0	0	0	0	0	0	0	0	0	0	0	0	0	0	0	0	0	0	0	0	0	0	0	0	0	0	0	0	0	0	0	5	0	0	0	0	0	0	0	0	0	0	0	0	0	0
bfdd481fd3d8e6c9ded270fe8eedf704	0	0	0	0	0	0	0	1	0	0	0	0	0	0	0	0	0	0	0	0	0	0	0	0	0	0	0	0	0	0	0	0	0	0	0	0	0	0	0	0	0	0	0	0	0	0	0	0	0
bff8e4ef7ae852f13845985a887df4a7	0	0	0	0	0	0	0	0	0	0	0	0	0	0	0	0	0	0	0	0	0	0	0	0	0	0	8	0	0	0	0	0	0	0	0	0	0	0	0	0	0	8	1	0	0	0	0	6	10
c020426e1856956288768a8711781fc9	0	0	0	0	0	0	0	0	0	0	0	0	0	0	0	0	0	0	0	0	0	0	0	2	0	0	0	0	0	0	0	0	0	0	0	0	0	0	0	0	0	0	0	0	0	0	0	0	0
c024afdc5596224673c87592345bb726	0	0	0	0	0	0	0	0	0	0	0	0	0	0	0	0	0	0	6	0	0	0	0	0	0	0	0	0	0	0	0	0	0	0	0	0	0	0	0	0	0	0	0	0	0	0	0	0	0
c047dfac43bb57804b66846a121001ba	24	0	0	0	0	0	22	0	0	0	0	0	0	4	0	0	0	0	0	0	0	0	0	0	0	72	0	0	0	0	0	0	0	0	0	0	0	0	0	0	0	0	0	0	0	0	11	0	0
c050442b20f538c22979b1b371950a2d	0	0	0	0	0	0	0	0	0	0	0	0	0	0	0	0	0	0	0	0	0	0	0	0	4	0	0	0	0	0	0	0	0	0	0	0	0	0	0	0	0	2	0	0	0	0	0	0	0
c056a4acce24ff18426dcded16d753ad	0	0	0	0	0	0	0	0	0	0	0	0	0	0	0	0	0	0	0	0	0	0	0	0	1	0	0	0	0	0	0	0	0	0	0	0	0	0	0	0	0	0	0	0	0	0	0	0	0
c0b87983555e76849bcda3dc8d9a893c	87	0	0	0	0	0	38	10	0	0	0	0	13	42	0	0	0	0	0	0	0	0	0	0	0	11	21	0	115	0	0	0	0	0	0	0	0	0	0	10	26	0	0	3	0	4	148	24	70
c0fe8b998685e14e25e5c5e42d8aaca9	0	0	0	0	0	0	0	0	0	0	0	0	0	0	0	0	0	0	0	0	0	11	0	0	0	31	122	0	0	0	0	0	0	0	0	0	0	0	0	0	0	0	0	0	0	0	0	0	0
c130679a93db04520d4bda8deb38ae8e	0	0	0	0	0	0	0	0	0	0	0	0	0	0	0	0	0	0	0	0	0	0	0	0	0	0	1	0	0	0	0	0	0	0	0	0	0	0	0	0	0	0	0	0	0	0	0	0	0
c149686b85206d0f8608597803b0df15	0	0	0	0	0	0	0	0	0	0	0	0	0	0	0	0	0	0	0	0	0	0	0	0	0	0	0	0	0	2	0	0	0	0	0	0	0	0	0	0	0	0	0	0	0	0	0	0	0
c170f1c147216b0a8403e76b7b124c48	1	0	0	0	0	0	0	0	0	1	0	0	0	0	0	0	0	0	0	0	0	0	0	0	0	2	0	0	0	0	0	0	0	0	0	0	0	0	0	0	1	0	0	0	1	1	0	0	0
c195b303aa86439416f1be0df1a624d9	0	0	0	0	0	0	0	0	0	0	0	0	0	4	0	0	0	0	0	0	0	0	0	0	0	0	0	0	0	0	0	0	0	0	0	0	0	0	0	0	0	0	0	0	0	0	0	0	0
c1b5a802d543506b4c8befd5f5f43209	0	0	0	0	0	0	0	3	0	0	0	0	0	2	0	0	0	0	0	0	0	0	0	0	0	0	4	1	11	0	0	0	0	0	0	0	0	0	0	0	0	0	0	0	5	1	1	30	0
c22c9c25f231c16d4680714d47c23cef	454	36	48	24	70	49	60	369	48	134	101	120	246	648	48	132	22	23	136	94	34	22	31	20	16	350	86	197	288	58	20	14	36	66	8	13	52	49	62	0	0	0	0	0	0	0	0	0	0
c252ce1b65c385650ebf7bd4ccc58452	0	0	0	0	0	0	0	0	0	0	0	0	0	0	0	0	0	0	0	0	0	0	0	0	0	0	2	0	0	0	0	0	0	0	0	0	0	0	0	0	0	0	0	0	0	0	0	0	0
c2677aaac7ca79694d56d6155764c021	0	0	0	0	0	0	0	0	0	0	0	0	0	0	0	0	0	0	0	0	0	2	0	0	0	0	0	0	0	0	0	0	0	0	0	0	0	0	0	0	0	0	0	0	0	0	0	0	0
c2848873fa921a70e4e31afadc7a0ca6	0	0	0	0	0	0	0	0	0	0	0	0	0	0	0	0	0	0	0	3	0	0	0	0	0	0	0	0	0	0	0	0	0	0	0	0	0	0	0	0	0	0	0	0	0	0	0	0	0
c2855f3623aaf7a1c8b2e1e9b1e2f258	0	0	0	0	0	0	0	0	0	0	0	0	0	0	0	0	0	0	0	0	0	0	0	0	0	0	0	0	0	0	0	0	0	0	0	0	2	0	0	0	0	0	0	0	0	0	0	0	0
c2cdfa6c3896f475b20cdf91e161652f	0	0	0	0	0	0	0	0	0	0	0	0	0	0	0	0	0	0	0	0	0	0	0	0	1	0	0	0	0	0	0	0	0	0	0	0	0	0	0	0	0	0	0	0	0	0	0	0	0
c2d6b206fcdbc76aa10215722f83c32b	0	0	0	0	0	0	0	0	0	0	0	0	0	0	0	0	0	0	0	0	0	0	0	0	0	0	0	0	0	1	0	0	0	0	0	0	0	0	0	0	0	0	0	0	0	0	0	0	0
c2d90b9dbcbab6a466b3e29ea0b66f7c	0	0	0	0	0	0	2	0	0	0	0	0	0	0	0	0	0	0	0	0	0	0	0	0	0	0	0	0	0	0	0	0	0	0	0	0	0	0	0	0	0	0	0	0	0	0	0	0	0
c30af80d0d2a07a2350464ec2a3535e7	0	0	0	0	0	0	0	0	0	0	0	0	0	0	0	0	0	0	2	0	0	0	0	0	0	0	0	0	0	0	0	0	0	0	0	0	0	0	0	0	0	0	0	0	0	0	0	0	0
c318f4d3372b7f49deb0b8ba60782499	0	0	0	0	0	0	0	0	1	2	0	7	3	0	0	0	0	0	0	0	0	2	0	0	2	0	0	0	0	2	0	0	0	0	0	0	0	2	0	0	0	0	0	0	0	0	0	0	0
c323409d393fb5d18a6bbf017679cb8f	0	0	0	0	0	0	0	0	0	0	0	0	0	0	0	0	0	0	0	0	0	0	0	0	0	0	0	0	0	0	0	0	0	0	2	0	0	0	0	0	0	0	0	0	0	0	0	0	0
c373a69408c2d4febef2446e477615a5	0	2	0	0	0	0	0	0	0	0	0	0	0	0	0	0	0	0	0	0	0	0	0	0	0	0	0	0	0	0	0	0	0	0	0	0	0	0	0	0	0	0	0	0	0	0	0	0	0
c3821e6e4e13d3997af4942d39d5af2b	0	0	0	0	0	0	0	0	0	1	0	0	0	0	0	0	0	0	0	0	0	0	0	0	0	0	0	0	0	0	0	0	0	0	0	0	0	0	0	0	0	0	0	0	0	0	0	0	0
c3950ce08a602951546d4035f274139c	0	0	0	0	0	0	0	0	0	0	0	0	0	0	0	0	0	0	0	0	0	0	0	0	0	0	0	0	0	0	0	0	0	0	0	0	2	0	0	0	0	0	0	0	0	0	0	0	0
c3b86d7e4bb42f6e688f5aeffd785cb5	0	0	0	0	0	0	0	0	0	0	0	0	0	0	0	0	0	0	0	0	0	0	0	0	0	0	0	0	0	0	0	0	0	0	0	1	0	0	0	0	0	0	0	0	0	0	0	0	0
c3be1581a3cc65098339c858ccd0a6ba	0	0	0	0	0	0	0	0	0	0	0	0	0	0	0	0	0	0	0	0	0	0	0	0	0	0	0	0	0	0	0	0	0	0	0	2	0	0	0	0	0	0	0	0	0	0	0	0	0
c3e1a59d903290772cc027402d78243e	0	0	0	0	2	0	0	0	0	0	0	0	0	0	0	0	0	0	0	0	0	0	0	0	0	0	0	0	0	0	0	0	0	0	0	0	0	0	0	0	0	0	0	0	0	0	0	0	0
c44f3346a957fa4fca6f7f5d1b364291	18	0	0	0	0	0	0	0	0	0	0	0	0	0	2	0	0	0	0	0	0	0	1	0	0	4	0	0	0	0	0	0	0	0	2	0	0	1	0	0	2	0	2	0	0	5	0	0	0
c450abd9facabe8507ac28de7fe9dd67	0	0	0	0	0	0	0	0	0	4	0	0	0	0	0	0	0	0	0	0	0	0	0	0	0	0	0	0	0	0	0	0	0	0	0	0	0	0	0	0	0	0	0	0	0	0	0	0	0
c46365169f0f5e6c9f072658d8fd8f85	0	0	0	0	0	0	0	0	0	0	0	0	0	0	0	0	9	3	0	0	0	0	0	0	0	0	0	1	0	0	0	0	0	0	0	0	0	0	0	0	0	1	2	0	0	0	0	0	0
c46dde904f56692119b55e9abbf50919	0	0	0	0	4	0	0	0	0	0	0	0	0	0	0	0	0	0	0	0	0	0	0	0	0	0	0	0	0	0	0	1	0	3	0	2	1	0	2	0	0	0	4	0	0	0	0	0	0
c4baf00cff945fb7878261d665cd0e2a	0	0	0	0	0	0	0	0	0	0	0	0	0	0	0	0	0	0	0	0	0	2	0	0	0	0	0	0	0	0	0	0	0	0	0	0	0	0	0	0	0	0	0	0	0	0	0	0	0
c5056e2d46da7d2f4299c97b9d9b9616	0	0	0	0	0	0	0	0	0	0	0	2	0	0	0	8	0	0	0	0	0	0	0	0	4	0	0	0	0	0	0	0	0	0	0	0	0	0	0	0	0	0	0	0	0	0	0	0	0
c50b8ce50ae937a827f2c44063b52ef8	0	0	0	0	8	0	0	0	0	0	0	0	0	0	2	1	0	0	0	0	0	0	0	0	0	0	0	1	0	0	0	0	0	0	0	0	1	0	0	14	0	0	0	0	0	0	0	22	10
c50e9d736463c9c5496a603a3509ec6b	0	0	0	0	0	0	0	0	0	0	0	0	0	0	0	0	0	0	0	0	0	0	0	0	0	0	0	0	0	0	0	0	0	0	6	0	0	0	0	20	0	0	0	0	0	0	0	0	0
c538a56980778b2040ee0bd50dff4cac	0	0	0	0	0	0	0	0	0	0	0	0	0	0	0	0	0	0	0	0	0	0	0	0	0	0	0	0	0	0	0	0	0	0	0	0	0	0	0	4	0	0	0	0	0	0	0	0	0
c549c5cd8ef537f2d4d7748faa509401	0	0	0	0	0	0	0	0	0	0	0	8	0	0	0	0	0	0	0	0	0	0	0	0	0	0	0	0	0	0	0	0	0	0	0	0	0	0	0	0	0	0	0	0	0	0	0	0	0
c551c780cdbc58f91bd00856e7f87cea	0	0	0	0	0	0	14	45	18	0	0	0	31	124	20	0	22	3	2	4	39	3	2	0	0	10	1	4	20	0	8	0	0	0	8	22	0	0	0	1	0	0	0	0	0	0	0	0	0
c55edb2737bd3dae0bab187141074dea	0	0	0	0	0	0	0	0	0	0	0	0	0	0	0	0	0	0	0	0	0	0	0	0	0	0	0	2	0	0	0	0	0	0	0	0	0	0	0	0	0	0	0	0	0	0	0	0	0
c5860ff10e6557da18c085630916b57f	0	0	0	0	0	0	0	0	0	0	0	0	0	0	0	0	0	0	0	0	0	0	2	0	0	0	0	0	0	0	0	0	0	0	0	0	0	0	0	0	0	0	0	0	0	0	0	0	0
c5a5788ed57b1b43085d1a58f90f68f1	0	0	0	0	0	0	0	0	0	0	0	0	0	0	0	0	0	0	0	0	0	0	0	1	0	0	0	0	0	0	0	0	6	0	0	0	0	0	0	0	0	0	0	0	0	0	0	0	0
c5a5e5605ef1b566edbab217c4c549fa	0	0	0	0	3	0	0	0	0	0	0	0	0	0	0	0	0	0	0	0	0	0	0	0	0	0	0	0	0	0	0	0	0	0	0	0	0	0	0	0	1	0	0	2	0	0	0	0	0
c5ac7da69e7dc796904732e72b0b98fb	0	0	0	0	0	0	0	0	0	0	0	0	2	1	0	0	0	0	2	0	0	0	0	0	0	0	0	0	4	0	0	0	0	0	0	0	0	0	0	0	0	14	0	4	7	3	4	9	18
c5acfadd2a025a36e4000107a0f8b716	0	1	84	0	10	44	0	0	0	32	6	5	0	0	2	0	0	0	0	5	0	4	8	4	8	2	0	0	0	8	0	8	4	0	6	2	6	30	0	20	0	0	0	5	1	0	0	0	0
c5ae445beb8d5af5957de8a53d38727c	0	0	0	0	0	0	0	0	0	0	0	0	2	0	0	0	0	0	0	0	0	0	0	0	0	0	0	0	0	0	0	0	0	0	0	0	0	0	0	0	0	0	0	0	0	0	0	0	0
c5b91967d008f7cf89d7c55a5ad0145b	0	0	60	0	0	0	0	0	0	0	0	0	0	0	0	0	0	0	0	0	0	0	0	0	0	0	0	0	0	0	0	0	0	0	0	0	0	0	0	0	0	0	0	0	0	0	0	0	0
c5f3f8755f254444c30e3245d5eb0799	0	0	0	0	12	0	0	0	0	0	0	0	0	0	0	0	0	0	1	0	0	6	0	0	0	0	0	0	0	0	0	0	0	0	0	0	0	0	0	8	0	0	0	0	4	0	0	11	12
c610a88bef3f495ffcbd9a08bf022624	0	0	0	0	0	0	0	0	0	0	0	0	0	0	0	0	0	3	0	0	0	0	0	0	0	0	0	0	0	0	0	0	0	0	0	0	0	0	0	0	0	0	0	0	0	0	0	0	0
c618a5f81ea1c357a6a77f7a724ba8ea	0	0	0	0	0	0	0	0	2	0	0	0	0	0	0	0	0	0	0	0	0	0	0	0	0	0	0	0	0	0	0	0	0	0	0	0	0	0	0	0	0	0	0	0	0	9	3	0	0
c63ce5b5030735949e5ef3fbbe90d6ff	0	0	0	0	0	3	0	0	0	0	0	0	0	0	0	0	0	0	0	0	0	0	0	0	0	0	0	0	0	0	2	0	0	0	0	0	0	0	3	0	0	0	0	0	0	0	0	4	12
c65af37f6d4c91ad199f9ede6fd9c982	0	0	0	0	0	0	0	0	0	0	0	0	0	0	0	0	0	0	0	0	2	0	0	0	0	0	0	0	0	0	0	0	0	0	0	0	0	0	0	0	0	0	0	0	0	0	0	0	0
c666f6695ac98a505028296ed789bcf9	0	13	0	0	0	0	0	0	0	0	0	0	0	0	0	0	0	0	0	0	19	0	0	0	0	0	0	0	0	0	0	0	0	0	0	0	0	0	0	0	0	0	0	0	0	0	0	0	0
c686baaf7d7f3e933d075af4da1b0fba	0	2	178	0	0	0	0	0	0	0	0	0	0	0	0	0	0	0	0	0	0	0	0	0	0	0	0	0	4	0	0	0	0	0	0	0	0	0	0	0	0	0	0	0	0	0	2	0	0
c69750782e2971bd9900814241e0cb7c	0	0	0	0	0	0	0	0	0	0	0	0	0	0	0	0	0	0	0	0	0	0	0	0	0	0	0	0	0	2	0	0	0	0	0	0	0	0	0	0	0	0	0	0	0	0	0	0	0
c6a007319f2192e501f1912b1742f774	0	0	0	0	0	0	0	0	0	0	0	0	0	0	0	0	0	0	0	0	0	0	0	0	0	0	3	0	0	0	0	0	0	0	0	0	0	0	0	0	0	0	0	0	0	0	0	0	0
c6a7b92c4995bb6b87f14661a7873981	0	0	0	0	0	0	0	0	0	0	0	0	0	14	0	0	6	0	0	0	0	0	0	0	0	0	0	0	0	0	10	0	0	0	0	0	0	0	0	0	42	64	26	0	647	1238	118	114	2
c6ccdbf1384c322f2a33893edebc8070	0	0	0	0	0	0	0	0	0	0	0	0	0	0	0	0	0	0	0	0	0	0	0	0	0	0	0	0	0	1	0	0	0	0	0	0	0	0	0	0	0	0	0	0	0	0	0	0	0
c7021394ebccdf095bfc4238db85a224	0	0	0	0	0	0	2	0	0	0	12	2	0	0	4	0	0	0	0	0	1	11	8	0	0	0	0	0	0	0	0	0	0	0	0	0	0	0	0	0	0	0	0	0	0	0	0	0	0
c7345fa89421526607699b994d33c0be	0	0	0	0	0	0	0	0	0	0	0	0	2	0	0	0	0	0	0	0	0	0	0	0	0	0	0	0	0	0	0	0	0	0	0	0	0	0	0	0	0	0	0	0	0	0	0	0	0
c75006dd22d4c6d658c8e9c9d88e5686	0	0	0	0	0	0	0	0	0	0	0	0	0	0	0	0	0	0	0	11	0	0	0	0	0	0	0	0	0	0	0	0	0	0	0	0	0	0	0	0	0	0	0	0	0	0	0	0	0
c794e2fc0409f51632e58cf283348664	0	0	0	0	0	0	0	0	0	0	0	0	0	0	0	0	0	0	0	0	0	0	0	0	0	0	0	0	0	3	0	0	0	0	0	0	0	0	0	0	0	0	0	0	0	0	0	0	0
c7955d5a449d3f05b5fc8e53970991d8	0	0	0	0	0	0	0	0	0	0	0	0	0	2	0	0	4	0	0	0	2	1	0	0	0	0	0	1	0	0	0	0	0	0	0	0	0	0	0	0	0	0	8	0	0	0	0	0	0
c79917b7f2714ab46b6abec1e3ffd939	0	0	0	0	0	0	0	0	0	0	0	0	0	0	0	0	2	0	0	0	0	0	0	0	0	0	0	0	0	0	0	0	0	0	0	0	0	0	0	0	0	0	0	0	0	0	0	0	0
c7efd32aefb16958bebfaaae7ad0cbfd	0	0	0	0	0	0	0	0	0	0	0	0	0	0	0	0	0	0	0	0	0	0	0	0	0	0	0	0	0	0	0	0	0	8	0	0	0	8	0	0	0	0	0	0	0	0	0	0	0
c7f40684ba3c8f2bc562c34ff67395b7	0	0	0	0	0	0	4	1	2	2	4	0	4	0	26	0	4	25	0	2	2	8	6	0	0	2	0	1	0	9	1	0	0	0	0	0	0	0	0	0	0	0	0	0	0	0	0	0	0
c80f424f3517a49c36ae2851c469206c	0	0	0	0	0	0	0	0	0	0	0	0	0	0	0	0	0	2	0	0	0	0	0	0	0	0	0	0	2	0	0	0	0	0	0	0	0	0	0	0	0	1	0	0	0	0	0	0	2
c86758c46cd9665a7ae6ade038b53f90	0	62	0	0	0	0	0	0	490	24	0	38	32	0	0	5	0	0	0	0	0	0	0	0	0	8	4	0	10	0	0	0	0	0	0	0	0	0	0	0	0	0	0	0	0	0	0	0	0
c8e9b15ff98ea27dc71bede428b79f75	0	0	0	0	0	0	2	0	0	0	0	0	0	0	0	0	0	0	0	0	0	0	0	0	0	0	0	0	0	0	0	0	0	1	0	0	0	0	0	0	0	0	0	0	3	0	0	0	0
c90aa51c363df7ef036e444d1de8881f	3	0	0	0	0	0	0	0	0	0	0	0	0	0	0	0	0	0	0	0	0	0	0	0	0	0	0	0	0	0	0	0	0	0	0	0	0	0	0	0	0	0	0	0	0	98	0	0	0
c91c49a0ffacedaecf26bda7f79e1564	0	0	0	0	0	0	0	0	0	0	0	0	0	0	0	0	0	0	0	0	0	0	0	0	0	0	0	0	0	0	0	0	0	0	0	0	0	4	0	0	0	0	0	0	0	0	0	0	0
c91fa953ece8696500dd0e7b23432988	0	0	0	0	0	0	0	0	0	0	0	0	0	0	0	0	0	0	0	0	0	0	0	0	0	0	0	0	0	0	0	0	0	0	6	0	0	0	0	1	0	0	0	0	0	0	0	0	0
c928aefa41058edd777b82ed4139f249	0	0	0	0	0	0	0	0	12	0	0	0	0	0	0	0	0	0	0	0	0	0	0	0	0	0	0	0	0	0	0	0	0	0	0	0	0	0	0	0	0	0	0	0	0	0	0	0	0
c9887889502a52fd48b0dce5ac4f6662	0	0	0	0	0	0	0	0	0	0	0	0	0	0	0	0	0	0	0	0	0	0	0	0	0	0	0	0	0	1	0	0	0	0	0	0	0	0	0	0	0	0	0	0	0	0	0	0	0
c9caccc1007959947766d3667a31af60	0	0	0	0	0	0	0	0	0	0	0	0	0	0	0	0	0	0	0	0	0	0	0	0	2	0	0	0	0	0	0	0	0	0	0	0	0	0	0	0	0	0	0	0	0	0	0	0	0
c9d17cdccd7acbc11efa5b80686ce2b4	0	0	0	0	0	0	0	0	0	0	0	0	0	0	0	0	0	0	2	0	0	0	0	0	0	0	0	0	0	0	0	0	0	0	0	0	0	0	0	0	4	394	41	0	0	0	0	0	0
c9d88d7dd6a61ee10ca4df97405b7710	0	0	0	0	0	0	0	3	0	0	0	0	0	0	0	0	0	0	0	0	0	0	0	0	0	0	0	0	0	0	0	0	0	0	0	0	0	0	0	0	0	0	0	0	0	0	0	0	0
c9e3c6a6bf5a14e914d74856d952f7c4	0	14	0	0	0	0	2	0	39	2	0	1	4	0	0	0	0	137	0	2	0	17	6	3	0	4	13	4	0	110	0	0	0	2	0	6	0	6	0	0	0	0	0	0	0	0	0	0	0
c9e4a41d70251301f266d6cc5cbd1077	4	0	0	0	0	0	0	0	0	0	0	0	0	0	0	0	0	0	0	0	0	0	0	0	0	0	0	0	0	0	0	0	0	0	0	0	0	0	0	0	0	0	0	0	0	0	0	0	0
ca05a3dd3dba00251d76813426072559	0	0	0	0	0	0	1	0	0	0	0	0	0	0	0	0	0	0	0	0	0	0	0	0	0	0	0	0	0	0	0	0	0	0	0	0	0	0	0	0	0	0	0	0	0	0	0	0	0
ca08afeaca1cee38869017ea8d63a0da	0	0	0	0	0	0	0	0	0	0	0	0	0	0	0	0	0	0	0	0	0	0	0	0	0	0	0	0	0	0	0	0	1	0	0	0	0	0	0	0	0	0	0	0	0	0	0	0	0
ca0e27d6c0d30ffed87f13e4da864bee	0	0	0	0	0	0	0	0	0	10	0	0	0	0	0	0	0	0	0	0	0	0	0	0	0	0	0	0	0	0	0	0	0	0	0	0	0	0	0	0	0	0	0	0	0	0	0	0	0
ca3b5fb11e2cd7e4d5e40b49564e5d7a	0	0	0	0	0	0	0	0	0	0	0	0	0	0	0	0	0	0	0	0	0	0	0	0	0	0	0	0	0	0	0	0	0	0	2	0	0	0	0	0	0	0	0	0	0	0	0	0	0
ca4f9defc61ccda6742a722ed5683b4b	2	0	0	0	0	0	0	0	2	0	0	2	0	0	0	0	0	0	0	0	0	0	0	0	0	0	4	0	0	0	0	0	0	0	0	0	0	0	0	0	14	0	0	0	0	20	0	9	0
ca5d9089ebe7047c59dfd739203eaba0	0	0	0	0	0	0	0	0	0	0	0	0	0	0	0	0	0	1	0	0	0	0	0	0	0	0	0	0	0	0	0	0	0	0	0	0	0	0	0	0	0	0	0	0	1	0	0	4	3
ca711e945ac53833a801978dcb33c5fb	0	0	0	0	0	0	0	0	0	0	0	0	0	0	0	0	0	2	0	0	0	0	0	0	0	0	0	0	0	0	0	0	0	0	0	0	0	0	0	0	0	0	0	0	0	0	0	0	0
ca7bb8c4810a9cb2fe6c69b99bfc23ea	0	0	0	0	0	0	0	0	0	0	4	12	0	0	8	0	0	0	0	44	0	0	0	0	26	0	0	0	0	0	0	0	0	0	0	0	0	0	0	0	0	0	0	0	0	0	0	0	0
ca8432d5ed09d1724ae8c41362e5d0fc	0	0	0	0	0	0	0	0	0	0	2	5	0	0	0	4	0	0	0	0	0	6	0	0	0	0	0	0	0	0	0	0	0	0	0	0	0	0	0	0	0	0	0	0	0	0	0	0	0
ca980deb257ddbcfdca1f3c4190aa23e	0	0	0	0	0	0	0	0	0	2	0	0	0	0	0	0	0	0	0	0	0	0	0	0	14	0	0	0	0	0	0	0	0	0	0	0	0	0	0	0	0	0	0	0	0	0	0	0	0
caaa36705e93372d4e4c388a10fedc4f	0	0	0	0	0	0	0	0	0	0	0	0	0	0	0	0	0	0	0	20	0	0	0	0	0	0	0	0	0	0	0	0	0	0	0	0	0	0	0	0	0	0	0	0	0	0	0	0	0
cab66ad273b244970210e9748b8bfb36	0	0	0	0	0	0	0	0	0	0	0	0	0	0	0	0	0	0	0	0	0	0	0	0	0	0	0	0	0	0	0	0	0	0	0	1	0	0	0	0	0	0	0	0	0	0	0	0	0
cb048667ad38f9439f4e54e86a318eb8	0	0	0	0	0	0	0	0	2	0	0	0	0	0	0	0	0	0	0	0	0	0	0	0	0	0	0	0	0	0	0	0	0	0	0	0	0	0	0	0	0	0	0	0	0	0	0	0	0
cb1d4267e502960793e294a306ff4916	0	0	0	0	0	0	0	0	0	0	0	0	0	0	0	0	0	0	0	0	0	0	0	0	0	0	0	0	0	0	0	0	0	0	0	1	0	0	0	0	0	0	0	0	0	0	0	0	0
cb7ee5eba8aa6367f615384a605e6431	0	0	0	5	0	0	0	0	0	0	0	2	0	0	0	0	0	0	0	0	0	0	0	0	0	0	0	0	0	0	0	8	0	0	8	0	0	4	12	0	0	0	0	0	0	0	0	0	0
cb9606b7ce97b175f8bc11e092afcf2d	0	0	0	0	0	0	0	0	0	0	0	0	0	0	0	0	0	0	0	0	0	0	0	0	0	0	0	0	0	0	0	0	0	2	0	0	0	0	0	0	0	0	0	0	0	0	0	0	0
cbe176a5b4b84ae1a177387e69c25cc8	0	0	0	0	0	0	0	0	0	0	0	0	0	0	0	0	0	0	0	0	0	0	0	0	0	0	0	0	2	0	0	0	0	0	0	0	0	0	0	0	0	10	0	0	0	0	0	0	0
cc0622486bd2ddbf1577e6930dfa2e83	0	0	0	0	0	0	0	0	7	0	0	0	4	39	0	0	13	0	0	0	0	0	0	0	0	0	5	2	40	4	0	0	0	0	0	0	0	0	0	0	0	0	0	0	0	0	0	10	0
cc2682892541b2d028234d4edf0e4818	17	0	0	0	0	0	0	0	0	0	0	0	0	0	0	0	0	0	0	0	0	0	0	0	0	0	0	0	0	0	0	0	0	0	0	0	0	0	0	0	0	0	11	0	0	52	31	0	0
cc28bf46d123504f367005b84401fa51	0	0	0	0	0	0	0	0	0	0	0	0	0	0	0	0	0	0	0	15	0	0	0	0	0	0	0	0	0	0	0	0	0	0	0	0	0	0	0	0	0	0	0	0	0	0	0	0	0
cc367e0c3491dfc6c1ae96ee6d307138	0	0	0	0	0	0	0	0	0	0	0	0	0	0	0	0	0	0	0	0	2	0	0	0	0	0	0	0	0	0	0	0	0	0	0	0	0	0	0	0	0	0	0	0	0	0	0	0	0
cc51984de2eb3fc1407f41b4d6b39727	28	0	0	0	0	0	0	16	24	3	0	0	0	0	0	0	6	0	12	0	0	0	0	0	0	6	97	0	64	54	20	0	0	0	0	0	0	0	0	0	0	0	0	0	0	0	17	8	680
cc57f1042afd3605ab9b343f670b1959	0	0	0	0	0	0	0	0	0	0	0	0	0	0	0	1	0	0	0	2	0	0	0	0	0	0	0	0	0	0	0	0	0	0	0	0	0	0	0	0	0	0	0	0	0	0	0	0	0
cc797a056ba41bef3d8ba9580387953f	0	0	0	0	0	0	0	0	0	0	0	0	0	2	0	0	2	0	0	0	0	0	0	0	0	0	0	0	0	0	0	0	0	0	0	0	0	0	0	0	6	1	3	0	0	0	0	0	0
cca64dfe4211ba2008de44b5474f84b1	0	0	0	0	0	0	0	0	0	4	0	0	0	0	0	0	0	0	0	0	0	0	0	0	0	0	0	0	0	0	0	0	0	0	0	0	0	0	0	0	0	0	0	0	0	0	0	0	0
ccb0820ed67767a158dfa645afbb9f68	0	0	0	0	0	0	0	0	0	0	0	0	0	0	0	0	0	0	0	0	0	0	0	0	0	0	0	0	0	0	0	0	2	0	0	0	0	0	0	0	0	0	0	0	0	0	0	0	0
ccd9d4dda719cb3bb05a5eac29e0ff41	0	0	0	0	0	0	0	0	0	0	0	0	0	0	0	0	0	0	0	0	0	0	0	0	1	0	0	0	0	0	0	0	0	0	0	0	0	0	0	0	0	0	0	0	0	0	0	0	0
ccf207bbbce45b578fa8a46058c42d82	0	0	107	0	0	0	0	0	0	0	22	0	0	0	0	39	0	0	0	0	0	0	0	0	8	0	0	0	0	0	0	0	0	0	0	0	0	0	0	0	0	0	0	0	0	0	0	0	0
ccfafd0ec6d1d8479bb48b8609212ae3	0	2	0	0	0	0	0	0	0	0	0	0	0	0	0	0	0	0	0	2	0	0	0	0	0	0	0	0	0	0	0	0	0	0	1	0	0	0	0	0	1	0	0	0	0	1	0	0	0
ccfe89f82391d88ccd06aece1fc31dd8	0	0	0	0	0	0	0	0	0	0	0	0	0	0	0	0	0	0	0	0	0	0	0	0	0	0	0	0	0	0	0	0	0	2	0	0	0	0	0	0	0	16	0	0	0	0	0	0	0
cd0dcba770f8710dd387bafa852bbbd7	0	0	4	0	0	0	2	0	4	0	0	0	0	2	0	0	0	0	0	2	0	0	0	1	0	0	0	0	0	2	0	0	0	0	0	0	0	0	0	0	0	0	0	0	0	0	0	0	0
cd42fc334acd472014b78bd44d0ce6b9	0	0	2	0	0	0	0	0	0	0	0	0	0	0	0	0	0	0	0	0	2	0	0	0	0	0	0	0	0	0	0	0	0	0	0	0	0	0	0	0	0	0	0	0	0	0	0	0	0
cda79be21d2e46ffa5f3a4913fc12601	0	0	0	0	0	0	0	6	0	0	0	0	0	0	0	0	0	0	0	0	0	0	0	2	0	4	0	0	0	0	0	0	0	0	0	0	0	0	0	0	0	0	0	0	0	0	0	0	0
cdaf308761fa2d5a8fab1f297461d8b1	0	0	0	0	0	0	0	0	0	0	0	0	0	0	0	0	0	0	0	0	0	0	0	0	0	0	0	0	0	0	0	0	0	2	0	0	0	0	0	11	0	0	0	0	0	0	0	0	0
cdfa9574a5daeb4b7097905404268b20	0	0	0	0	0	0	0	0	0	0	0	0	0	0	0	0	0	0	0	0	0	2	0	0	0	0	0	0	0	0	0	0	0	0	0	0	0	0	0	0	0	0	0	0	0	0	0	0	0
ce136da0081f32843a8a97e457622c03	0	0	0	0	0	0	0	0	0	1	0	2	0	0	0	0	0	0	0	0	1	0	0	0	0	0	0	0	2	0	0	0	0	0	0	0	0	0	0	0	0	0	0	0	0	0	0	0	0
ce182de071019cb7cfa33a7086a7ae49	0	0	0	0	0	0	0	0	0	0	0	30	0	0	0	0	0	0	0	0	0	0	0	0	0	0	10	8	0	25	0	0	1	0	0	0	0	0	0	0	0	0	0	0	0	0	0	0	0
ce3f9e2f4c530b3c5fe85e85f964b79e	0	0	0	0	0	0	0	0	0	0	0	0	0	0	0	0	0	0	0	0	0	0	0	0	0	0	0	0	0	0	0	0	0	0	0	0	0	2	0	0	0	0	0	0	0	0	0	0	0
ce4064ba797108964aa58964d8a20eb8	0	0	0	0	0	0	0	0	0	0	0	0	0	0	0	0	0	0	0	0	0	0	0	1	2	0	0	0	0	0	0	0	0	0	0	0	0	0	0	0	0	0	0	0	0	0	0	0	0
ce469381cfa8225387cadab66095272e	6	0	0	0	0	8	20	8	4	0	0	3	7	2	3	11	16	8	54	12	34	0	0	6	0	3	13	9	0	14	2	0	0	0	0	0	0	5	0	8	0	0	0	0	0	0	0	0	6
ce5b9baa4fc022732e4d77a16ddf49ca	0	0	10	0	0	0	0	0	0	0	0	0	0	0	0	0	0	0	0	0	0	0	0	0	0	0	0	0	0	0	0	0	0	0	0	0	0	0	0	0	0	0	0	0	0	0	0	0	0
ce906256853bd59bce9ec552f5e880ef	0	0	0	0	0	0	0	0	0	0	0	0	0	0	0	0	0	0	0	2	0	0	0	0	0	0	0	0	0	0	0	0	0	0	0	0	0	0	0	0	0	0	0	0	3	0	0	0	0
cec1253c3ce4b37211686ded0a35a0e6	0	0	0	0	0	0	0	0	0	0	14	56	0	0	0	0	0	0	0	0	0	0	0	0	0	0	0	0	0	0	0	0	0	0	0	0	0	0	0	0	0	0	0	0	0	0	0	0	0
cec6a5aab3184cbcdec328bc2fbcf236	0	0	0	0	0	0	0	0	0	0	0	0	0	0	0	0	0	0	0	0	0	0	2	0	0	0	0	0	0	0	0	0	0	0	0	0	0	0	0	0	0	0	0	0	0	0	0	0	0
cef30fd676f07e81e7eff3f0343a3ba2	0	0	0	0	0	0	0	0	0	0	0	0	0	0	0	0	0	0	2	0	0	0	0	0	0	0	0	0	0	0	0	0	0	0	0	0	0	0	0	0	0	0	2	0	0	0	5	0	0
cefc914d2c17d02ab7b471e5a3a38ab8	49	0	0	12	0	11	12	3	0	2	2	5	8	3	2	6	1	2	0	6	4	0	2	2	0	8	6	0	0	2	3	0	0	2	14	0	0	2	0	2	0	0	0	0	0	0	0	0	0
cefd96b037af670268673af7c3b848d3	0	0	0	0	0	0	0	0	0	0	0	0	0	0	0	0	0	0	0	0	0	0	0	0	0	1	0	0	0	0	0	0	0	0	0	0	0	0	0	0	0	0	0	0	0	28	0	0	0
cf0aeee283ad8d2a0cb21067787d7b99	0	0	0	0	0	0	0	0	0	0	0	0	0	0	0	0	0	0	0	0	0	0	0	0	0	0	0	0	0	0	0	0	0	2	0	0	0	0	0	0	0	0	0	0	1	5	0	0	0
cf7b341e7dbb40b6f165691240eea9c4	0	0	0	0	0	0	0	0	0	0	0	0	0	1	0	0	0	4	0	0	0	0	0	0	0	0	0	0	0	0	0	0	0	0	0	0	0	0	0	0	0	0	0	0	0	0	0	0	0
cf9d455d803c41750566be4b9853609f	0	0	0	0	0	0	0	0	0	0	0	0	0	0	0	0	0	0	0	0	0	0	0	0	0	0	0	0	0	0	0	0	0	0	0	0	0	2	0	0	0	0	0	0	0	0	0	0	0
cf9dfa3013dc647c740d93befc919735	0	0	0	0	0	0	0	0	0	0	0	0	0	0	0	2	0	0	0	0	0	0	0	0	0	0	0	0	0	0	0	0	0	0	0	0	0	0	0	0	0	0	0	0	0	0	0	0	0
cfab44a2883dce03721e847013391493	0	0	0	0	0	0	0	0	0	0	0	0	0	0	0	0	0	0	0	0	0	0	0	0	0	0	0	0	2	0	0	0	0	0	0	0	0	0	0	0	0	0	0	0	0	0	0	0	0
cfc2ad83e9c02700ead373ae0bd0ae19	0	0	10	0	1	4	0	0	0	0	0	0	0	0	2	0	0	0	0	0	0	0	0	0	2	0	0	2	0	2	0	0	0	0	4	0	4	0	0	4	0	0	0	0	0	0	0	0	0
d0063831177510a4474726b3039af54f	2	0	0	0	0	0	0	0	0	0	0	0	2	0	0	0	0	0	0	0	0	0	0	0	0	0	0	0	0	0	0	0	0	0	0	0	0	0	0	0	2	2	5	2	0	2	12	4	6
d048a2f3f9c91b817b09b2bcad59c81b	0	0	0	0	0	0	0	0	0	0	0	2	0	0	0	0	0	0	0	0	0	0	0	0	0	0	0	0	0	0	0	0	0	0	0	0	0	0	0	0	0	0	0	0	0	0	0	0	0
d057949cbbe7102a4a4ae62c027d1ad0	0	0	0	0	7	0	0	0	3	0	0	0	0	0	4	4	2	0	2	0	0	0	0	0	0	0	0	0	0	0	0	9	14	6	0	20	10	0	5	5	0	0	0	8	6	14	19	48	0
d0729bab6bb5d4bda70f1c2bb6fb813f	0	0	0	0	0	0	0	0	0	0	0	0	0	0	2	0	0	0	0	0	0	0	0	0	0	0	0	0	0	0	0	0	0	0	0	0	0	0	0	0	0	0	0	0	0	0	0	0	0
d088a4b7164690ee1e710629de5b336d	0	0	0	0	0	0	7	0	0	2	0	4	2	0	8	0	0	0	0	0	0	0	0	0	0	0	0	0	0	0	0	0	0	0	0	0	0	0	0	0	0	0	0	0	0	0	0	0	0
d0caf1641709dc868b9e9fb8b20ef2aa	0	0	0	0	0	0	0	0	0	0	0	0	0	0	0	0	0	0	0	0	0	0	0	0	0	0	0	0	0	0	0	0	0	0	0	2	0	0	0	0	0	0	0	0	0	0	0	0	0
d0d274e010793b4f549efbb7186481cc	0	0	0	0	0	0	0	12	0	10	0	0	11	0	0	0	0	0	0	0	0	0	0	0	0	0	5	0	3	0	0	0	0	0	0	0	0	0	0	0	0	0	0	0	0	0	0	39	38
d0dcdff1d861f3a2b481cda680d6449b	0	0	0	0	0	0	0	0	0	0	0	0	0	0	0	0	0	0	0	0	0	0	0	0	0	0	0	0	0	0	0	0	0	2	0	0	0	0	0	0	0	0	0	0	0	0	0	0	0
d11268d9971e203ec960659c76da086b	0	0	0	0	0	0	0	0	0	0	0	0	0	0	0	0	0	0	0	0	0	0	0	0	0	0	0	0	0	0	0	0	0	0	0	0	0	0	1	0	0	0	0	0	0	0	0	0	0
d162cedbaf323245500895574b8bdb98	0	0	0	0	0	0	0	0	0	0	0	0	0	0	0	0	0	0	0	0	0	0	0	0	0	0	0	0	0	0	0	0	0	0	2	0	0	0	0	0	0	0	0	0	0	0	0	0	0
d17e72ecb9f6031ebb0deafa72b5f161	0	0	0	0	0	0	0	0	2	10	0	0	2	0	0	0	0	0	0	0	0	0	0	0	0	0	2	0	5	0	0	0	0	0	0	0	0	0	0	0	0	0	0	9	0	0	0	0	0
d1a53a010b1d6eaaaf37b727bca4e157	0	0	0	0	0	0	0	0	0	0	0	2	0	0	0	0	0	0	0	0	0	0	0	0	0	0	0	0	0	0	0	0	0	0	0	0	0	0	0	0	0	0	0	0	2	0	0	0	0
d1c9ea2061736d68ba1731224cac746d	0	0	0	0	0	0	0	0	0	0	0	0	0	0	0	0	0	0	0	0	0	0	0	0	1	0	0	0	0	0	0	2	0	0	0	0	0	0	0	0	0	0	0	0	0	0	0	0	0
d1fbb8f38a8c72a6c435e2a85c498638	0	0	0	0	0	0	0	0	0	0	0	0	0	0	0	0	0	0	0	0	0	0	0	0	0	0	0	0	0	0	0	0	1	0	0	0	0	0	0	0	0	0	0	0	0	0	0	0	0
d20cba9563ab2849ac30aa377ef04352	12	0	0	0	0	0	0	68	14	3	4	2	82	12	38	5	0	11	4	0	4	17	10	8	0	28	4	0	68	4	4	0	0	0	94	0	0	1	0	0	0	0	0	0	0	2	7	26	0
d2538cdb9cf51b619247fae7616c9368	0	0	0	0	0	0	0	0	1	0	0	0	0	0	0	0	0	0	0	0	0	0	0	0	0	0	0	0	0	0	0	0	0	0	0	0	0	0	0	0	0	0	0	0	0	2	0	0	0
d26c8c097056e03239b4813c280811cf	0	0	0	0	0	0	0	0	0	0	0	0	0	0	1	0	0	0	0	0	0	0	0	0	0	0	0	0	0	0	0	0	0	0	0	0	0	0	0	0	0	0	0	0	0	0	0	0	0
d2e3fc43bf61c656ce06f5faca4b89df	0	0	0	0	0	0	0	0	0	0	0	0	0	0	0	20	0	0	0	0	0	0	0	0	0	0	0	0	0	0	6	0	0	0	0	0	0	0	0	2	0	0	0	0	0	0	0	0	0
d2f91365038db581e6d502b3378f63c7	0	11	5	0	0	0	16	8	12	0	0	2	4	46	0	2	0	9	6	7	0	1	0	0	0	21	12	7	0	2	3	0	0	0	0	4	0	0	0	0	0	0	0	0	0	0	0	0	0
d2fec98669f0898a817d1bf2577db868	0	0	0	0	0	0	0	0	0	0	0	0	0	0	0	0	0	0	0	0	0	0	0	0	0	0	0	0	0	0	0	0	0	0	0	2	0	0	0	0	0	0	0	0	0	0	0	0	0
d300e94123008762a9d5779121b4dcaf	0	0	0	0	0	0	44	0	0	0	0	0	0	17	0	0	0	0	0	0	0	0	0	0	0	0	0	0	0	0	0	0	0	0	0	0	0	0	0	0	397	308	146	286	3827	1444	120	506	0
d31bb6f0e14e61073136ebb5414d907e	0	0	0	0	0	0	0	0	0	0	0	0	0	0	0	0	0	0	0	0	2	0	0	0	0	0	0	0	0	0	0	0	0	0	0	0	0	0	0	0	0	0	0	0	0	0	0	0	0
d353978d0de82855564e038dfe19562f	0	0	0	0	0	0	0	0	0	0	0	0	0	0	0	0	0	0	0	0	0	0	0	0	0	0	0	0	0	0	0	0	0	0	0	0	0	0	0	2	0	0	0	0	0	0	0	0	0
d3aae45a67f8a1bdc4891997410aa336	0	0	0	0	0	0	0	0	0	0	0	0	0	0	0	0	0	0	0	0	0	0	0	0	0	0	0	0	0	0	0	0	0	0	0	2	0	0	0	0	0	0	0	0	0	0	0	0	0
d3e4aa2b79591b3a5676ab826d0761c9	0	0	0	0	0	0	0	0	0	0	0	0	0	0	0	1	0	0	0	0	0	0	0	0	0	0	0	0	0	0	0	0	0	0	0	0	0	0	0	0	0	0	0	0	0	0	0	0	0
d42138ea184a57c80cf0199552d666eb	0	0	0	0	0	0	0	0	0	0	0	0	0	0	0	0	2	0	0	0	0	0	0	0	0	0	0	0	0	0	0	0	0	0	0	0	0	0	0	0	0	0	0	0	0	0	0	0	0
d424d2cd9180210cf7bc18d5e9f38d62	0	0	0	0	0	0	0	0	0	0	0	0	0	0	0	0	0	0	1	2	0	1	0	0	0	0	0	0	0	0	0	0	0	0	0	4	0	0	0	0	0	0	0	0	0	0	0	0	0
d47487e3f55b302dec764f4c437b7ccb	0	0	0	0	0	0	0	0	0	0	0	0	0	0	0	0	0	2	0	0	0	0	0	0	0	0	0	0	0	0	0	0	0	0	0	0	0	0	0	0	0	0	0	0	0	0	0	0	0
d488c13115189d9494c281a73eb27770	0	0	0	0	0	0	0	0	0	0	0	0	0	7	0	0	0	0	0	0	0	0	0	0	0	30	0	0	0	0	0	0	0	0	0	0	0	0	0	0	0	0	0	0	0	0	0	0	0
d49b2d4cd004d80bef780a2db8a59571	0	0	0	0	0	0	0	0	0	0	0	0	0	0	0	0	0	0	0	0	0	0	0	0	0	0	2	0	0	0	0	0	0	0	0	0	0	0	0	0	0	0	0	0	0	0	0	0	0
d4b1df422eead8d174e61177b278e151	0	0	0	0	0	0	0	0	0	0	0	0	0	0	0	0	0	0	0	0	0	0	0	0	0	0	0	0	2	0	0	0	0	0	0	0	0	0	0	0	0	0	0	0	0	0	0	55	0
d575ac33c4825b078caf8a3d8f27a82c	0	4	0	0	0	0	0	0	0	0	0	0	0	0	0	0	0	0	0	0	0	0	0	0	0	0	0	0	0	0	0	0	0	0	0	0	0	0	0	0	0	0	0	0	0	0	0	0	0
d59416154d4f9230b670d791c174f154	0	0	0	0	0	0	0	0	0	0	0	0	0	0	0	2	0	0	0	0	0	0	0	0	2	0	0	0	0	0	0	2	0	0	1	0	0	0	0	0	0	0	0	0	0	0	0	0	0
d59dbf3b8ef4c65f1b03569f21aa45fb	0	0	0	0	0	0	0	0	0	0	2	0	0	0	0	0	0	0	0	0	0	0	0	0	0	0	0	0	0	0	0	0	0	0	0	0	0	0	0	0	0	0	0	0	0	0	0	0	0
d5c35a57ed69f313d3e7c4173ddb8073	0	0	0	0	0	0	0	0	0	0	0	0	0	0	0	0	0	2	0	0	0	0	0	0	0	0	0	0	0	0	0	0	0	0	0	0	0	0	0	0	0	0	0	0	0	0	0	0	0
d5cb308e506ab4619b68195a7069caa2	0	0	0	0	0	0	0	1	0	0	0	0	0	0	0	0	0	0	12	0	0	0	0	0	0	0	0	0	0	0	0	0	0	0	0	0	0	0	0	0	3	0	0	0	0	0	82	0	3
d5ce2d272cadd0c06ed75c36e473002c	0	0	0	0	0	0	0	0	0	0	0	0	0	0	0	0	0	0	0	0	0	0	0	0	0	0	0	0	0	0	0	0	0	0	0	0	0	0	2	0	0	0	0	0	0	0	0	0	0
d685e72feb9547960004f9fd6fa36df3	0	0	0	0	0	0	0	0	0	0	0	0	0	0	0	0	0	0	0	0	0	0	1	0	0	0	0	0	0	0	0	0	0	0	0	0	0	0	0	0	0	0	0	0	0	0	0	0	0
d6879f993f928299774fc54e03717091	4	0	0	0	0	0	0	0	0	0	0	0	0	0	0	0	0	0	0	0	0	0	0	0	0	0	0	0	0	0	0	0	0	0	0	0	0	0	0	0	0	0	0	0	0	0	0	0	0
d6996066c89e9f29001a89ec2f340934	0	0	0	0	0	0	0	0	0	0	0	0	0	0	0	0	0	0	0	0	0	0	0	0	0	0	0	0	0	0	0	0	0	0	0	0	0	0	0	2	0	0	0	0	0	0	0	0	0
d6e4ef76160551b5d2d1c57a3ffd4a11	0	0	0	0	0	0	0	0	0	0	0	0	0	0	0	0	0	0	0	0	0	0	0	0	0	0	0	0	0	4	0	0	0	0	0	0	0	0	0	0	0	0	0	0	0	0	0	0	0
d6e8f498d27644def22dccd24f3bb97b	0	0	0	0	0	0	0	0	0	0	0	0	0	0	0	0	2	0	0	0	0	0	0	0	0	0	0	0	0	0	0	0	0	0	0	0	0	0	0	0	0	0	0	0	0	0	0	0	0
d702b693d77640a6853014ce44bb5ac9	0	0	0	0	0	0	0	0	0	0	0	0	0	0	0	0	0	0	0	0	0	0	0	0	0	0	0	0	0	0	0	0	1	0	0	0	0	0	0	0	0	0	0	0	0	0	0	0	0
d734d40bdf721a6ad5ec9aff9160361d	0	0	0	0	0	0	0	0	0	0	0	4	0	0	0	0	0	0	0	0	2	6	0	0	0	0	0	0	0	0	0	0	0	0	0	0	0	0	0	0	0	0	0	0	0	0	0	0	2
d750ab684295a4325142c6f4e316716c	0	0	0	0	0	0	0	0	0	0	0	0	0	0	0	0	0	0	0	0	0	0	0	1	0	0	0	0	0	0	0	0	0	0	0	0	0	0	0	0	0	0	0	0	0	0	0	0	0
d754631a425d697604ff5d75b7fc62fe	0	0	0	0	0	0	0	0	0	0	0	0	16	0	0	0	0	0	0	0	0	2	10	10	0	0	0	0	0	2	4	0	0	0	0	0	0	0	0	10	0	0	0	0	0	0	0	0	0
d76558a408bced6e09f6c36562a4ba9e	49	0	0	0	0	0	11	44	0	0	0	0	5	1818	0	0	0	0	0	7	14	0	0	0	0	0	0	34	0	0	0	0	0	0	2	0	0	0	0	0	0	0	0	0	0	0	0	0	0
d77c4fb09bcbd2d174ccff085bba54d3	0	0	0	0	0	0	0	0	0	0	0	0	0	0	0	0	0	0	0	0	0	0	0	0	1	0	0	0	0	0	0	0	0	0	0	0	0	0	0	0	0	0	0	0	0	0	0	0	0
d7a7ae1be9dadb28a414de4e4d15a355	0	0	0	0	0	0	0	0	0	0	0	0	0	0	0	0	0	0	0	0	0	0	0	0	0	0	0	0	0	0	0	0	0	4	0	0	0	0	0	0	0	0	0	0	0	0	0	0	0
d7b988e89341c3e303afec277d368c6a	0	0	6	0	0	3	0	0	4	0	0	0	0	0	0	0	0	0	0	0	0	0	2	0	0	0	0	0	0	0	0	0	0	0	0	0	0	0	0	0	0	0	0	0	0	2	0	0	0
d7db999cf1b53c8dd950b526c0293a96	0	49	0	23	0	26	0	81	6	0	1	65	36	0	6	2	40	120	0	0	82	106	88	14	0	0	22	26	4	0	50	6	10	3	0	4	260	0	4	18	0	0	0	0	0	0	0	0	0
d7e12923bf2e1f92f31d970ffa46422a	0	0	0	0	0	2	0	0	0	0	0	0	0	0	0	0	0	0	0	0	0	0	0	0	0	0	0	0	0	0	0	0	0	0	0	0	0	0	0	0	2	0	2	1	0	0	0	0	0
d7ec737265901c501d0b5b28750df59a	0	0	0	0	0	0	0	0	0	0	0	0	0	0	0	0	0	0	0	0	0	0	0	0	0	0	0	0	0	0	0	0	0	0	16	0	0	0	0	0	0	0	0	0	0	0	0	0	0
d7fad71bb8b13a5c8fe382fc661f8475	0	0	0	0	0	0	2	0	0	0	2	0	0	0	0	0	0	0	0	0	0	0	0	0	0	0	0	0	0	4	0	0	0	0	0	0	0	0	0	0	0	0	0	0	0	0	0	0	0
d7fef6b175d7937909be68b95baafe98	0	0	0	0	0	0	0	0	0	0	0	0	0	0	0	0	0	0	0	0	0	0	0	0	0	0	0	0	0	2	2	0	0	0	0	0	0	0	0	0	0	0	0	0	0	12	0	28	0
d812ccf602902335ee2d9fae2e35b17b	0	0	0	0	0	0	0	0	0	0	0	0	0	0	0	0	0	0	0	0	0	0	0	0	0	0	0	0	0	0	0	0	0	0	0	2	0	0	0	0	0	0	0	0	0	0	2	0	0
d828db4808894614c4c9ce5e854482a1	0	0	0	0	0	0	0	0	0	0	0	0	0	0	0	0	0	0	0	0	0	0	0	0	0	0	0	0	0	0	0	0	0	0	2	0	0	0	0	0	0	0	0	0	0	0	0	0	0
d84d12c49206cb10c3b9bf9f5e8c6822	0	0	0	0	0	0	0	0	0	1	30	0	0	0	22	49	0	0	0	0	0	0	0	166	53	0	0	0	0	0	0	0	0	0	4	1	0	0	0	0	0	0	0	0	0	0	0	0	0
d867f044ddfed7463c63d78ea60f3a98	0	0	0	0	0	0	0	0	0	0	0	0	0	0	0	0	0	0	2	0	0	0	0	0	0	0	0	0	0	0	0	0	0	0	0	0	0	0	0	0	0	0	0	0	0	0	0	0	0
d8b8988cd5d634ccc05f37a9da9495c8	0	0	0	0	0	0	0	0	0	0	8	2	0	0	0	0	0	0	0	6	0	0	0	0	6	0	0	0	0	0	0	4	0	0	0	0	0	0	0	0	0	0	0	0	0	0	0	0	0
d8e5a212986ed45801a80e969fe0080b	0	0	0	0	0	0	0	0	0	0	0	0	0	0	0	0	0	0	0	2	0	0	0	0	0	0	0	0	0	0	0	0	0	0	0	0	0	0	0	0	0	0	0	0	0	0	0	0	0
[truncated: 2,529 more rows]
[truncated: 28 more columns]

## Sheet: Sample data
PlotID	TWI	TPI	Solar_Radi	Elevation	Tree_Species	Water_content	Chlorophyll	P	LAI
20BPT103	4.60611	-1.45978	2834.51	752.72	Beech	0.764706	66.4889	1838.16	4.561
20BPT106	5.54862	11.5292	2806.76	772.434	Beech	0.526316	51.1221	1093.54	2.656
20BPTE301	6.82717	15.0643	3028.47	1092.25	Beech	0.581395	34.9585	2842.71	2.984
21BP21	8.10002	6.76312	2774.01	820.257	Beech	0.191759	44.9234	1543.83	3.69
21BP25	4.74214	-8.73444	2802.8	834.947	Beech	0.201177	50.9563	1556.62	4.907
21BP41	4.97564	7.71411	2687.67	837.781	Beech	0.27941	37.4458	1717.34	2.633
20BPT120	4.13961	-10.3463	2788.42	758.775	Beech	0.489549	49.8956	1632.59	4.076
20BPT201	4.10951	-8.74359	2856.83	768.581	Beech	0.55535	41.8184	1725.34	4.857
20BPT205	4.53671	17.2461	2913.53	816.663	Beech	0.503529	54.5477	1429.32	3.975
20BPT206	5.92365	11.2682	2947.99	819.771	Beech	0.553417	44.7416	1651.91	4.025
20BPT207	5.36172	7.0235	2790.64	825.254	Beech	0.545715	52.5182	1611.28	5.605
20BPT208	4.45191	9.49878	2851.41	834.244	Beech	0.544657	48.8552	1825.43	4.859
20BPT214	5.33764	-8.83215	2667.39	812.621	Beech	0.487944	46.9237	1887.57	2.965
20BPT309	4.71054	-22.9879	2842.5	698.125	Beech	0.435354	51.6932	1784.12	3.647
20BPT321	4.62125	-17.2295	2745.26	796.909	Beech	0.49057	54.0782	1189.49	4.894
20BPT325	5.59571	-22.1435	2774.25	847.36	Beech	0.506131	51.9458	1314.88	4.607
20BPT418	10.8025	1.94049	2798.5	696.192	Beech	0.536444	46.1382	1564.13	4.289
20BPT419	4.09514	7.57385	2829.65	706.087	Beech	0.339626	44.0651	1237.6	4.345
20BPT432	4.88919	-10.5815	2725.69	686.599	Beech	0.502222	42.0262	1332.86	4.248
20BPT433	4.0046	-6.78912	2793.31	700.563	Beech	0.525862	49.0211	1479.85	4.396
20BPT435	5.45046	-9.31482	2902.73	720.953	Beech	0.498836	60.8746	1306.31	5.015
20BPT441	5.77675	-5.70502	2810.87	798.632	Beech	0.540531	57.5605	1430.25	5.268
20BPT442	6.39129	-5.88623	2802.31	817.015	Beech	0.57963	58.7745	1231.49	5.474
20BPT445	3.81789	-11.5048	2790.08	862.384	Beech	0.506896	41.1405	1331.55	4.327
20BPT450	3.95454	-21.0235	2685.15	976.404	Beech	0.461001	44.2351	1121.33	1.553
20BPTE107	5.67268	-9.95825	2769.07	767.131	Beech	0.543802	49.3509	1419.77	3.651
20BPTE108	N/A	N/A	N/A	771.104	Beech	0.448495	49.8952	1570.29	4.282
20BPTE201	4.19908	-13.4078	2684.09	802.004	Beech	0.549447	49.2476	1256.18	3.535
20BPTE206	5.86973	-13.9897	2699.12	813.491	Beech	0.573478	51.9188	1268.96	4.426
20BPTE302	6.88371	-14.8027	2742.35	857.428	Beech	0.513514	44.7939	1094.07	3.702
20BPTE303	4.61978	-4.37024	2787.61	715.046	Beech	0.488095	43.4581	1281.49	4.555
21BP17	4.67839	-7.75311	3025.03	954.696	Beech	0.229713	48.9824	1962.5	5.301
21BP20	6.15095	4.92102	2686.74	828.611	Beech	0.221099	47.168	1156.38	3.491
21BP26	6.49234	-1.24158	3004.7	914.622	Beech	0.269049	45.6981	1742.13	3.794
21BP27	4.10337	8.12585	3055.04	979.644	Beech	0.200224	49.274	1389.06	3.844
21BP30	4.96046	-0.61792	2800.69	800.129	Beech	0.259911	N/A	1663.59	4.39
21BP32	4.02903	-4.29382	2750.54	814.507	Beech	0.2854	37.0622	1604.76	3.227
21BP43	7.95762	-2.17291	2903.99	855.766	Beech	0.205321	53.5119	1539.09	4.727
21BP48	9.352	-15.9529	3005.57	811.354	Beech	0.248901	68.0225	1229.81	5.358
21BP52	8.09716	21.4122	2719.78	1039.17	Beech	0.240825	45.8223	1720.94	5.321
21BP10	3.20556	-8.08936	2814.28	650.522	Spruce	0.363911	71.5909	914.228	2.646
21BP11	7.3409	-1.56311	2662.57	660.987	Spruce	0.334784	65.9141	955.886	1.574
21BP12	4.95774	-7.09741	2800.62	652.269	Spruce	0.349034	N/A	1074.37	3.141
21BP49	3.40073	41.6425	2755.68	1091	Spruce	0.308797	51.3904	1495.87	2.86
20BPT101	6.0998	-6.60889	2786.32	739.282	Spruce	0.452222	49.6327	1126.81	3.441
20BPT102	4.58963	-0.77356	2786.84	741.844	Spruce	0.514435	49.4757	1457.13	1.862
20BPT103	4.60611	-1.45978	2834.51	752.72	Spruce	0.768961	61.8018	1307.07	4.561
20BPT105	3.05893	7.49335	2880.17	764.57	Spruce	0.511364	73.5288	1249.8	2.633
20BPT106	5.54862	11.5292	2806.76	772.434	Spruce	0.46461	60.9023	1010.28	2.656
20BPT115	5.47835	-4.13019	2858.3	768.325	Spruce	0.454575	70.0377	1413.89	2.496
20BPT120	4.13961	-10.3463	2788.42	758.775	Spruce	0.510101	54.5905	937.103	4.076
20BPT201	4.10951	-8.74359	2856.83	768.581	Spruce	0.561213	63.635	1335.47	4.857
20BPT206	5.92365	11.2682	2947.99	819.771	Spruce	0.373423	67.6419	869.023	4.025
20BPT214	5.33764	-8.83215	2667.39	812.621	Spruce	0.537351	82.7927	1130.96	2.965
20BPT301	N/A	N/A	N/A	664.805	Spruce	0.538158	49.5198	1748.77	3.252
20BPT304	3.67725	-7.16895	2858.26	683.557	Spruce	0.478979	50.0673	2149.33	3.339
20BPT307	6.17413	-12.8683	2841.67	697.775	Spruce	0.48538	50.0935	968.042	4.519
20BPT309	4.71054	-22.9879	2842.5	698.125	Spruce	0.502193	54.99	1296.61	3.647
20BPT317	5.76598	-12.9874	2710.93	754.714	Spruce	0.529514	71.0941	1426.65	4.34
20BPT322	5.79232	-10.1445	2765.28	810.778	Spruce	0.527536	57.7804	1231.63	3.843
20BPT342	4.53116	-1.59106	3069.01	1112.13	Spruce	0.494553	56.7832	1137.34	3.212
20BPT412	6.35456	-15.7007	2788.55	682.261	Spruce	0.53	53.347	1426.99	3.858
20BPT418	10.8025	1.94049	2798.5	696.192	Spruce	0.526573	58.3006	1096.07	4.289
20BPT465	6.30051	9.15833	2527.98	1159.71	Spruce	0.469147	49.8313	1364.4	2.079
20BPTE102	N/A	N/A	N/A	762.392	Spruce	0.47184	49.954	878.922	3.308
20BPTE106	4.78548	-13.6157	2857.08	769.297	Spruce	0.524614	57.6412	1027.3	3.79
20BPTE107	5.67268	-9.95825	2769.07	767.131	Spruce	0.527116	52.216	941.953	3.651
20BPTE108	N/A	N/A	N/A	771.104	Spruce	0.482558	81.1974	1268.87	4.282
20BPTE202	5.7241	-12.2311	2874.58	767.159	Spruce	0.566106	68.3007	996.726	4.256
20BPTE206	5.86973	-13.9897	2699.12	813.491	Spruce	0.567988	68.5409	1312.66	4.426
20BPTE303	4.61978	-4.37024	2787.61	715.046	Spruce	0.553241	69.789	1483.99	4.555
21BP06	6.16712	-7.8111	2871.23	933.977	Spruce	0.322804	56.9601	1157.15	4.17
21BP16	6.26805	5.6723	2822.34	946.326	Spruce	0.302282	59.3162	1294.9	3.191
21BP29	8.48671	-1.10339	2723.34	798.048	Spruce	0.350516	N/A	1239.14	2.189
21BP37	5.13171	-6.35669	2803.25	817.472	Spruce	0.333047	81.0538	1659.31	3.597
21BP47	4.53277	-24.848	2964.85	792.592	Spruce	0.309422	54.5995	964.814	3.652
21BP50	6.58586	28.374	2767.22	1051.77	Spruce	0.356496	72.9742	1569.72	3.306

## Sheet: Tax table
Domain	Phylum	Class	Order	Family	Genus	Species	ASV
k__Fungi	Ascomycota	Dothideomycetes	Pleosporales	unidentified	unidentified	unidentified	0062be6c52e0a18742f32a31f02311e6
k__Fungi	Ascomycota	Dothideomycetes	Capnodiales	unidentified	unidentified	unidentified	00747728e590e7040a606e6b545acd69
k__Fungi	Basidiomycota	Tremellomycetes	Tremellales	Bulleribasidiaceae	Dioszegia	Dioszegia_zsoltii_var._zsoltii	00aca7d65054dfbc6a6177cfa3283c08
k__Fungi	Ascomycota	Eurotiomycetes	Eurotiales	Elaphomycetaceae	Elaphomyces	Elaphomyces_roseoviolaceus	02cbe58f440d856a369a0340a0bec9db
k__Fungi	Basidiomycota	Tremellomycetes	Tremellales	Phaeotremellaceae	Phaeotremella	unidentified	031070d2edc3f4ba65a707090399b385
k__Fungi	Ascomycota	Lecanoromycetes	Lecanorales	Lecanoraceae	Lecanora	unidentified	034a54ab467f98b7ba66fc2eb94b36d9
k__Fungi	Basidiomycota	Microbotryomycetes	unidentified	unidentified	Curvibasidium	unidentified	039f3eb4b840970dad2ba14afb65bdf8
k__Fungi	Ascomycota	Dothideomycetes	Pleosporales	Phaeosphaeriaceae	Parastagonospora	Parastagonospora_forlicesenica	060b9052acbc0589e820250b3f366f0b
k__Fungi	Ascomycota	Dothideomycetes	Capnodiales	Mycosphaerellaceae	Ramularia	unidentified	060c42aa554b945c2c0e413e1849a02c
k__Fungi	Ascomycota	Dothideomycetes	Mytilinidales	Gloniaceae	Cenococcum	unidentified	0879a25d1c078e0f4a840c2597152a5d
k__Fungi	Basidiomycota	Tremellomycetes	unidentified	unidentified	unidentified	unidentified	08d27703e07e1cb6f59b0889c659ac38
k__Fungi	Ascomycota	Dothideomycetes	Dothideales	Dothioraceae	Perusta	Perusta_inaequalis	09e7b21b6f7dc34e660e36368f8f864a
k__Fungi	Ascomycota	Dothideomycetes	Pleosporales	Didymosphaeriaceae	Paraphaeosphaeria	Paraphaeosphaeria_michotii	0a4b818b6613f23eed6c6a650b6e9b08
k__Fungi	Ascomycota	Dothideomycetes	Capnodiales	unidentified	unidentified	unidentified	0cb75ff5cbda1008c90fa865572bc79d
k__Fungi	Ascomycota	Orbiliomycetes	Orbiliales	Orbiliaceae	Orbilia	unidentified	0d33f5a57311ed58bc725fff1ccf9ba7
k__Fungi	Ascomycota	unidentified	unidentified	unidentified	unidentified	unidentified	0d4af9161837b7d35101628649dc09c5
k__Fungi	Ascomycota	Sordariomycetes	Hypocreales	Nectriaceae	Gibberella	Gibberella_tricincta	0db356e04317c23bfe334b1bbb8c6d98
k__Fungi	Basidiomycota	Microbotryomycetes	unidentified	Chrysozymaceae	Bannozyma	Bannozyma_yamatoana	0dc59c5a32e7547c5a5bbc4f473dd746
k__Fungi	Ascomycota	Dothideomycetes	Botryosphaeriales	unidentified	unidentified	unidentified	0dc6b198d98d87def7b1ac187135bfc4
k__Fungi	Ascomycota	Sordariomycetes	Hypocreales	Nectriaceae	Gibberella	Gibberella_tricincta	0e4f840de078788af4556cc2cc29d731
k__Fungi	Ascomycota	Dothideomycetes	Pleosporales	Phaeosphaeriaceae	Pseudoophiobolus	unidentified	0e6cd447c4be7b1e7cccd94c48acfa51
k__Fungi	Ascomycota	unidentified	unidentified	unidentified	unidentified	unidentified	0f7e8d7572ccccfb2094c16c59c99363
k__Fungi	unidentified	unidentified	unidentified	unidentified	unidentified	unidentified	102c6a6725600b92ac6049193956b54f
k__Fungi	Ascomycota	unidentified	unidentified	unidentified	unidentified	unidentified	104ff75f4e4c0bfeb3d535a56535dca1
k__Fungi	Ascomycota	unidentified	unidentified	unidentified	unidentified	unidentified	10765ea6c9a8ecb15045ab115b25f1d5
k__Fungi	Ascomycota	Sordariomycetes	Xylariales	Diatrypaceae	Peroneutypa	Peroneutypa_scoparia	11d493a50b503dc73c194ce802e68245
k__Fungi	Ascomycota	Dothideomycetes	Pleosporales	Didymellaceae	Phoma	Phoma_aloes	11de93c5f03b70a047ff9520b71ec3eb
k__Fungi	Basidiomycota	Agaricomycetes	Agaricales	Amanitaceae	Amanita	Amanita_fulva	121e60be57a7325463f6c71a3e498908
k__Fungi	Ascomycota	Dothideomycetes	Pleosporales	Torulaceae	Torula	Torula_herbarum	1225fceab18d2d17591d803b9f299818
k__Fungi	Basidiomycota	Tremellomycetes	Tremellales	Bulleribasidiaceae	Vishniacozyma	Vishniacozyma_victoriae	1228b661c7bdd2d7a4fb1584b892dc43
k__Fungi	Ascomycota	Taphrinomycetes	Taphrinales	Taphrinaceae	Taphrina	unidentified	13e9cdf1481b44ad0787ce73785ea375
k__Fungi	Ascomycota	Dothideomycetes	Capnodiales	Teratosphaeriaceae	Lapidomyces	unidentified	140cf9f2cd2e7fb75f93fe6393260431
k__Fungi	Ascomycota	Orbiliomycetes	Orbiliales	Orbiliaceae	Retiarius	unidentified	157534bbae827aed1687d5d632c908a0
k__Fungi	Ascomycota	Dothideomycetes	Pleosporales	Leptosphaeriaceae	Leptosphaeria	Leptosphaeria_sclerotioides	15ef6f895a796c1c12f28d703d3e14f2
k__Fungi	Ascomycota	Leotiomycetes	Helotiales	Tricladiaceae	Tricladium	Tricladium_angustum	1935673224cfaf41f989bbdc48a24570
k__Fungi	Basidiomycota	Tremellomycetes	Tremellales	Phaeotremellaceae	Phaeotremella	unidentified	19c97125bbbf7c5a23e48e44572250d8
k__Fungi	Basidiomycota	Tremellomycetes	Cystofilobasidiales	Mrakiaceae	Mrakia	Mrakia_niccombsii	1a4c84db8e0ddda0a611814bc22b1c68
k__Fungi	Ascomycota	Eurotiomycetes	Chaetothyriales	Herpotrichiellaceae	Cladophialophora	unidentified	1a542d23835db89abb661f129ed9e7f6
k__Fungi	Basidiomycota	Agaricomycetes	Cantharellales	unidentified	Sistotrema	Sistotrema_oblongisporum	1ac3f7a48c6d0e0e372628b604ae57dd
k__Fungi	Chytridiomycota	Spizellomycetes	Spizellomycetales	unidentified	unidentified	unidentified	1b873c04d99e8427374fa9f11ea82c0f
k__Fungi	Ascomycota	Dothideomycetes	Pleosporales	Massarinaceae	unidentified	unidentified	1bb8bdde402686169fa05a9f8d8af028
k__Fungi	Basidiomycota	Microbotryomycetes	unidentified	Chrysozymaceae	Fellozyma	Fellozyma_inositophila	1bd34e2b433dbd14f0f991266fd90448
k__Fungi	Basidiomycota	Agaricomycetes	Russulales	Peniophoraceae	Peniophora	unidentified	1c82760496b5d8e913b3e616d32bf3fa
k__Fungi	Ascomycota	Dothideomycetes	Capnodiales	Mycosphaerellaceae	Ramularia	Ramularia_unterseheri	1d8bf26cdacc88bc83286de769520fcf
k__Fungi	Basidiomycota	Tremellomycetes	Tremellales	Trimorphomycetaceae	Saitozyma	Saitozyma_podzolica	1d9a9f2063168dce590d247a5efd27fd
k__Fungi	Ascomycota	unidentified	unidentified	unidentified	Ordus	Ordus_tribrachiatus	1e78d23b314e4b925d83679c510843e7
k__Fungi	Ascomycota	Eurotiomycetes	Chaetothyriales	unidentified	Neophaeococcomyces	unidentified	1e9dec4585972115f112b2c291aa8ef2
k__Fungi	Ascomycota	Dothideomycetes	Dothideales	Dothioraceae	Hormonema	Hormonema_macrosporum	1f6d05f4a02b9745787f978405a5ff85
k__Fungi	Basidiomycota	Agaricomycetes	Russulales	Russulaceae	Russula	Russula_ochroleuca	20b96a410255af6c5df39c30a5ad1861
k__Fungi	Ascomycota	Dothideomycetes	Pleosporales	Didymellaceae	unidentified	unidentified	20f4bba93465b088bf38887b6a20b3e7
k__Fungi	Ascomycota	unidentified	unidentified	unidentified	unidentified	unidentified	22004c4973d98ec30d9267b560e78a9e
k__Fungi	Ascomycota	Dothideomycetes	Capnodiales	Mycosphaerellaceae	Acrodontium	Acrodontium_crateriforme	22449ba53ca4061bdb151c0a89b7e04a
k__Fungi	Basidiomycota	Tremellomycetes	Tremellales	Tremellaceae	Cryptococcus	unidentified	2627dc7758bb0402dfe4ad654c7e8e21
k__Fungi	Basidiomycota	Tremellomycetes	Tremellales	unidentified	unidentified	unidentified	264d607cc05ce7ec0f59e65660ccd616
k__Fungi	Basidiomycota	Exobasidiomycetes	Exobasidiales	Exobasidiaceae	Exobasidium	unidentified	2802a8d36c137de0ee7b20cdc54bceb6
k__Fungi	Basidiomycota	Tremellomycetes	Cystofilobasidiales	Mrakiaceae	Udeniomyces	Udeniomyces_pyricola	28bf240e58800b73e9eacc62e435d3d4
k__Fungi	Ascomycota	Eurotiomycetes	Chaetothyriales	Trichomeriaceae	Trichomerium	Trichomerium_eucalypti	28e175f205db9ab0e616ef18706e9168
k__Fungi	Ascomycota	Dothideomycetes	Dothideales	Aureobasidiaceae	Saccothecium	unidentified	2adc55c20b31cad5b9caf042109a6419
k__Fungi	Ascomycota	Dothideomycetes	unidentified	unidentified	unidentified	unidentified	2d1b08545110d99ed653eda2cd25945c
k__Fungi	Basidiomycota	Tremellomycetes	Filobasidiales	Filobasidiaceae	Filobasidium	Filobasidium_stepposum	2ecf40f15a7433b1edf471a7b1aca934
k__Fungi	Ascomycota	Dothideomycetes	Pleosporales	unidentified	unidentified	unidentified	2f2ea4d0cd87da62f570616faf0ecd6c
k__Fungi	Basidiomycota	Agaricomycetes	Cantharellales	Ceratobasidiaceae	Ceratobasidium	unidentified	2fbfeb2a2996c4e10eee5a4c976f0b69
k__Fungi	Basidiomycota	Microbotryomycetes	unidentified	unidentified	Curvibasidium	unidentified	30f6e35a588f1c3e2a642ba2e145ccd8
k__Fungi	Ascomycota	Dothideomycetes	Capnodiales	unidentified	unidentified	unidentified	3281114b54abc099c7b9537330b00da9
k__Fungi	Ascomycota	Eurotiomycetes	Chaetothyriales	Herpotrichiellaceae	Exophiala	Exophiala_eucalyptorum	32bf1bc9d51156796366535c34b5b082
k__Fungi	unidentified	unidentified	unidentified	unidentified	unidentified	unidentified	33775ede1db51638f641bcc21f46f3d5
k__Fungi	unidentified	unidentified	unidentified	unidentified	unidentified	unidentified	33b7dcbcdfcd04e86bce5ab8465c794f
k__Fungi	Ascomycota	Leotiomycetes	Helotiales	Hyaloscyphaceae	Fuscolachnum	Fuscolachnum_misellum	33c6f353f29821aa2b5e74eab3d3fca2
k__Fungi	Ascomycota	Orbiliomycetes	Orbiliales	unidentified	unidentified	unidentified	3416a3deb6d3906f25c5ccda29b6ee0a
k__Fungi	Basidiomycota	Tremellomycetes	Tremellales	Bulleraceae	Genolevuria	Genolevuria_amylolytica	346f467cbc587f097d06306a178200a6
k__Fungi	Ascomycota	Eurotiomycetes	Chaetothyriales	Herpotrichiellaceae	Veronaea	Veronaea_compacta	34991461a1097fb5e5fb823e8444104b
k__Fungi	Ascomycota	Dothideomycetes	Capnodiales	Teratosphaeriaceae	Lapidomyces	unidentified	34af72ebe9ad745b2b9f6b808f79ba51
k__Fungi	Basidiomycota	Tremellomycetes	Tremellales	Tremellaceae	Cryptococcus	unidentified	350b8ac96d7b29d0834fd961c7d19420
k__Fungi	Ascomycota	Sordariomycetes	Diaporthales	Gnomoniaceae	Plagiostoma	unidentified	35df7612a8d9bd912cf938d66b015056
k__Fungi	unidentified	unidentified	unidentified	unidentified	unidentified	unidentified	360d9585afacfe94d6abc7846361d8dd
k__Fungi	Basidiomycota	Tremellomycetes	Filobasidiales	Filobasidiaceae	Heterocephalacria	unidentified	388a9f27c613228667ab21c1f45b8368
k__Fungi	Ascomycota	Dothideomycetes	Dothideales	Dothideaceae	Rhizosphaera	Rhizosphaera_macrospora	3946c8311d4109e528a6d02a510f8e2a
k__Fungi	Basidiomycota	Cystobasidiomycetes	unidentified	Buckleyzymaceae	Buckleyzyma	Buckleyzyma_aurantiaca	39a40882f0b75826461755fbc3ade09d
k__Fungi	Basidiomycota	Exobasidiomycetes	Exobasidiales	Exobasidiaceae	Exobasidium	unidentified	39ab051ecc853161e37beaf0207130dd
k__Fungi	Ascomycota	Leotiomycetes	Helotiales	Hyaloscyphaceae	Brunnipila	Brunnipila_fuscescens	39cfcbe4b59057bcef5093d41569696f
k__Fungi	Ascomycota	Dothideomycetes	Capnodiales	unidentified	unidentified	unidentified	3a0df19b619be3fc66a6a780a91210b9
k__Fungi	Ascomycota	Leotiomycetes	Helotiales	Dermateaceae	Naevala	unidentified	3a6642f1e9c25ed442a52da6b349c94c
k__Fungi	Ascomycota	Lecanoromycetes	Lecanorales	unidentified	unidentified	unidentified	3b05e7525aefda43728235580b600d4c
k__Fungi	Ascomycota	Dothideomycetes	Pleosporales	Pleosporaceae	Alternaria	Alternaria_rosae	3c419f154e412ce164bf42b1e99f5211
k__Fungi	Basidiomycota	Exobasidiomycetes	Exobasidiales	Exobasidiaceae	Exobasidium	unidentified	3cda1faf154e5c9f35e6574330a3b5fb
k__Fungi	Ascomycota	Dothideomycetes	Capnodiales	unidentified	Phaeotheca	Phaeotheca_fissurella	3ddc7faafbd1b0a14b351c33d5b5e433
k__Fungi	Basidiomycota	Tremellomycetes	Tremellales	Bulleribasidiaceae	Dioszegia	Dioszegia_hungarica	3e8b695413f440bbb7cb048f2cbdc7d3
k__Fungi	Ascomycota	Eurotiomycetes	Phaeomoniellales	Phaeomoniellaceae	Phaeomoniella	unidentified	3ff01c102dbfc51a6c9e694dc43df243
k__Fungi	Ascomycota	Dothideomycetes	Myriangiales	Elsinoaceae	unidentified	unidentified	428653e8c2344111f7ef75bd916243f2
k__Fungi	Basidiomycota	Agaricomycetes	Corticiales	Corticiaceae	unidentified	unidentified	4296fd6399b6827445a62d3c63fc5cf8
k__Fungi	Chytridiomycota	Spizellomycetes	Spizellomycetales	unidentified	unidentified	unidentified	4307f814e417d7f52df296b6b61734a9
k__Fungi	Basidiomycota	Tremellomycetes	Tremellales	unidentified	unidentified	unidentified	43782ed66df8803e901954f0adc44daf
k__Fungi	Ascomycota	Dothideomycetes	Dothideales	Dothideaceae	Rhizosphaera	Rhizosphaera_macrospora	437d6d8dbce4163f311b948353bcc4c5
k__Fungi	Ascomycota	Dothideomycetes	Capnodiales	Mycosphaerellaceae	Ramularia	unidentified	43b69414bb4a4a7fbae6fa7a5e4f3ea5
k__Fungi	Ascomycota	Dothideomycetes	Capnodiales	Dissoconiaceae	Ramichloridium	Ramichloridium_pini	43c218be3c7f180629b5f89fdaf46869
k__Fungi	Ascomycota	Dothideomycetes	Pleosporales	Didymellaceae	Neoascochyta	Neoascochyta_desmazieri	43f57302d52a2d11bcbfbda5611ef37d
k__Fungi	Ascomycota	Leotiomycetes	Helotiales	Helotiaceae	Infundichalara	unidentified	44a6ce9f0c4f62cf012b4b134b62c70e
k__Fungi	Basidiomycota	Agaricostilbomycetes	Agaricostilbales	Chionosphaeraceae	unidentified	unidentified	450d9ef213b2121b85934225d772827a
k__Fungi	Ascomycota	Taphrinomycetes	Taphrinales	Taphrinaceae	Taphrina	unidentified	4583be9c196cb7e93cbceedd099e2d0e
k__Fungi	Ascomycota	Dothideomycetes	Pleosporales	unidentified	unidentified	unidentified	4606ae1414cf0a3b83a157bbc2ff1c5b
k__Fungi	Basidiomycota	Agaricomycetes	Cantharellales	Ceratobasidiaceae	Ceratobasidium	unidentified	46e01e3af5d37531f2cc2f039fd29333
k__Fungi	Ascomycota	Eurotiomycetes	unidentified	unidentified	unidentified	unidentified	470a750e8c7e28dbc9f678c5401087dd
k__Fungi	Basidiomycota	Pucciniomycetes	unidentified	unidentified	unidentified	unidentified	4721f598279117e14d35affe014a8101
k__Fungi	Basidiomycota	Microbotryomycetes	Sporidiobolales	Sporidiobolaceae	Rhodosporidiobolus	Rhodosporidiobolus_colostri	47a73240cf15ccecac18efcf00d8c187
k__Fungi	Ascomycota	Dothideomycetes	Pleosporales	Phaeosphaeriaceae	unidentified	unidentified	47ac1454cea17dbe6855a4ad796dec13
k__Fungi	Basidiomycota	Tremellomycetes	Tremellales	Bulleribasidiaceae	Vishniacozyma	Vishniacozyma_victoriae	47f910f9881a0445cbb85a32b6816223
k__Fungi	Basidiomycota	Tremellomycetes	Tremellales	Trimorphomycetaceae	Carlosrosaea	unidentified	482644551fa6902b23a7409918a8d5bc
k__Fungi	Ascomycota	Sordariomycetes	Diaporthales	Diaporthaceae	Diaporthe	Diaporthe_nothofagi	491ccb7685b912354733ae237fd6b114
k__Fungi	Basidiomycota	Tremellomycetes	Cystofilobasidiales	Mrakiaceae	Itersonilia	Itersonilia_pannonica	49aa4d8f67a7927d189a66a754ced555
k__Fungi	Ascomycota	Dothideomycetes	Capnodiales	Cladosporiaceae	Rachicladosporium	unidentified	4a61b28c143c38f0376d483d57f1f5d2
k__Fungi	Ascomycota	unidentified	unidentified	unidentified	unidentified	unidentified	4abb040e6445d13c5dd10a074d226234
k__Fungi	Basidiomycota	Agaricomycetes	Hymenochaetales	Schizoporaceae	Hyphodontia	Hyphodontia_pallidula	4bf3137de29d6d8d95ab23cb16dc6a6b
k__Fungi	Ascomycota	Eurotiomycetes	Chaetothyriales	Cyphellophoraceae	Cyphellophora	Cyphellophora_sessilis	4c2a6cd031d5af9bee570a7a5c3287f3
k__Fungi	Ascomycota	Leotiomycetes	Helotiales	Dermateaceae	Naevala	unidentified	4c68110a10589ef337844c999c38311c
k__Fungi	Basidiomycota	Agaricomycetes	Agaricales	Amanitaceae	Amanita	Amanita_rubescens	4c70069ce8c765ceced5d84f05a1ab54
k__Fungi	Ascomycota	Taphrinomycetes	Taphrinales	Taphrinaceae	Taphrina	Taphrina_carpini	4d639fc9f1a417b9a23ff7d6bd87fbad
k__Fungi	Basidiomycota	Tremellomycetes	Tremellales	unidentified	unidentified	unidentified	4e0c5a119587ac0ac3aced2a871a6fe8
k__Fungi	Ascomycota	Sordariomycetes	Diaporthales	Valsaceae	Cytospora	unidentified	4e7cea10401f42e9993a16f45ac66d32
k__Fungi	Ascomycota	Leotiomycetes	Helotiales	Dermateaceae	Naevala	unidentified	4f78fdaab5288f1e9a345329fb47e98b
k__Fungi	Ascomycota	Dothideomycetes	Mytilinidiales	Mytilinidiaceae	Lophium	Lophium_arboricola	5013d5b125733bd548aa85e14f55ddbb
k__Fungi	Ascomycota	Dothideomycetes	Pleosporales	Phaeosphaeriaceae	Phaeosphaeria	unidentified	5062fc76440762233a864731ac0dac80
k__Fungi	Ascomycota	Dothideomycetes	unidentified	unidentified	unidentified	unidentified	50c1a06f2231d32cecd2af8bc8c6b682
k__Fungi	Ascomycota	Dothideomycetes	Myriangiales	Myriangiaceae	unidentified	unidentified	51d679c23ceab3eb12e8b153db3f9060
k__Fungi	Basidiomycota	Cystobasidiomycetes	Erythrobasidiales	Erythrobasidiaceae	Erythrobasidium	Erythrobasidium_elongatum	52e724084addc105471b7c5444921058
k__Fungi	Ascomycota	Dothideomycetes	Pleosporales	Pleosporaceae	Stemphylium	unidentified	531f1479228e0943b0ce18228969a087
k__Fungi	Ascomycota	Taphrinomycetes	Taphrinales	Taphrinaceae	Taphrina	Taphrina_sadebeckii	53c57d4b8c973e25812f026a0fd37d93
k__Fungi	Ascomycota	Dothideomycetes	Pleosporales	unidentified	unidentified	unidentified	54746fd841d35d302aa2f8988cacc136
k__Fungi	Ascomycota	Dothideomycetes	unidentified	unidentified	Peltaster	Peltaster_fructicola	54be9165222c31a2020c34c9ad1a5c87
k__Fungi	Basidiomycota	Agaricomycetes	Atheliales	Tylosporaceae	Tylospora	Tylospora_fibrillosa	5650bd8c8e2c32ba767018f3f7a125af
k__Fungi	Ascomycota	unidentified	unidentified	unidentified	unidentified	unidentified	57023e41e9dadce029866d794826c2aa
k__Fungi	Basidiomycota	Tremellomycetes	Tremellales	Bulleribasidiaceae	Dioszegia	Dioszegia_zsoltii_var._zsoltii	5863228d2642bcfeaf197c985139c2fd
k__Fungi	Ascomycota	Dothideomycetes	Pleosporales	Amorosiaceae	Angustimassarina	unidentified	590d43f600825bcfecdb9f57e92266e6
k__Fungi	Ascomycota	Dothideomycetes	Capnodiales	Mycosphaerellaceae	Zymoseptoria	Zymoseptoria_verkleyi	5a27f29b33ae1f191b6e786410f009e1
k__Fungi	Basidiomycota	Tremellomycetes	Tremellales	Bulleribasidiaceae	Vishniacozyma	unidentified	5a5e557922a80548b459ce3aba8e488d
k__Fungi	Ascomycota	Dothideomycetes	Pleosporales	Lophiostomataceae	unidentified	unidentified	5ae206fe245d523520f6cf38eaa56bcf
k__Fungi	Basidiomycota	Cystobasidiomycetes	Erythrobasidiales	unidentified	unidentified	unidentified	5bc1b3b9b36c8e2dab220a543d23729f
k__Fungi	Basidiomycota	Agaricostilbomycetes	Agaricostilbales	Kondoaceae	Kondoa	Kondoa_yuccicola	5c4d998625c560bb9a6452aca574b4c0
k__Fungi	Ascomycota	Dothideomycetes	unidentified	unidentified	Lembosiniella	unidentified	5d14f1a5d54b6b14a05d6292818db408
k__Fungi	Ascomycota	Dothideomycetes	Dothideales	Aureobasidiaceae	Aureobasidium	Aureobasidium_pullulans	5df56b374f11ea94cdf0502f568e90aa
k__Fungi	Basidiomycota	Pucciniomycetes	Septobasidiales	Septobasidiaceae	Septobasidium	unidentified	5df6a104f1f8e1f655a3bc6b70483d54
k__Fungi	Ascomycota	Dothideomycetes	Botryosphaeriales	unidentified	unidentified	unidentified	5df9bf7486b96cec4586a8e599188760
k__Fungi	Basidiomycota	Microbotryomycetes	unidentified	Chrysozymaceae	Bannozyma	Bannozyma_yamatoana	5eed78e3b8a29e9f731833c76989a1dc
k__Fungi	Ascomycota	Dothideomycetes	Pleosporales	Didymellaceae	unidentified	unidentified	5f2a9f8be1c1d275e48058198e764977
k__Fungi	Ascomycota	Dothideomycetes	Dothideales	Dothioraceae	Perusta	Perusta_inaequalis	6058c7009cfde0e688ebfd331ae0321f
k__Fungi	Chytridiomycota	Spizellomycetes	Spizellomycetales	Powellomycetaceae	Thoreauomyces	Thoreauomyces_humboldtii	616b4d834e70062ace47ca7e1ec50d3e
k__Fungi	unidentified	unidentified	unidentified	unidentified	unidentified	unidentified	620f638a88199547d6e24fbfa71e3059
k__Fungi	Ascomycota	Dothideomycetes	Pleosporales	Massarinaceae	Massarina	Massarina_eburnea	623a5b4768b82604c0a02f9066966d41
k__Fungi	Basidiomycota	Agaricomycetes	unidentified	unidentified	unidentified	unidentified	624daddc8b0ebe8fc06dc5dc375618a3
k__Fungi	Ascomycota	Eurotiomycetes	Chaetothyriales	Trichomeriaceae	Knufia	Knufia_endospora	6274c2d28b86e33228fa57aa2dc5e11e
k__Fungi	Ascomycota	Dothideomycetes	Capnodiales	Mycosphaerellaceae	Ramularia	unidentified	629dc50579faf99e55f1696c229f97d2
k__Fungi	Ascomycota	Lecanoromycetes	Lecanorales	Pilocarpaceae	Leimonis	Leimonis_erratica	62cc506191458ae70c5c280ac2a935d6
k__Fungi	Ascomycota	unidentified	unidentified	unidentified	unidentified	unidentified	62e96b85b5e4ed26ecaef63a1d9e40e3
k__Fungi	Basidiomycota	Tremellomycetes	Tremellales	Bulleraceae	Genolevuria	Genolevuria_amylolytica	63ff0824648638520bbbb7d32ade0baf
k__Fungi	Mortierellomycota	Mortierellomycetes	Mortierellales	Mortierellaceae	Mortierella	Mortierella_alliacea	6572538c5613b35ad8c4e8e6b54e9104
k__Fungi	Ascomycota	Eurotiomycetes	Chaetothyriales	Herpotrichiellaceae	Cladophialophora	unidentified	6589138aa56136236f69a5394459ab63
k__Fungi	Basidiomycota	Tremellomycetes	Tremellales	Bulleribasidiaceae	Vishniacozyma	Vishniacozyma_tephrensis	65db0b97dd59d8461d5f118833d4f30c
k__Fungi	Chytridiomycota	Spizellomycetes	Spizellomycetales	unidentified	unidentified	unidentified	65df09e403bea0567de6326305d00fef
k__Fungi	Basidiomycota	Tremellomycetes	Tremellales	Bulleribasidiaceae	Vishniacozyma	Vishniacozyma_dimennae	65e13b24d9086f115e00601c501c14a3
k__Fungi	Ascomycota	Dothideomycetes	Mytilinidiales	Mytilinidiaceae	Lophium	Lophium_arboricola	65faea85f7c49700651749af410e59d4
k__Fungi	Ascomycota	Leotiomycetes	Helotiales	Helotiaceae	Infundichalara	unidentified	660426bdb38206ff0f0d073546dacaa7
k__Fungi	Ascomycota	unidentified	unidentified	unidentified	unidentified	unidentified	676fc66a450483d6f767bb676bb1c7db
k__Fungi	Ascomycota	Lecanoromycetes	Lecanorales	Parmeliaceae	Hypogymnia	Hypogymnia_physodes	6800b55ff1762335d2c50e355758b472
k__Fungi	Ascomycota	Leotiomycetes	Rhytismatales	Rhytismataceae	Lophodermium	unidentified	680561d7bce1e5b437a14e228bfaa518
k__Fungi	Ascomycota	Dothideomycetes	Pleosporales	Phaeosphaeriaceae	unidentified	unidentified	6913d624a3d031dcc9abbaa471d4abac
k__Fungi	Basidiomycota	Malasseziomycetes	Malasseziales	unidentified	unidentified	unidentified	6acb119b987cea8054b5ab2843695095
k__Fungi	Ascomycota	Leotiomycetes	Rhytismatales	Rhytismataceae	Lophodermium	Lophodermium_piceae	6b551c97c98dc6cdb258974702a2e606
k__Fungi	Ascomycota	Dothideomycetes	Pleosporales	unidentified	unidentified	unidentified	6b556da3aecd5648036295594da0de49
k__Fungi	Ascomycota	Dothideomycetes	Capnodiales	Extremaceae	unidentified	unidentified	6bd5a3b006b9cad42216cd89fc5a9687
k__Fungi	Ascomycota	Leotiomycetes	unidentified	unidentified	unidentified	unidentified	6c95b18205c1a4937e8b3c048c427d00
k__Fungi	Ascomycota	Taphrinomycetes	Taphrinales	Taphrinaceae	Taphrina	Taphrina_vestergrenii	6df238a24dcf19453e5b731ca52e74a2
k__Fungi	Basidiomycota	Tremellomycetes	Tremellales	Tremellaceae	Cryptococcus	unidentified	6e42cb36e0012b1af39cefa2b566e2d7
k__Fungi	Basidiomycota	Exobasidiomycetes	Exobasidiales	Exobasidiaceae	Exobasidium	Exobasidium_formosanum	6e599de23bdf3e15af6f1bc077aae6c2
k__Fungi	Ascomycota	Dothideomycetes	Venturiales	Sympoventuriaceae	unidentified	unidentified	6f5db1f376c4ff15fb1d940fd8c96005
k__Fungi	Basidiomycota	Tremellomycetes	Tremellales	Bulleraceae	Fonsecazyma	unidentified	6f81c4ae1d3bd4f20ba52de98e89d521
k__Fungi	Basidiomycota	Tremellomycetes	Cystofilobasidiales	Mrakiaceae	Itersonilia	Itersonilia_perplexans	6ffbd34f779a035922b0c4a03fe4d1c0
k__Fungi	Ascomycota	Dothideomycetes	Capnodiales	Teratosphaeriaceae	Catenulostroma	Catenulostroma_hermanusense	706cc7deaece72705cc8d2235bb4b92f
k__Fungi	Ascomycota	Dothideomycetes	Capnodiales	Mycosphaerellaceae	unidentified	unidentified	7092e00dbb9816fdabdf90d108159ddb
k__Fungi	Basidiomycota	Tremellomycetes	Tremellales	unidentified	unidentified	unidentified	71e02170a96d781f45afdd44a78bd5f8
k__Fungi	Basidiomycota	Tremellomycetes	Tremellales	Bulleraceae	Genolevuria	Genolevuria_amylolytica	72105883a45bc4af65ced65a2fca861a
k__Fungi	Ascomycota	Dothideomycetes	Venturiales	Venturiaceae	Venturia	unidentified	722324f74e832c694ab41554942672f4
k__Fungi	Ascomycota	Dothideomycetes	Myriangiales	unidentified	unidentified	unidentified	72601b57010853ddf11aba6f0b4cf530
k__Fungi	Ascomycota	Eurotiomycetes	Coryneliales	unidentified	unidentified	unidentified	730b4796fb39960aabd388df52a1ce02
k__Fungi	Ascomycota	Eurotiomycetes	Chaetothyriales	unidentified	unidentified	unidentified	73d5708a26cfc872c80112ca000c48dd
k__Fungi	unidentified	unidentified	unidentified	unidentified	unidentified	unidentified	73f1b41d2557c0f62cf0956db29a13c3
k__Fungi	Ascomycota	Eurotiomycetes	Chaetothyriales	Herpotrichiellaceae	Exophiala	unidentified	757f23f72974bcd5eab75cba40a349a5
k__Fungi	Ascomycota	Dothideomycetes	Myriangiales	Elsinoaceae	Elsinoe	unidentified	76e938c7c048e49ee9cfb24cacff1096
k__Fungi	Basidiomycota	Cystobasidiomycetes	unidentified	unidentified	unidentified	unidentified	76ec1b537ad67f0f74cc2ce6b4562ca5
k__Fungi	Ascomycota	Dothideomycetes	Capnodiales	unidentified	unidentified	unidentified	7703cff99d740adadd056cce25dce58a
k__Fungi	Ascomycota	Leotiomycetes	Helotiales	Hyaloscyphaceae	Brunnipila	Brunnipila_fuscescens	786f9f4734c45d73a0de9453fc371e06
k__Fungi	Ascomycota	Dothideomycetes	Capnodiales	Teratosphaeriaceae	Neocatenulostroma	Neocatenulostroma_microsporum	7a63e9b3ccc415b75ab67ecff10f6c58
k__Fungi	Ascomycota	Leotiomycetes	Helotiales	Hyaloscyphaceae	Hyaloscypha	Hyaloscypha_variabilis	7b2ea0870d3961e8abb59899eed47ebd
k__Fungi	Ascomycota	unidentified	unidentified	unidentified	unidentified	unidentified	7ba412851b3960938f6a6c189c946fee
k__Fungi	Ascomycota	Eurotiomycetes	Chaetothyriales	Chaetothyriaceae	Ceramothyrium	Ceramothyrium_podocarpi	7d9e6e935abfe4916764e07cde2d4ae6
k__Fungi	Ascomycota	Leotiomycetes	Helotiales	Tympanidaceae	Capturomyces	Capturomyces_luteus	7dec54f54711aa2cd78d6d022bea4228
k__Fungi	Ascomycota	Lecanoromycetes	Lecanorales	Lecanoraceae	Scoliciosporum	Scoliciosporum_umbrinum	7f6fc013d447d5c64afe638429a2aab0
k__Fungi	Ascomycota	Leotiomycetes	Helotiales	Dermateaceae	Naevala	unidentified	7fd354f1a21b995468ff0f1dd4d2c3e7
k__Fungi	Basidiomycota	Tremellomycetes	Filobasidiales	Filobasidiaceae	Filobasidium	Filobasidium_stepposum	80223fb7883ceda52f9ceab68d7f73ab
k__Fungi	Basidiomycota	Agaricomycetes	Cantharellales	Clavulinaceae	unidentified	unidentified	809cce10d94c0c63a067f8c786edee84
k__Fungi	Ascomycota	Dothideomycetes	Pleosporales	Pleosporaceae	Alternaria	unidentified	816f4a675a05896e74cb0d1cdaf51c0e
k__Fungi	Ascomycota	Leotiomycetes	Erysiphales	Erysiphaceae	Erysiphe	unidentified	82203b14677a9c41ba599e00e5696488
k__Fungi	Basidiomycota	Microbotryomycetes	Sporidiobolales	Sporidiobolaceae	Sporobolomyces	Sporobolomyces_roseus	83c1a9add2fa0b7f0b384fecafb5417a
k__Fungi	Ascomycota	Dothideomycetes	Capnodiales	unidentified	unidentified	unidentified	83eb1256fdbb5885035f6e5ca5fcf7e1
k__Fungi	Ascomycota	Leotiomycetes	Helotiales	Myxotrichaceae	Oidiodendron	Oidiodendron_maius	83fc4bc5fbe74193f22945ee589630fa
k__Fungi	Ascomycota	unidentified	unidentified	unidentified	unidentified	unidentified	84565d2a8976e51db1f5b07974940100
k__Fungi	Ascomycota	Dothideomycetes	Capnodiales	Teratosphaeriaceae	Catenulostroma	Catenulostroma_hermanusense	84a66eab0e0b3e1c316cfcaf79ec058f
k__Fungi	Ascomycota	Lecanoromycetes	Candelariales	Candelariaceae	Candelariella	unidentified	84b2eef6a07f9efa101cc5d713d05915
k__Fungi	Ascomycota	Dothideomycetes	Capnodiales	Mycosphaerellaceae	Xenomycosphaerella	Xenomycosphaerella_elongata	858706daa2bdf460fc6feb9781c63ede
k__Fungi	Ascomycota	Lecanoromycetes	Candelariales	Candelariaceae	Candelariella	unidentified	859b27623593c8b34c47e0f008c4c9b0
k__Fungi	Basidiomycota	Agaricomycetes	Atheliales	Tylosporaceae	Tylospora	Tylospora_fibrillosa	85a1139f2717ca941d3f24c1f421ee31
k__Fungi	Ascomycota	Eurotiomycetes	Coryneliales	Coryneliaceae	unidentified	unidentified	85ee3a45f1c3dbaf403337749fc6c683
k__Fungi	Ascomycota	Orbiliomycetes	Orbiliales	Orbiliaceae	Retiarius	unidentified	887c092d9e6be8c5f5858434021e7f2e
k__Fungi	Ascomycota	Lecanoromycetes	Lecanorales	Squamarinaceae	Squamarina	Squamarina_gypsacea	8896805585b2073e118c3a24d66b4cc7
k__Fungi	Ascomycota	Taphrinomycetes	Taphrinales	Taphrinaceae	Taphrina	Taphrina_padi	896a1fdd36242a965bd10cd0fcea2a26
k__Fungi	Ascomycota	Dothideomycetes	Pleosporales	Cucurbitariaceae	Neocucurbitaria	unidentified	897f3e339542c0a2c676bf92afda53f6
k__Fungi	Basidiomycota	Agaricomycetes	Phallales	Phallaceae	Phallus	Phallus_impudicus	89d8eaa56f744a3e5c32d2e626099c23
k__Fungi	Basidiomycota	Tremellomycetes	Tremellales	Bulleribasidiaceae	Dioszegia	Dioszegia_hungarica	8a0558e021bbc5a47f114078a2ff4b39
k__Fungi	Ascomycota	Dothideomycetes	Capnodiales	Teratosphaeriaceae	Neocatenulostroma	unidentified	8a482da9dc763f2ee5764346b229dba0
k__Fungi	Basidiomycota	Tremellomycetes	Tremellales	Tremellaceae	Sirotrema	Sirotrema_translucens	8aa808a3e468e3616daf14e54a790fd8
k__Fungi	Ascomycota	Dothideomycetes	Pleosporales	Didymosphaeriaceae	Pseudopithomyces	Pseudopithomyces_rosae	8b8da703405fbd7449419f563e4e3fb5
k__Fungi	Ascomycota	Dothideomycetes	Pleosporales	Massarinaceae	Massarina	Massarina_eburnea	8d22670e372507d736bbc1223a7222b8
k__Fungi	Ascomycota	Dothideomycetes	Capnodiales	Teratosphaeriaceae	unidentified	unidentified	8d3977a18a46e831600cd51ae3d196a3
k__Fungi	Ascomycota	Dothideomycetes	Botryosphaeriales	unidentified	unidentified	unidentified	8d527c44b163ca2c3dd74f29743d3d1e
k__Fungi	Ascomycota	Dothideomycetes	Pleosporales	Melanommataceae	unidentified	unidentified	8e04d3e0447bc03ff8674c20cfea5c14
k__Fungi	Basidiomycota	Cystobasidiomycetes	unidentified	Buckleyzymaceae	Buckleyzyma	Buckleyzyma_aurantiaca	8e0d65f9156c4ba39ea0809b2adace76
k__Fungi	Ascomycota	Dothideomycetes	Pleosporales	unidentified	unidentified	unidentified	8e9a594700f8acfe4703bcb4017639ce
k__Fungi	Ascomycota	Eurotiomycetes	Eurotiales	Elaphomycetaceae	Elaphomyces	Elaphomyces_granulatus	8f15f07ec22a988846ab77ad0ba55d00
k__Fungi	Ascomycota	Dothideomycetes	Pleosporales	Didymellaceae	unidentified	unidentified	8f1c4d79d11f628bfcfc4e3aded999bd
k__Fungi	Basidiomycota	Tremellomycetes	Tremellales	unidentified	unidentified	unidentified	8f455257c6fde5f1798fd9f788382c5d
k__Fungi	Ascomycota	Lecanoromycetes	Lecanorales	unidentified	unidentified	unidentified	8f4a066483c4b5a47a731f99b7f9c9aa
k__Fungi	Ascomycota	Leotiomycetes	Helotiales	Dermateaceae	Naevala	unidentified	8ff72e35e76449b0ad81a632cae4016c
k__Fungi	Ascomycota	Leotiomycetes	Helotiales	Dermateaceae	Naevala	unidentified	9000800e0513f1fa608db8eadb35cd3c
k__Fungi	Basidiomycota	Agaricomycetes	Polyporales	Phanerochaetaceae	Bjerkandera	Bjerkandera_adusta	90d500aae0d20e12e05c466c9ae3dc8c
k__Fungi	Ascomycota	Dothideomycetes	Pleosporales	Melanommataceae	unidentified	unidentified	91673a8c95ea2cb5418fb05a9afb2f83
k__Fungi	Basidiomycota	Agaricomycetes	Agaricales	Inocybaceae	Inocybe	Inocybe_assimilata	91e6abbc1ef659a8ec162e7ef393b9eb
k__Fungi	Basidiomycota	Tremellomycetes	Tremellales	Bulleribasidiaceae	Vishniacozyma	Vishniacozyma_victoriae	9218fcdcef7ae2124759b1b81be3cc0e
k__Fungi	Ascomycota	Orbiliomycetes	Orbiliales	Orbiliaceae	Retiarius	unidentified	9269fc4110193b90e4ccf231a84bb920
k__Fungi	Ascomycota	Eurotiomycetes	Chaetothyriales	unidentified	unidentified	unidentified	940f8110817ad9f27c518a82db2b6a0b
k__Fungi	Ascomycota	Dothideomycetes	Botryosphaeriales	unidentified	unidentified	unidentified	94ab9a24ecd6a25ea3baa86c73d656ae
k__Fungi	Ascomycota	Dothideomycetes	Dothideales	Dothideaceae	unidentified	unidentified	94d5dcf26e96f7ee65ba31f7fca8bd67
k__Fungi	Ascomycota	Eurotiomycetes	Chaetothyriales	Cyphellophoraceae	Cyphellophora	unidentified	94f63105f59930bb0b9c9314b443ae34
k__Fungi	Basidiomycota	Tremellomycetes	Tremellales	Bulleraceae	Genolevuria	Genolevuria_amylolytica	95af541843cb4014a075635fba6f6003
k__Fungi	Ascomycota	unidentified	unidentified	unidentified	unidentified	unidentified	9600fa37c790c606f7d79d9320400bf6
k__Fungi	Ascomycota	Leotiomycetes	unidentified	unidentified	unidentified	unidentified	968ebe5ef1d58ccdee388e66b446f097
k__Fungi	Ascomycota	Leotiomycetes	Helotiales	Dermateaceae	Naevala	unidentified	97ba0d0113eab82ae4bb9aa1f22607ab
k__Fungi	Ascomycota	Eurotiomycetes	unidentified	unidentified	unidentified	unidentified	98e76ffa7e90857631b423ee4dc38151
k__Fungi	Ascomycota	Dothideomycetes	unidentified	unidentified	unidentified	unidentified	992414896b16448c3aba1bc1396f1701
k__Fungi	Ascomycota	Dothideomycetes	Pleosporales	unidentified	unidentified	unidentified	995dd108d529b87a83c2272ca5e88ab0
k__Fungi	Ascomycota	Dothideomycetes	Capnodiales	Mycosphaerellaceae	Ramularia	unidentified	999ac4f989bd36a85c84483ea9799a91
k__Fungi	Ascomycota	Dothideomycetes	Dothideales	Dothideaceae	Rhizosphaera	Rhizosphaera_macrospora	99af51a013cb6df433745760535f98d2
k__Fungi	Ascomycota	Eurotiomycetes	Chaetothyriales	Herpotrichiellaceae	Capronia	unidentified	9b412580df18b27c4134d7d1135e06d3
k__Fungi	Ascomycota	unidentified	unidentified	unidentified	unidentified	unidentified	9b4f0cecd657b0ca54d0c94a29373bc5
k__Fungi	Basidiomycota	Tremellomycetes	Cystofilobasidiales	Mrakiaceae	Itersonilia	Itersonilia_pannonica	9b50ba3d76c3da8a725e453d8e4a8f77
k__Fungi	Ascomycota	Dothideomycetes	Capnodiales	Mycosphaerellaceae	Geastrumia	Geastrumia_polystigmatis	9ecef70f351fc2562c9ea9ffd3b86ff6
k__Fungi	Ascomycota	Dothideomycetes	Pleosporales	Didymellaceae	unidentified	unidentified	9f984f61a5a311e5a6368d784f4d6e55
k__Fungi	Ascomycota	Taphrinomycetes	Taphrinales	Taphrinaceae	Taphrina	Taphrina_padi	9fae5165434e459a45e6fd7eae97b028
k__Fungi	Ascomycota	unidentified	unidentified	unidentified	unidentified	unidentified	a06556c01aebd5e32f5e73e4be405ce9
k__Fungi	Ascomycota	Leotiomycetes	Helotiales	unidentified	unidentified	unidentified	a1f5222d9c01bef0f6779e391aacc98a
k__Fungi	Ascomycota	Taphrinomycetes	Taphrinales	Taphrinaceae	Taphrina	unidentified	a2550410cbfe7e2c15207913369fc8ed
k__Fungi	Ascomycota	unidentified	unidentified	unidentified	unidentified	unidentified	a3f59683abab2ec0f14ab8fc88112bbb
k__Fungi	Ascomycota	unidentified	unidentified	unidentified	unidentified	unidentified	a402950da527f4bb83f036e7242bb456
k__Fungi	Basidiomycota	Cystobasidiomycetes	unidentified	Symmetrosporaceae	Symmetrospora	Symmetrospora_gracilis	a489e949896bce8a46876c4d0ac39494
k__Fungi	Ascomycota	Orbiliomycetes	Orbiliales	unidentified	unidentified	unidentified	a49d1b787ae662b24e27bd2bad6eb9fa
k__Fungi	Ascomycota	Eurotiomycetes	Coryneliales	unidentified	unidentified	unidentified	a541555c60e901da5c1001551ba73dcf
k__Fungi	Ascomycota	Sordariomycetes	Hypocreales	Nectriaceae	Gibberella	Gibberella_baccata	a569df08482b6437ffd85720d2e52cf6
k__Fungi	Basidiomycota	Tremellomycetes	Filobasidiales	Filobasidiaceae	Filobasidium	Filobasidium_wieringae	a6455ec622da7e2293add4a9cd22ce09
k__Fungi	Basidiomycota	Cystobasidiomycetes	unidentified	Symmetrosporaceae	Symmetrospora	unidentified	a76aee4fad2c37308fefb1043d841c23
k__Fungi	Basidiomycota	Tremellomycetes	Tremellales	Tremellaceae	Cryptococcus	Cryptococcus_cuniculi	a8d1b503f5f2d2853ac016fd17ad9872
k__Fungi	Ascomycota	Leotiomycetes	unidentified	unidentified	unidentified	unidentified	aaa7a4eec3db92b542f3a4f0dccffbf8
k__Fungi	Ascomycota	Leotiomycetes	Helotiales	Dermateaceae	Naevala	unidentified	ab1e8f51c62beebc6b4816308092f54d
k__Fungi	Ascomycota	Dothideomycetes	Capnodiales	Mycosphaerellaceae	Mycosphaerella	Mycosphaerella_punctiformis	ab60c1d9017f0ab161b26350816797c0
k__Fungi	Ascomycota	Sordariomycetes	Hypocreales	Cordycipitaceae	Samsoniella	Samsoniella_hepiali	ab84fdddd62f0d034fe54787b632eca4
k__Fungi	Basidiomycota	Agaricomycetes	Agaricales	Tricholomataceae	Dictyolus	unidentified	ad1ec8b61bb6fdc512a4e62ad2c1cdef
k__Fungi	Basidiomycota	Tremellomycetes	Tremellales	Tremellaceae	unidentified	unidentified	ad8c58004fe7e748e733ebb3b409659a
k__Fungi	Ascomycota	Dothideomycetes	Venturiales	Sympoventuriaceae	Troposporella	Troposporella_monospora	ad90f3a1c6927e56e69bca790c578434
k__Fungi	Ascomycota	Eurotiomycetes	Chaetothyriales	Trichomeriaceae	Trichomerium	Trichomerium_eucalypti	ae38eca988d612fbdb441998daa1b19c
k__Fungi	Basidiomycota	Exobasidiomycetes	Exobasidiales	Exobasidiaceae	Exobasidium	unidentified	ae438ba43de1ce5b93806c5f0dad7705
k__Fungi	Ascomycota	Dothideomycetes	Pleosporales	unidentified	unidentified	unidentified	afb8e7f4e1bbe1729cb9487bf7fd0947
k__Fungi	Ascomycota	Dothideomycetes	Pleosporales	Didymellaceae	unidentified	unidentified	b0219b8e8c9bcef59c8b89d599bcc3e5
k__Fungi	Ascomycota	Dothideomycetes	Pleosporales	Periconiaceae	Periconia	Periconia_pseudodigitata	b33e549ad2beac2362947674da16d46b
k__Fungi	Ascomycota	Dothideomycetes	Capnodiales	unidentified	unidentified	unidentified	b40a5f99dc65372cdc6bbad9a08edd85
k__Fungi	Ascomycota	Eurotiomycetes	Chaetothyriales	Trichomeriaceae	Knufia	unidentified	b414b4c74ce677f83c271765321b78d3
k__Fungi	Ascomycota	Dothideomycetes	Pleosporales	Phaeosphaeriaceae	Phaeosphaeria	unidentified	b42e8ecbf8d252660ee2159a56f6910d
k__Fungi	Ascomycota	Sordariomycetes	Hypocreales	Nectriaceae	Gibberella	Gibberella_tricincta	b4a3dd921dbb21342d23986f8eeaff12
k__Fungi	Ascomycota	unidentified	unidentified	unidentified	unidentified	unidentified	b5cd752438b6793f18b9bd676acf1da8
k__Fungi	Basidiomycota	Tremellomycetes	Filobasidiales	Piskurozymaceae	Piskurozyma	Piskurozyma_taiwanensis	b673cc7448c50b5a691d01726510afcc
k__Fungi	Ascomycota	unidentified	unidentified	unidentified	unidentified	unidentified	b75f2a9cc443ec98420e54b9e6698f0c
k__Fungi	Ascomycota	Leotiomycetes	Helotiales	Sclerotiniaceae	Botryotinia	unidentified	b8c5a79014d87b30dad650566749683c
k__Fungi	Basidiomycota	Agaricomycetes	Russulales	Russulaceae	unidentified	unidentified	ba044e2d0a29de3ea04b68c862758a70
k__Fungi	Ascomycota	unidentified	unidentified	unidentified	unidentified	unidentified	ba116ea8bbb684d4740c21015a3b9282
k__Fungi	Ascomycota	Dothideomycetes	Capnodiales	Teratosphaeriaceae	Capnobotryella	Capnobotryella_renispora	ba44ff9d9f172787bf67f24914aec4ce
k__Fungi	Basidiomycota	Exobasidiomycetes	Exobasidiales	Exobasidiaceae	Exobasidium	Exobasidium_pentasporium	bab0f0f0e50aa886db08eb6d6fd4e331
k__Fungi	Ascomycota	Eurotiomycetes	Chaetothyriales	Epibryaceae	Epibryon	Epibryon_interlamellare	bb5481edaf326f8f177c7519eb502516
k__Fungi	Ascomycota	Dothideomycetes	Capnodiales	unidentified	Microcyclospora	Microcyclospora_tardicrescens	bba27e4e21259844955c604d8bab8902
k__Fungi	Ascomycota	Eurotiomycetes	Chaetothyriales	unidentified	unidentified	unidentified	bbcdbb64e4ab82edb966dd311e267f21
k__Fungi	Ascomycota	Leotiomycetes	Helotiales	Hyaloscyphaceae	Rodwayella	Rodwayella_sessilis	bdbd019bbc6f96c39fd39dfd166ae2ba
k__Fungi	Ascomycota	Leotiomycetes	Helotiales	Dermateaceae	Naevala	unidentified	be73525ce5e0da5ac68c0c48e0990144
k__Fungi	Ascomycota	Eurotiomycetes	Chaetothyriales	Trichomeriaceae	Trichomerium	Trichomerium_eucalypti	bf4f3a649161c792d4e72ec43eb7a856
k__Fungi	Basidiomycota	unidentified	unidentified	unidentified	unidentified	unidentified	c1d3ef05227c2006826cb977075d2597
k__Fungi	Ascomycota	unidentified	unidentified	unidentified	unidentified	unidentified	c480e7e74301b27b7f4caad1f4775002
k__Fungi	Ascomycota	Leotiomycetes	Helotiales	Sclerotiniaceae	Scleromitrula	Scleromitrula_calthicola	c57479f0b46b6675360b5ecb2817f3b3
k__Fungi	Ascomycota	Dothideomycetes	Capnodiales	unidentified	unidentified	unidentified	c6de81611d26d23a7e661dc0a2a430f6
k__Fungi	Ascomycota	Dothideomycetes	Pleosporales	Pleosporaceae	unidentified	unidentified	c7049f931af9ad091e61e41c7100c934
k__Fungi	Ascomycota	Sordariomycetes	unidentified	unidentified	unidentified	unidentified	c7e9781f2400fcf00e0efa438a5e6fb7
k__Fungi	Basidiomycota	Tremellomycetes	Tremellales	Bulleribasidiaceae	Vishniacozyma	Vishniacozyma_dimennae	c7ea916a7f0a8786f3453fdb723139fc
k__Fungi	Ascomycota	Dothideomycetes	Pleosporales	Phaeosphaeriaceae	Parastagonospora	unidentified	c98c4c9a3947b461a8cae60ef34fce2f
k__Fungi	Ascomycota	Lecanoromycetes	Caliciales	Physciaceae	Physcia	unidentified	c996c211d3e762478ddff2288fe08e36
k__Fungi	Ascomycota	Taphrinomycetes	Taphrinales	Taphrinaceae	unidentified	unidentified	ca627a81becacd66fb6c346fde31eb1b
k__Fungi	Basidiomycota	Tremellomycetes	Tremellales	Rhynchogastremataceae	Papiliotrema	unidentified	ca752ed0d05176464243e9a3ccece1fa
k__Fungi	Ascomycota	Dothideomycetes	Botryosphaeriales	unidentified	unidentified	unidentified	ca9bb229516bad1b1cc139bb1dad15e7
k__Fungi	Basidiomycota	Agaricomycetes	Atheliales	Tylosporaceae	Tylospora	Tylospora_fibrillosa	cb8b2536bc993cbfbf84759735837e82
k__Fungi	Ascomycota	Eurotiomycetes	Chaetothyriales	Trichomeriaceae	Trichomerium	unidentified	cbe475bf6f1d24265e2a1c737694794b
k__Fungi	Ascomycota	Dothideomycetes	Capnodiales	unidentified	unidentified	unidentified	ccf02733370278f0d5cb2e0fda4ad2e0
k__Fungi	Ascomycota	Dothideomycetes	Myriangiales	unidentified	Endosporium	unidentified	cd1d965f77431974d1c9ab481896760a
k__Fungi	Basidiomycota	Tremellomycetes	Tremellales	Bulleribasidiaceae	Dioszegia	Dioszegia_fristingensis	cd35e72e5b38533598c3f5a21dd0a0a1
k__Fungi	Ascomycota	Dothideomycetes	Pleosporales	unidentified	unidentified	unidentified	cecfc480a59e8baeab0e301797439711
k__Fungi	Ascomycota	unidentified	unidentified	unidentified	unidentified	unidentified	cef2de2191f767e621f047d745996ec8
k__Fungi	Ascomycota	Leotiomycetes	unidentified	unidentified	unidentified	unidentified	cfa57adcea17d39037e617f1d14de858
k__Fungi	Basidiomycota	Exobasidiomycetes	Entylomatales	Entylomataceae	Entyloma	Entyloma_linariae	d074bfa6e37cd794d2b5a207c124e293
k__Fungi	Basidiomycota	Agaricomycetes	Atheliales	Tylosporaceae	Tylospora	Tylospora_asterophora	d18af3b313df83ffc861fc2f15a0a696
k__Fungi	Ascomycota	Lecanoromycetes	Lecanorales	Lecanoraceae	Scoliciosporum	Scoliciosporum_umbrinum	d1d3ec3217a5c5579e6ada07313a0fc7
k__Fungi	Basidiomycota	Agaricomycetes	Cantharellales	unidentified	unidentified	unidentified	d28fdbe7e16c6865f29eeac29d526f64
k__Fungi	Ascomycota	Dothideomycetes	Pleosporales	Didymosphaeriaceae	Bimuria	Bimuria_novae-zelandiae	d3df44d6fe48395af2992f8d78d1f007
k__Fungi	Ascomycota	Eurotiomycetes	Onygenales	unidentified	Zeloasperisporium	unidentified	d414c1a137d881a1d4b747a3e3274ea0
k__Fungi	Basidiomycota	Agaricostilbomycetes	Agaricostilbales	Kondoaceae	Bensingtonia	unidentified	d415d307b2fcfe533f05ad220c1115fa
k__Fungi	Ascomycota	Dothideomycetes	Capnodiales	Teratosphaeriaceae	Neocatenulostroma	unidentified	d4c890219ae157e0ac290de8f1fa096c
k__Fungi	Ascomycota	Leotiomycetes	unidentified	unidentified	unidentified	unidentified	d4d441b7ec7cb484b6bf5285b800922d
k__Fungi	Ascomycota	Dothideomycetes	Venturiales	Sympoventuriaceae	Troposporella	Troposporella_monospora	d4fd1e4f56666cefd9417fb470b86222
k__Fungi	Basidiomycota	Tremellomycetes	Tremellales	Bulleraceae	Genolevuria	Genolevuria_amylolytica	d5062cd4aafbdbb5d706396c2dc079cf
k__Fungi	Ascomycota	Dothideomycetes	Pleosporales	Phaeosphaeriaceae	unidentified	unidentified	d567f0bcd5197fd3d5cf161533e87350
k__Fungi	Ascomycota	Dothideomycetes	Capnodiales	Extremaceae	Extremus	unidentified	d63e02e5bfdb3fd076affb56b56f298c
k__Fungi	Basidiomycota	Agaricomycetes	Boletales	Boletaceae	Imleria	Imleria_badia	d6b1a31dc0bbccc6e5d5830f14589f1c
k__Fungi	Ascomycota	Dothideomycetes	Pleosporales	unidentified	Parapyrenochaeta	Parapyrenochaeta_acaciae	d709d9f86cc71ec3a25929c51ad6c7c8
k__Fungi	Basidiomycota	Agaricomycetes	Cantharellales	unidentified	unidentified	unidentified	d7a9255cb3b4c94c4484f4bdcd655f94
k__Fungi	Basidiomycota	unidentified	unidentified	unidentified	unidentified	unidentified	d7aa70b862d0284f6095ef6cb72a8b5b
k__Fungi	Basidiomycota	Agaricomycetes	Russulales	Russulaceae	Russula	Russula_brunneoviolacea	d7c8315818bde9374555fd1165eba11d
k__Fungi	Ascomycota	Eurotiomycetes	Chaetothyriales	Trichomeriaceae	Trichomerium	Trichomerium_eucalypti	d80daedf40e834d8ee0869d963b22375
k__Fungi	Ascomycota	Dothideomycetes	Pleosporales	Didymellaceae	Didymella	Didymella_glomerata	d8e013cb2daaac2dd6352bcb88eb6d0a
k__Fungi	Basidiomycota	Tremellomycetes	Tremellales	Bulleraceae	Genolevuria	unidentified	da79b3522ff03e06c513330a5b77fa7a
k__Fungi	Ascomycota	Dothideomycetes	Capnodiales	unidentified	unidentified	unidentified	db064f4fcbabf78a76a584df7509d7ea
k__Fungi	Ascomycota	Dothideomycetes	Venturiales	Sympoventuriaceae	unidentified	unidentified	db6c93ff11468262a3ad8b90041e56e2
k__Fungi	Ascomycota	Eurotiomycetes	Chaetothyriales	unidentified	unidentified	unidentified	dbd28397b43f671c61d8c325892b5586
k__Fungi	Ascomycota	Leotiomycetes	unidentified	unidentified	unidentified	unidentified	ddf90a9bd2dcca5173ddb8526c205844
k__Fungi	Ascomycota	unidentified	unidentified	unidentified	unidentified	unidentified	decb21ad8a1da3865de514c12f79277a
k__Fungi	Basidiomycota	Tremellomycetes	Tremellales	Bulleraceae	Genolevuria	Genolevuria_amylolytica	df0a2194aca1ba8ef703439b1a8152fe
k__Fungi	Ascomycota	Leotiomycetes	unidentified	unidentified	unidentified	unidentified	df9fe0d1d0786a1e1116cab9d03fa388
k__Fungi	Basidiomycota	Cystobasidiomycetes	Erythrobasidiales	Erythrobasidiaceae	Erythrobasidium	Erythrobasidium_hasegawianum	e08102fcb60b9961c3a85f261332ec62
k__Fungi	Basidiomycota	Tremellomycetes	Holtermanniales	unidentified	Holtermanniella	unidentified	e0ad6bd324a9c93e0676a2d24a2b2684
k__Fungi	Ascomycota	Leotiomycetes	Erysiphales	Erysiphaceae	Podosphaera	Podosphaera_leucotricha	e162752c44948c25c06156c679b629b4
k__Fungi	Basidiomycota	Tremellomycetes	Tremellales	Bulleribasidiaceae	Vishniacozyma	Vishniacozyma_victoriae	e1fa89c28fa1f3cec0a4d585fb8bc13d
k__Fungi	Ascomycota	Leotiomycetes	unidentified	unidentified	unidentified	unidentified	e23f05d9d68d07e1ecd9fa1b678869fb
k__Fungi	Ascomycota	Archaeorhizomycetes	Archaeorhizomycetales	Archaeorhizomycetaceae	Archaeorhizomyces	unidentified	e2d482acd6e6467a2327c2a919b5bbbc
k__Fungi	Ascomycota	Dothideomycetes	Dothideales	Dothideaceae	unidentified	unidentified	e3bc60c116d37fca8c1701530e20a15f
k__Fungi	Ascomycota	unidentified	unidentified	unidentified	unidentified	unidentified	e46d9607e2c4c8cb0e151a45cbb5d51d
k__Fungi	Basidiomycota	Exobasidiomycetes	Exobasidiales	Exobasidiaceae	Exobasidium	Exobasidium_maculosum	e47bcb576f564772b935f96843f676d2
k__Fungi	Ascomycota	Leotiomycetes	unidentified	unidentified	unidentified	unidentified	e4ebb511dee4dec2283da4fb90bacfce
k__Fungi	Basidiomycota	Agaricostilbomycetes	Agaricostilbales	Chionosphaeraceae	unidentified	unidentified	e5256fd6adc33de513af92ecbc0e6855
k__Fungi	Ascomycota	Eurotiomycetes	Chaetothyriales	unidentified	unidentified	unidentified	e53589605ab7ec449c30dddea9f8c015
k__Fungi	Ascomycota	Dothideomycetes	Pleosporales	Pleosporaceae	Alternaria	unidentified	e62a3829d444d2b9c0537e25269d4eb7
k__Fungi	Ascomycota	Dothideomycetes	Pleosporales	unidentified	unidentified	unidentified	e644d678e8a085c46481946c73664227
k__Fungi	Ascomycota	Dothideomycetes	Capnodiales	unidentified	Microcyclospora	Microcyclospora_tardicrescens	e7251523d1159a8056507802462d268c
k__Fungi	Ascomycota	Dothideomycetes	Pleosporales	Phaeosphaeriaceae	unidentified	unidentified	e829bbc80059f7eca485d1343de279fb
k__Fungi	Ascomycota	Dothideomycetes	Pleosporales	unidentified	unidentified	unidentified	e90d6ddfebdfd0796102d9b5735506a7
k__Fungi	Basidiomycota	Agaricomycetes	Agaricales	Strophariaceae	Hypholoma	unidentified	ea0671cccb33e754eaa696e98fd7ea2e
k__Fungi	Ascomycota	Dothideomycetes	Pleosporales	Melanommataceae	unidentified	unidentified	ec278eeeb79176da22e9c6b9c7b2fc7c
k__Fungi	Ascomycota	Dothideomycetes	Pleosporales	Didymosphaeriaceae	Pseudopithomyces	Pseudopithomyces_rosae	ec4b5abf726df92bb6d707a70a3fdf2a
k__Fungi	Ascomycota	Dothideomycetes	Capnodiales	Teratosphaeriaceae	Lapidomyces	unidentified	ec97e6c46d471b4ab5956ea6dc9e744b
k__Fungi	Basidiomycota	Agaricomycetes	Cantharellales	unidentified	unidentified	unidentified	ed4aa1d35b7455c2bfcf43eea04529f3
k__Fungi	Basidiomycota	Exobasidiomycetes	Exobasidiales	Exobasidiaceae	Exobasidium	Exobasidium_arescens	ee08708422094c8f7b36ef7bd45fff79
k__Fungi	unidentified	unidentified	unidentified	unidentified	unidentified	unidentified	f0121b402313a82b24c972b442879ef8
k__Fungi	Ascomycota	Dothideomycetes	Myriangiales	Elsinoaceae	unidentified	unidentified	f16aef7be6d6bcf174b863bd835a691b
k__Fungi	Ascomycota	Eurotiomycetes	Chaetothyriales	Herpotrichiellaceae	Cladophialophora	unidentified	f16ef1c2aab974f53756735e43d1f156
k__Fungi	Ascomycota	Dothideomycetes	Pleosporales	Phaeosphaeriaceae	Phaeosphaeria	Phaeosphaeria_tofieldiae	f178fad769019d957787eb01eb71f35a
k__Fungi	Ascomycota	Leotiomycetes	Helotiales	unidentified	unidentified	unidentified	f4f248b8348603356dd2cf0d07fd7762
k__Fungi	Ascomycota	Leotiomycetes	Helotiales	Helotiaceae	Articulospora	unidentified	f599abb4fd9824c690810ccad249d321
k__Fungi	Ascomycota	Leotiomycetes	Helotiales	Hyaloscyphaceae	Hyaloscypha	Hyaloscypha_bicolor	f5b47357781412399a1b3c87fc7c1295
k__Fungi	Ascomycota	Dothideomycetes	unidentified	unidentified	unidentified	unidentified	f63a137852b0a42fb4c46d46fad33873
k__Fungi	Ascomycota	Dothideomycetes	Mytilinidiales	Mytilinidiaceae	Lophium	Lophium_arboricola	f847ea56c528b8abd2c33907686cabc8
k__Fungi	Ascomycota	Leotiomycetes	Helotiales	Dermateaceae	Naevala	unidentified	f85da3bbd4d53a554ff3581a309c5189
k__Fungi	Ascomycota	unidentified	unidentified	unidentified	unidentified	unidentified	f861264dae2266e1bde85d55b846b655
k__Fungi	Basidiomycota	Agaricostilbomycetes	Agaricostilbales	Kondoaceae	Kondoa	unidentified	f86cba4550aeb9d934dab5ea435015e1
k__Fungi	Ascomycota	Dothideomycetes	Pleosporales	Didymellaceae	Neoascochyta	Neoascochyta_graminicola	f8c8015f38db64f6fa180827926f56ba
k__Fungi	Ascomycota	Dothideomycetes	Pleosporales	Pleosporaceae	Alternaria	unidentified	f8eae9b10728dd8862950a0a453c5742
k__Fungi	Ascomycota	Leotiomycetes	Helotiales	unidentified	unidentified	unidentified	f977cce679ad00e2baa8d711371d255f
k__Fungi	Ascomycota	Leotiomycetes	unidentified	unidentified	unidentified	unidentified	fa43bb2896c676236a9629184a942f9a
k__Fungi	Ascomycota	Dothideomycetes	Pleosporales	Leptosphaeriaceae	Leptosphaeria	Leptosphaeria_bellynckii	fc0c78d30e1d0eb51dfda8da773ab120
k__Fungi	Ascomycota	Sordariomycetes	Hypocreales	Cordycipitaceae	Leptobacillium	Leptobacillium_leptobactrum	fd3bff1756afc25ecec305a80589d31f
k__Fungi	Ascomycota	Lecanoromycetes	Lecanorales	Squamarinaceae	Squamarina	Squamarina_gypsacea	fda470cbf26e532995c6d02f45e4269c
k__Fungi	Ascomycota	Dothideomycetes	Pleosporales	Lophiostomataceae	Sigarispora	unidentified	fe7579e953b4fdf095d513332f22fe93
k__Fungi	Ascomycota	Lecanoromycetes	Lecanorales	Lecanoraceae	Scoliciosporum	Scoliciosporum_chlorococcum	ff06c7481658a2050170812cba1e62f6
k__Fungi	Ascomycota	Dothideomycetes	Capnodiales	unidentified	unidentified	unidentified	ff4a593f86c31ff399c126e463193d34
k__Fungi	Ascomycota	Dothideomycetes	Capnodiales	unidentified	unidentified	unidentified	ff75a588c4e4c84a13302714c9c099ef
k__Fungi	Ascomycota	unidentified	unidentified	unidentified	unidentified	unidentified	01cdc2929f4e77efeb6394e40172ae4e
k__Fungi	Chytridiomycota	Spizellomycetes	Spizellomycetales	unidentified	unidentified	unidentified	0245d67510dbcecbeb261ecaf32dfb7a
k__Fungi	Ascomycota	Eurotiomycetes	Chaetothyriales	unidentified	unidentified	unidentified	0317a21bf8945a480d23b6730688f59e
k__Fungi	Ascomycota	Dothideomycetes	Capnodiales	unidentified	unidentified	unidentified	0e765d93dd4369c7fc644580ed8db663
k__Fungi	Basidiomycota	Agaricomycetes	Russulales	Russulaceae	Russula	Russula_nigricans	137c51bdeff23c750bed442f27670566
k__Fungi	unidentified	unidentified	unidentified	unidentified	unidentified	unidentified	2056a5abcf05faddb1e394aca7d6bf69
k__Fungi	Ascomycota	Dothideomycetes	Capnodiales	unidentified	unidentified	unidentified	2153400ea550015db03bf07e1245c949
k__Fungi	Ascomycota	Dothideomycetes	Capnodiales	Teratosphaeriaceae	Capnobotryella	Capnobotryella_renispora	2313c797e0dba0bb9768f84c38d63fb9
k__Fungi	Ascomycota	unidentified	unidentified	unidentified	unidentified	unidentified	33020fef54326b0414b2594cef18def9
k__Fungi	Ascomycota	unidentified	unidentified	unidentified	unidentified	unidentified	4036a26f1ae45d7f6eae0750b1d5dbf7
k__Fungi	Ascomycota	Dothideomycetes	Capnodiales	Mycosphaerellaceae	Pallidocercospora	Pallidocercospora_heimii	47cec43324eb91a84dd2e576f10e4275
k__Fungi	Ascomycota	Orbiliomycetes	Orbiliales	Orbiliaceae	Retiarius	unidentified	49d5a82a66b9502ec78092cb52b729eb
k__Fungi	Ascomycota	Eurotiomycetes	Onygenales	unidentified	Zeloasperisporium	unidentified	56fc3f8078be4073e7c8db2fad8e8b9c
k__Fungi	Basidiomycota	Agaricomycetes	Atheliales	Pilodermataceae	Piloderma	unidentified	779ff0d066a12d917cf8d0b37603281d
k__Fungi	Ascomycota	unidentified	unidentified	unidentified	unidentified	unidentified	86a01b5db21f12b366075d053de17c0c
k__Fungi	Ascomycota	unidentified	unidentified	unidentified	unidentified	unidentified	8ae0f3109b631f26f8848e6c4d427f61
k__Fungi	Ascomycota	Dothideomycetes	Pleosporales	Leptosphaeriaceae	Leptosphaeria	Leptosphaeria_bellynckii	8e3c7c7f0354d4714d40bc2bb4b118ca
k__Fungi	Basidiomycota	Tremellomycetes	Tremellales	unidentified	unidentified	unidentified	91b5698ecce64d93f2d4e204795bd36c
k__Fungi	Basidiomycota	Agaricomycetes	Agaricales	Cortinariaceae	Phaeocollybia	Phaeocollybia_christinae	9833dd34dfcd9a5c66aaf75d9ffdb29c
k__Fungi	Basidiomycota	Agaricomycetes	Russulales	Russulaceae	Russula	unidentified	9b9407205b82a77551e943ca94b79433
k__Fungi	Ascomycota	Lecanoromycetes	Ostropales	Stictidaceae	Cyanodermella	Cyanodermella_viridula	a003ea7e8992d115ba81a6b9e69bc15d
k__Fungi	Ascomycota	unidentified	unidentified	unidentified	unidentified	unidentified	a733bcbac73a96b7e33e3d67283d3dd9
k__Fungi	Ascomycota	unidentified	unidentified	unidentified	unidentified	unidentified	a853bfe2e70e6bb40523c5a368b25c70
k__Fungi	Basidiomycota	Exobasidiomycetes	Exobasidiales	Exobasidiaceae	Exobasidium	Exobasidium_arescens	ad80f7545491dfd95ba5cbc72dc663be
k__Fungi	Ascomycota	Dothideomycetes	Pleosporales	Phaeosphaeriaceae	Phaeosphaeria	unidentified	ae6a00fc87d058d74b159c224ef677c4
k__Fungi	Ascomycota	Eurotiomycetes	Chaetothyriales	Herpotrichiellaceae	Exophiala	Exophiala_eucalyptorum	b4a449b213dd33bed448ef9751381f3a
k__Fungi	Ascomycota	unidentified	unidentified	unidentified	unidentified	unidentified	c55d7ee33806a2e0374b34471d2a06e6
k__Fungi	Ascomycota	Dothideomycetes	Myriangiales	Myriangiaceae	Myriangium	unidentified	cd0f1e97fd966e38908e478ddd53f11b
k__Fungi	Ascomycota	Leotiomycetes	unidentified	unidentified	unidentified	unidentified	d30b3890a42654927c410e7828806352
k__Fungi	Ascomycota	Orbiliomycetes	Orbiliales	Orbiliaceae	Amphosoma	Amphosoma_persooniae	d5292abd2999b6ca1b4917691eda1e7f
k__Fungi	Ascomycota	unidentified	unidentified	unidentified	unidentified	unidentified	dcc31e9a0a960c0cbc9639ad7dd86431
k__Fungi	unidentified	unidentified	unidentified	unidentified	unidentified	unidentified	e3c22ee37722db6027885022192ee0ab
k__Fungi	Ascomycota	Eurotiomycetes	Chaetothyriales	unidentified	Sarcinomyces	Sarcinomyces_crustaceus	eeadf79409e89520d1aa5c73960269fb
k__Fungi	Ascomycota	Taphrinomycetes	Taphrinales	Taphrinaceae	Taphrina	Taphrina_wiesneri	f0c7f40c4336b9a2b9d9e13426d5dca6
k__Fungi	Ascomycota	unidentified	unidentified	unidentified	unidentified	unidentified	f81bcae2ea0ef08c81502747a81ba5fd
k__Fungi	Basidiomycota	Cystobasidiomycetes	Erythrobasidiales	unidentified	unidentified	unidentified	fa8aba33e1c7328b3bbf2480c2bb10e3
k__Fungi	Ascomycota	Leotiomycetes	Helotiales	unidentified	unidentified	unidentified	fff89b84053842a489c57df6fef18777
k__Fungi	Ascomycota	Lichinomycetes	Lichinales	Lichinaceae	Phylliscum	unidentified	001739e26706f2b6720d2be400b55648
k__Fungi	unidentified	unidentified	unidentified	unidentified	unidentified	unidentified	00669b0f7706200b7b3226dec2b2d253
k__Fungi	Basidiomycota	Agaricomycetes	Polyporales	Polyporaceae	Coriolopsis	Coriolopsis_gallica	007d8ebf21ae8aed6092522e8b583eb5
k__Fungi	Olpidiomycota	GS18	unidentified	unidentified	unidentified	unidentified	00937806a36f8275db00699e83341e85
k__Fungi	Ascomycota	Taphrinomycetes	Taphrinales	Taphrinaceae	Taphrina	unidentified	00a868cf788e3e238e041112f55682d4
k__Fungi	Ascomycota	Dothideomycetes	Capnodiales	unidentified	unidentified	unidentified	0107def15583b8949d86877ea8b3b12e
k__Fungi	Ascomycota	Leotiomycetes	Helotiales	unidentified	unidentified	unidentified	011cd0f372e532e075e715fab3318b45
k__Fungi	Ascomycota	unidentified	unidentified	unidentified	unidentified	unidentified	01200c4b1efee66e5fb862f0a1c28895
k__Fungi	Ascomycota	Dothideomycetes	Capnodiales	Mycosphaerellaceae	unidentified	unidentified	0150ce68555f570b876684a2d5b77dfa
k__Fungi	Ascomycota	Leotiomycetes	Helotiales	Hyaloscyphaceae	Hyaloscypha	Hyaloscypha_bicolor	01a14a17e8c4f2c7955720574976c064
k__Fungi	Ascomycota	Dothideomycetes	Myriangiales	Elsinoaceae	Elsinoe	unidentified	01effa891d68716adbe3a34d51bd58a8
k__Fungi	Ascomycota	Leotiomycetes	Helotiales	Helotiaceae	Infundichalara	unidentified	01f2769bf78518b03c9f36134d487bb3
k__Fungi	Ascomycota	Dothideomycetes	Pleosporales	unidentified	unidentified	unidentified	022d968bccc22ade23860c8411606806
k__Fungi	Ascomycota	Dothideomycetes	Pleosporales	Phaeosphaeriaceae	Leptospora	unidentified	022dcec4420e72e5f556ef0d0d8c420d
k__Fungi	Basidiomycota	Agaricomycetes	Polyporales	Polyporaceae	Trametes	Trametes_versicolor	025c2af9fb80f0800710e462ac3c3b5c
k__Fungi	Basidiomycota	Tremellomycetes	Tremellales	Phaeotremellaceae	Phaeotremella	unidentified	02a0cdac91233162ded8a00d767d4e78
k__Fungi	Basidiomycota	Exobasidiomycetes	Exobasidiales	Exobasidiaceae	Exobasidium	unidentified	02a9b593ef9c20b40b84aceae823d8a7
k__Fungi	Ascomycota	Leotiomycetes	Helotiales	Dermateaceae	Oculimacula	Oculimacula_yallundae	02b1bac0b822d69a85b00f5c9ba79ea8
k__Fungi	Ascomycota	Leotiomycetes	Helotiales	unidentified	Xenochalara	unidentified	02e61bc8039ebb4996afed71e39e1260
k__Fungi	Ascomycota	Dothideomycetes	Capnodiales	unidentified	unidentified	unidentified	02f5ea0bf1603f1b314a1768b1364652
k__Fungi	unidentified	unidentified	unidentified	unidentified	unidentified	unidentified	03b71a85a3562fb7a1e64ad6f8a40afe
k__Fungi	Basidiomycota	Cystobasidiomycetes	Naohideales	Naohideaceae	Naohidea	Naohidea_sebacea	03cb67065876c2f120d5f28a42f780cd
k__Fungi	Ascomycota	Dothideomycetes	unidentified	unidentified	unidentified	unidentified	03cc58f08858f8993a135e0d133b2aa6
k__Fungi	Ascomycota	Taphrinomycetes	Taphrinales	Taphrinaceae	Taphrina	unidentified	041adfce424848d08dc0b9a8a45693f3
k__Fungi	Basidiomycota	Exobasidiomycetes	Entylomatales	unidentified	Tilletiopsis	Tilletiopsis_washingtonensis	041b7586d3d36e3bb118f925190b44ba
k__Fungi	Ascomycota	Taphrinomycetes	Taphrinales	Taphrinaceae	Taphrina	unidentified	04269022313f75c2f0ff555dd8be2174
k__Fungi	Ascomycota	Leotiomycetes	Erysiphales	Erysiphaceae	Neoerysiphe	Neoerysiphe_galii	04545f6b50c237b0fbf75d253609898b
k__Fungi	Ascomycota	Leotiomycetes	Helotiales	unidentified	unidentified	unidentified	04b820071fea6d3546d90065c03e4ed4
k__Fungi	Ascomycota	unidentified	unidentified	unidentified	unidentified	unidentified	04c5a1a1f0cce99a22a99e981af08fd7
k__Fungi	Ascomycota	Dothideomycetes	Venturiales	Venturiaceae	Venturia	Venturia_catenospora	04c65e32ff610ba63287f852ae34be61
k__Fungi	Basidiomycota	Cystobasidiomycetes	unidentified	unidentified	unidentified	unidentified	04f445b605790f1a8c8aa55730aa5302
k__Fungi	Ascomycota	Leotiomycetes	Helotiales	Vibrisseaceae	Phialocephala	Phialocephala_glacialis	04fd07a3d87982f503206452d0b7d3ef
k__Fungi	Ascomycota	Dothideomycetes	Pleosporales	unidentified	unidentified	unidentified	04fe14cf8b126d228517d037da473c3e
k__Fungi	Ascomycota	Leotiomycetes	unidentified	unidentified	unidentified	unidentified	04fe3f921f90790d4f947b896a0a8b6c
k__Fungi	Basidiomycota	Agaricomycetes	Cantharellales	Ceratobasidiaceae	Ceratobasidium	unidentified	05416ce57ba165ca3a862d777ca4d76e
k__Fungi	Ascomycota	Leotiomycetes	Helotiales	Helotiaceae	Tetracladium	Tetracladium_apiense	05678d2cbfc4ebc6151795356a11272c
k__Fungi	unidentified	unidentified	unidentified	unidentified	unidentified	unidentified	056e9a2c3f0a45db1f5dbf8962bcbcad
k__Fungi	Ascomycota	Leotiomycetes	Erysiphales	Erysiphaceae	Erysiphe	Erysiphe_sp	05beab586ab35a212ffb02041656454e
k__Fungi	Ascomycota	unidentified	unidentified	unidentified	unidentified	unidentified	05d6baaafc57868492800984fe5262fd
k__Fungi	Ascomycota	Dothideomycetes	Pleosporales	Didymosphaeriaceae	Montagnula	Montagnula_jonesii	05fe9d1e957c6933950a260273699864
k__Fungi	Basidiomycota	Agaricomycetes	Cantharellales	unidentified	Sistotrema	Sistotrema_muscicola	06586641292ba583dcb597e44df8f143
k__Fungi	Ascomycota	Taphrinomycetes	Taphrinales	Taphrinaceae	Taphrina	Taphrina_pruni	06714f9d82db4e18ba4aa6ba60cf6988
k__Fungi	Ascomycota	unidentified	unidentified	unidentified	unidentified	unidentified	06882882a86a10b5848e392644c35381
k__Fungi	Ascomycota	Eurotiomycetes	Chaetothyriales	Herpotrichiellaceae	Cladophialophora	unidentified	06d5fcd52c1aac0597eaaa32502b29c3
k__Fungi	Ascomycota	Leotiomycetes	Helotiales	Sclerotiniaceae	Botryotinia	unidentified	06dabd8f8fc864ec331633921bc39705
k__Fungi	Ascomycota	unidentified	unidentified	unidentified	unidentified	unidentified	07683e2b334f54ad2e0bc3682fd3b21e
k__Fungi	Ascomycota	Dothideomycetes	Pleosporales	Massarinaceae	Stagonospora	unidentified	07ba4248e168cf36dbae49b051375988
k__Fungi	unidentified	unidentified	unidentified	unidentified	unidentified	unidentified	07ee6c24fa97c5e28ed8541140219f2a
k__Fungi	Ascomycota	Leotiomycetes	Helotiales	Hyaloscyphaceae	unidentified	unidentified	0802aee40116f568d5e3d6781fa6c323
k__Fungi	Ascomycota	Dothideomycetes	Pleosporales	unidentified	unidentified	unidentified	084ea4b60e6516b0444f7ddd2dfbe9df
k__Fungi	Ascomycota	Taphrinomycetes	Taphrinales	Taphrinaceae	Taphrina	Taphrina_pruni	086bd3ed818b4ab0d2007188d3c02136
k__Fungi	Basidiomycota	Agaricomycetes	Atheliales	Atheliaceae	Athelia	Athelia_decipiens	089449cb1ce8fff4a33d5d0a45f77310
k__Fungi	Ascomycota	unidentified	unidentified	unidentified	unidentified	unidentified	089cafc8f7e6eeca640d79eeecf4e087
k__Fungi	Ascomycota	Dothideomycetes	Botryosphaeriales	Botryosphaeriaceae	Dothiorella	unidentified	08a23076be68a3049d26c7d24340658d
k__Fungi	Ascomycota	Leotiomycetes	Helotiales	unidentified	unidentified	unidentified	08c82bfd9757670669f6f746e0da18f3
k__Fungi	Ascomycota	Eurotiomycetes	Chaetothyriales	unidentified	unidentified	unidentified	08cab3046d86444ef7b134823df0834d
k__Fungi	Ascomycota	Dothideomycetes	Capnodiales	Teratosphaeriaceae	unidentified	unidentified	08cd3a9c2e63b345a6a37c79a3e7f8ae
k__Fungi	Basidiomycota	Microbotryomycetes	unidentified	unidentified	unidentified	unidentified	0909947dc23432edd08b632012cc3aba
k__Fungi	Ascomycota	Leotiomycetes	Helotiales	Helotiaceae	Grovesiella	Grovesiella_abieticola	09364925ee33fb57146d42e59f9593a1
k__Fungi	Ascomycota	Dothideomycetes	Dothideales	Dothioraceae	Hormonema	Hormonema_macrosporum	095b140ac324289567a8da0f2db546df
k__Fungi	Ascomycota	Dothideomycetes	Myriangiales	Elsinoaceae	unidentified	unidentified	098368455bc3b26fadc773814f7bf978
k__Fungi	Ascomycota	Dothideomycetes	Pleosporales	Didymellaceae	unidentified	unidentified	09cc7f99a21fe930b0221ac7106e0da5
k__Fungi	Ascomycota	Dothideomycetes	Venturiales	Venturiaceae	Venturia	unidentified	09da9125770bb314d2dd77bff377a8a1
k__Fungi	Ascomycota	Dothideomycetes	Pleosporales	Torulaceae	Dendryphion	Dendryphion_fluminicola	09e9b01a6623ca99045d4254264ddb44
k__Fungi	Basidiomycota	Tremellomycetes	Tremellales	Tremellaceae	Tremella	Tremella_mayrhoferi	0a5ec23c340ffccc1ce5df342da622fe
k__Fungi	Basidiomycota	Agaricomycetes	Gloeophyllales	Gloeophyllaceae	Gloeophyllum	Gloeophyllum_sepiarium	0a8664c8d8f76105497556fa2d452602
k__Fungi	Ascomycota	Leotiomycetes	Helotiales	Dermateaceae	Pyrenopeziza	Pyrenopeziza_brassicae	0a9ac5f99154b7a7ef3f0d0e25ef66ab
k__Fungi	Ascomycota	Leotiomycetes	Helotiales	Helotiaceae	Meliniomyces	unidentified	0ad4914b16c5c3b9828cd7cb10d8255d
k__Fungi	Ascomycota	Leotiomycetes	Helotiales	Hyaloscyphaceae	Bactrodesmium	Bactrodesmium_gabretae	0b0b01fad07ed1712bbbc5977566bc02
k__Fungi	Ascomycota	Dothideomycetes	Pleosporales	unidentified	unidentified	unidentified	0b20c64906ae3298b132c92dd78ec4f1
k__Fungi	Ascomycota	Archaeorhizomycetes	Archaeorhizomycetales	Archaeorhizomycetaceae	Archaeorhizomyces	unidentified	0b24cb8032235d2ebaf2280e0feb775e
k__Fungi	Ascomycota	Leotiomycetes	Helotiales	Dermateaceae	Naevala	unidentified	0b32c290c4a87f9b4f949a649342e55a
k__Fungi	Ascomycota	Leotiomycetes	Helotiales	Hyaloscyphaceae	Lachnum	unidentified	0b5ff97a0d751e951702598e253bc5a6
k__Fungi	Ascomycota	Dothideomycetes	Capnodiales	Teratosphaeriaceae	unidentified	unidentified	0b695df153ec78b3473e8d855320180f
k__Fungi	Ascomycota	Dothideomycetes	Pleosporales	unidentified	unidentified	unidentified	0b82caa47d4b449b5d0861af7d56524d
k__Fungi	Basidiomycota	Tremellomycetes	Tremellales	Bulleribasidiaceae	Dioszegia	Dioszegia_changbaiensis	0b9224263dd3d4dea203ee1b8605a98e
k__Fungi	Ascomycota	Leotiomycetes	Helotiales	Leotiaceae	Miniancora	Miniancora_allisoniensis	0bad1e5afb9530688050ffdc873a1679
k__Fungi	unidentified	unidentified	unidentified	unidentified	unidentified	unidentified	0c435886a7658dc4e8553572a40a7b5f
k__Fungi	Ascomycota	Leotiomycetes	Erysiphales	Erysiphaceae	Podosphaera	Podosphaera_sp	0c6652889c0a8b607357bf99437099a6
k__Fungi	Ascomycota	unidentified	unidentified	unidentified	unidentified	unidentified	0cabfb44c532fb86d1069acf5275459f
k__Fungi	Basidiomycota	Tremellomycetes	Tremellales	Bulleribasidiaceae	Dioszegia	Dioszegia_fristingensis	0ccb9509e273de71c25af75316cc7482
k__Fungi	Ascomycota	Dothideomycetes	Pleosporales	Melanommataceae	Alpinaria	unidentified	0ce737d58de4d97ff9850e481d0bd887
k__Fungi	Ascomycota	unidentified	unidentified	unidentified	unidentified	unidentified	0d34e3433cb287e9041182a8aa3a4a8f
k__Fungi	Basidiomycota	Exobasidiomycetes	Exobasidiales	Exobasidiaceae	Exobasidium	unidentified	0d5fdb4f48c2e517f6b582adabcf8dbe
k__Fungi	Ascomycota	unidentified	unidentified	unidentified	unidentified	unidentified	0d6247a6c4ef8108443faef10c35a00d
k__Fungi	Basidiomycota	Exobasidiomycetes	Exobasidiales	Exobasidiaceae	Exobasidium	unidentified	0db697ee14b3368048c295b256c37130
k__Fungi	Ascomycota	Leotiomycetes	Helotiales	Dermateaceae	Naevala	unidentified	0dc4a66b1127ac13d44af9c93f05abf5
k__Fungi	Ascomycota	Sordariomycetes	Glomerellales	Plectosphaerellaceae	Plectosphaerella	Plectosphaerella_cucumerina	0dc5aa6426dc79092d2509b4f5412acc
k__Fungi	Ascomycota	Dothideomycetes	Pleosporales	Leptosphaeriaceae	Paraleptosphaeria	unidentified	0e11cfe9669b63db88222ff236f81d5d
k__Fungi	Ascomycota	Dothideomycetes	Pleosporales	unidentified	unidentified	unidentified	0e1ba71863c0a4101dfab9cf10d7bb86
k__Fungi	Ascomycota	Leotiomycetes	Helotiales	unidentified	unidentified	unidentified	0e24e13d2b02f4e1049401c748a92f63
k__Fungi	Ascomycota	Eurotiomycetes	Chaetothyriales	unidentified	unidentified	unidentified	0e390709d4389929274ef8cf5992a570
k__Fungi	Ascomycota	Leotiomycetes	Helotiales	Vibrisseaceae	Phialocephala	Phialocephala_scopiformis	0e4e4ff1a6e7b6f3275c99a2f178c7d7
k__Fungi	Basidiomycota	Cystobasidiomycetes	unidentified	unidentified	unidentified	unidentified	0e8654aebe5e1404cada1b8154301bd0
k__Fungi	Ascomycota	Dothideomycetes	Capnodiales	Dissoconiaceae	Uwebraunia	Uwebraunia_musae	0e93317a97822ddc51b1cc77c0feeda6
k__Fungi	Ascomycota	Dothideomycetes	Pleosporales	Melanommataceae	Melanomma	Melanomma_japonicum	0ee8c7ca00633f3460d0cb5e7946a29c
k__Fungi	Ascomycota	Lecanoromycetes	Lecanorales	Parmeliaceae	Hypogymnia	Hypogymnia_tubulosa	0f06017e2627af034b00d596defa0c6f
k__Fungi	Basidiomycota	Agaricomycetes	Polyporales	Fomitopsidaceae	Antrodia	Antrodia_gossypium	0f07579671a4285e05f2e2edfcbf24d4
k__Fungi	unidentified	unidentified	unidentified	unidentified	unidentified	unidentified	0f0d1f563bda6680092f6be3d897c772
k__Fungi	Basidiomycota	Microbotryomycetes	Sporidiobolales	Sporidiobolaceae	Sporobolomyces	Sporobolomyces_roseus	0f56838d9af93f79206f3548a82ca3f0
k__Fungi	Ascomycota	unidentified	unidentified	unidentified	unidentified	unidentified	0f8fd6c10136e65b96e4b6c792a0fcb1
k__Fungi	Basidiomycota	Tremellomycetes	Tremellales	Tremellaceae	Tremella	Tremella_globispora	0f90f91e1d3a3006ef4a9c32abc1ea52
k__Fungi	Ascomycota	Dothideomycetes	Pleosporales	unidentified	unidentified	unidentified	0fa113d9a3fd1a5ef17d3f7d03215f6e
k__Fungi	Ascomycota	Sordariomycetes	Hypocreales	Nectriaceae	Stylonectria	Stylonectria_norvegica	0fb19b1322ee58d9012b73205a12b8a4
k__Fungi	Ascomycota	Dothideomycetes	Pleosporales	unidentified	unidentified	unidentified	0fcc00deef3e512d598d9d2a2e10211b
k__Fungi	Ascomycota	Eurotiomycetes	Chaetothyriales	Herpotrichiellaceae	unidentified	unidentified	1015acbdad34eeb7ba6c24909dca264e
k__Fungi	Ascomycota	Leotiomycetes	Helotiales	unidentified	unidentified	unidentified	107cb05e2fd5a60c80aa5b1366a90b62
k__Fungi	Basidiomycota	Tremellomycetes	Tremellales	Trimorphomycetaceae	Sugitazyma	Sugitazyma_miyagiana	10c366ae3818e9f5513c250698403caf
k__Fungi	Basidiomycota	Tremellomycetes	Tremellales	Bulleribasidiaceae	Dioszegia	Dioszegia_patagonica	10caafd7b76e2bf07e29ec74a644f14d
k__Fungi	Ascomycota	Dothideomycetes	unidentified	unidentified	unidentified	unidentified	1122f0cb29b7d0142b3e35030b84c2cb
k__Fungi	Ascomycota	Sordariomycetes	Xylariales	Microdochiaceae	Microdochium	Microdochium_seminicola	115bc25b97bc1a929d3eaab381deed09
k__Fungi	Ascomycota	Leotiomycetes	Helotiales	unidentified	Cystodendron	unidentified	115f4de24d5b198e39564e8c8269472a
k__Fungi	Ascomycota	unidentified	unidentified	unidentified	unidentified	unidentified	116e9db5a119d114559333f6e09ee1dd
k__Fungi	Ascomycota	Dothideomycetes	Capnodiales	Mycosphaerellaceae	Ramularia	Ramularia_tovarae	117cc41944d97278302bbc8828a34fa5
k__Fungi	Ascomycota	Orbiliomycetes	Orbiliales	unidentified	unidentified	unidentified	11c2e234d7ef0cb8f0528c61793dec27
k__Fungi	Basidiomycota	Agaricomycetes	Russulales	Russulaceae	Lactifluus	Lactifluus_piperatus	11c6487b5dffc14fe6fa7891e172ad39
k__Fungi	Ascomycota	Dothideomycetes	Pleosporales	unidentified	unidentified	unidentified	11cf03c4b45e4d31d9a255b6f95f4e6b
k__Fungi	Ascomycota	Leotiomycetes	Helotiales	Dermateaceae	Pezicula	Pezicula_neocinnamomea	11fa6c1250d039778355e79f39bfe0fa
k__Fungi	Ascomycota	Dothideomycetes	Capnodiales	unidentified	Phaeotheca	Phaeotheca_shathenatiana	1204424a047d7c9fe49260e46bd29c14
k__Fungi	unidentified	unidentified	unidentified	unidentified	unidentified	unidentified	120bc1fb86eb572a864651cde0ad7862
k__Fungi	unidentified	unidentified	unidentified	unidentified	unidentified	unidentified	1213168caa8d5504efc681194d32324b
k__Fungi	Ascomycota	Dothideomycetes	Capnodiales	unidentified	unidentified	unidentified	125ce8def62417036c2e10be57bffcd2
k__Fungi	Ascomycota	Taphrinomycetes	Taphrinales	Taphrinaceae	Taphrina	Taphrina_vestergrenii	126a0c85e41114a9f53039c8a66913cb
k__Fungi	Ascomycota	Lecanoromycetes	Candelariales	Candelariaceae	Candelariella	unidentified	12a59f5ce380b4fc40c0a992f3f409ee
k__Fungi	Ascomycota	Leotiomycetes	Helotiales	Dermateaceae	Naevala	unidentified	12f472d6c82c6531a28aabe0b6d762e7
k__Fungi	Ascomycota	Dothideomycetes	Capnodiales	unidentified	unidentified	unidentified	1313a248d66f31a160e99b66aa270aa6
k__Fungi	Basidiomycota	Agaricomycetes	Trechisporales	Hydnodontaceae	Luellia	unidentified	1313ef0a801666c3f4941d6fd7df73dc
k__Fungi	Ascomycota	Dothideomycetes	Capnodiales	unidentified	unidentified	unidentified	13159ec2b12cae326a7b2e01d55b65a9
k__Fungi	Ascomycota	Orbiliomycetes	Orbiliales	Orbiliaceae	Orbilia	unidentified	1334d21fbdbe8392b8e4737bb011d247
k__Fungi	Ascomycota	Dothideomycetes	Capnodiales	Capnodiaceae	Capnodium	Capnodium_citri	13435e5007ec6fa654b16b646b86e443
k__Fungi	Basidiomycota	Agaricomycetes	Sebacinales	Serendipitaceae	unidentified	unidentified	134f253925166c8363fe8bb40f21e29e
k__Fungi	Ascomycota	Arthoniomycetes	Lichenostigmatales	Phaeococcomycetaceae	Phaeococcomyces	Phaeococcomyces_eucalypti	135fce36fc4ed016b33156842280f23d
k__Fungi	Ascomycota	Leotiomycetes	Helotiales	Helotiaceae	Tetracladium	unidentified	136d1b3daade98a4107b3bd42890b2ef
k__Fungi	Basidiomycota	Tremellomycetes	Tremellales	unidentified	unidentified	unidentified	13822b894607a383ec92173df551a3d9
k__Fungi	Basidiomycota	Tremellomycetes	Filobasidiales	unidentified	unidentified	unidentified	13b6e6718b34c83d75e7b3e18984a4ea
k__Fungi	Ascomycota	Taphrinomycetes	Taphrinales	Taphrinaceae	Taphrina	Taphrina_padi	13c24fe2a87d077135e7caf4d58a2866
k__Fungi	Basidiomycota	Tremellomycetes	Tremellales	Bulleribasidiaceae	Dioszegia	Dioszegia_zsoltii_var._zsoltii	13c2949e999cca96fba961575d6f0878
k__Fungi	Ascomycota	Dothideomycetes	unidentified	unidentified	unidentified	unidentified	13d6e1d2c000ec1bf69a462bfb5c823c
k__Fungi	Ascomycota	Dothideomycetes	Capnodiales	Neodevriesiaceae	Neodevriesia	Neodevriesia_poagena	13f7ae3924f6e579c19ef265767d217d
k__Fungi	Basidiomycota	Tremellomycetes	unidentified	unidentified	unidentified	unidentified	1435d54189eae9ae8069fffeea392ffb
k__Fungi	Ascomycota	Lecanoromycetes	Lecanorales	Lecanoraceae	Lecanora	unidentified	1438974f57a7954f3c3e8f36939f48d2
k__Fungi	Ascomycota	Eurotiomycetes	Chaetothyriales	unidentified	unidentified	unidentified	143c69170fb09dc2f367f456e1559a71
k__Fungi	Ascomycota	Taphrinomycetes	Taphrinales	Taphrinaceae	Taphrina	unidentified	14473dd3b9abc5417c8e2d88c1e36573
k__Fungi	Ascomycota	Lecanoromycetes	Lecanorales	unidentified	unidentified	unidentified	1468f941c27be85ce3a931f030d9b97f
k__Fungi	Ascomycota	unidentified	unidentified	unidentified	unidentified	unidentified	147609e1963f4e141fc41acac63d5629
k__Fungi	Ascomycota	unidentified	unidentified	unidentified	unidentified	unidentified	14a7d8792e3a92be7c15d01e7405e4a2
k__Fungi	unidentified	unidentified	unidentified	unidentified	unidentified	unidentified	14b20576c8e53a6713ba3e05bd65c683
k__Fungi	Ascomycota	Dothideomycetes	Capnodiales	Mycosphaerellaceae	Ramularia	unidentified	14b6ddc81acadd9c4e7372b3f51c55e4
k__Fungi	Ascomycota	Dothideomycetes	Myriangiales	Elsinoaceae	Elsinoe	unidentified	14c98b20d516c8490e99f54ba481a2f0
k__Fungi	Ascomycota	Lecanoromycetes	Lecanorales	Lecanoraceae	unidentified	unidentified	14e742029828d59a3b4dce6f896007ad
k__Fungi	Ascomycota	unidentified	unidentified	unidentified	unidentified	unidentified	15156f8d9e3319a85235e600f28f3831
k__Fungi	Ascomycota	Dothideomycetes	Pleosporales	Pleosporaceae	Comoclathris	unidentified	153aab0dfcd8178a609e7423f9d27e7e
k__Fungi	Ascomycota	Dothideomycetes	Capnodiales	unidentified	unidentified	unidentified	154278a655f3fdb3d2916fafa1515151
k__Fungi	Ascomycota	Dothideomycetes	Pleosporales	unidentified	unidentified	unidentified	154f9f00c4b733204eb1b1b5f0d7a81b
k__Fungi	Ascomycota	Dothideomycetes	Venturiales	Venturiaceae	Venturia	Venturia_maculiformis	155202bf1bf4672ab2dd33e95c87aed4
k__Fungi	Ascomycota	Dothideomycetes	Pleosporales	unidentified	unidentified	unidentified	15646e84a34cc3e909bff14ed8083e57
k__Fungi	Basidiomycota	Tremellomycetes	Tremellales	unidentified	unidentified	unidentified	1576e3591e6d01e1f0b83323f5ae01bf
k__Fungi	Ascomycota	unidentified	unidentified	unidentified	unidentified	unidentified	15852b554768b2179c1d9a9b04c49feb
k__Fungi	Basidiomycota	Agaricomycetes	unidentified	unidentified	unidentified	unidentified	15ae4dd39afd8aebfdaa3403e2e99909
k__Fungi	Basidiomycota	Agaricomycetes	Cantharellales	unidentified	Sistotrema	Sistotrema_alboluteum	15bd319fecc09fdeb15daa7fad4dddc3
k__Fungi	Ascomycota	unidentified	unidentified	unidentified	unidentified	unidentified	15de7e3dc40143ce96a27bb168671930
k__Fungi	Ascomycota	Dothideomycetes	Pleosporales	Leptosphaeriaceae	Plenodomus	Plenodomus_biglobosus	15e033b7c9959ac749b39591c9208a37
k__Fungi	Ascomycota	Leotiomycetes	Helotiales	unidentified	Acephala	Acephala_applanata	16032c4f4624bf3979fcf8c3b628af34
k__Fungi	Ascomycota	Dothideomycetes	Botryosphaeriales	unidentified	unidentified	unidentified	166b0506de9d59bc039ffa38e6b3c259
k__Fungi	Ascomycota	Sordariomycetes	Hypocreales	Nectriaceae	Dialonectria	unidentified	167c9ab555cf47c4ca38a0b8be6edc76
k__Fungi	Ascomycota	Dothideomycetes	Botryosphaeriales	unidentified	unidentified	unidentified	16b77857baaef201c9894b03f3e2bcb4
k__Fungi	Ascomycota	Dothideomycetes	Capnodiales	unidentified	unidentified	unidentified	1752f4656a4f5b77fe4e48794388a403
k__Fungi	unidentified	unidentified	unidentified	unidentified	unidentified	unidentified	1778b8807919a3254e91c72d7f2f0d47
k__Fungi	Basidiomycota	Agaricomycetes	Auriculariales	Exidiaceae	Exidia	Exidia_glandulosa	17d24b0e4aad6cfa7aa789611cfd5de4
k__Fungi	Ascomycota	Dothideomycetes	Pleosporales	Didymellaceae	Neoascochyta	Neoascochyta_paspali	17f5776fbc8fcc27f25eb0619b5cae67
k__Fungi	Ascomycota	Sordariomycetes	Hypocreales	Nectriaceae	Gibberella	Gibberella_tricincta	1823c4196d627562e9fd975b00d4e1a3
k__Fungi	unidentified	unidentified	unidentified	unidentified	unidentified	unidentified	185fbb34c4820478e379e74848ba2169
k__Fungi	Ascomycota	Dothideomycetes	Dothideales	Dothideaceae	unidentified	unidentified	1861fee67285f22bb882125b9688a266
k__Fungi	Ascomycota	Dothideomycetes	Capnodiales	Extremaceae	Extremus	unidentified	188784395ac1da03363336af27d45d80
k__Fungi	Ascomycota	Dothideomycetes	unidentified	unidentified	unidentified	unidentified	18b4acaeca0e1c24cf306953cd7995ad
k__Fungi	Ascomycota	Leotiomycetes	Rhytismatales	Rhytismataceae	Lophodermium	Lophodermium_piceae	19322e5ef590cf92b786c53a65532b24
k__Fungi	unidentified	unidentified	unidentified	unidentified	unidentified	unidentified	19350aa58ffb45bfc1d5450887b8a8a6
k__Fungi	Ascomycota	Dothideomycetes	Myriangiales	Elsinoaceae	unidentified	unidentified	1949ee602c91aade77f110090e71fe70
k__Fungi	unidentified	unidentified	unidentified	unidentified	unidentified	unidentified	1950d033dd47a124458d7a82af88f266
k__Fungi	Ascomycota	Lecanoromycetes	Teloschistales	unidentified	unidentified	unidentified	196529bc315029c33980ecdbf9c6b67a
k__Fungi	Ascomycota	Leotiomycetes	Rhytismatales	Rhytismataceae	Lophodermium	unidentified	1a03e25f8702e185c9ebdd4eb8d6b94c
k__Fungi	Ascomycota	Dothideomycetes	Pleosporales	unidentified	unidentified	unidentified	1a2ee48c049c58194144bb7fb2cf2bd1
k__Fungi	Ascomycota	Dothideomycetes	Capnodiales	unidentified	unidentified	unidentified	1a4d84c1a79867c4ba9a23e958b854ad
k__Fungi	Ascomycota	unidentified	unidentified	unidentified	unidentified	unidentified	1a61ae6072a8499948b1d2118a893c34
k__Fungi	Basidiomycota	Agaricomycetes	Agaricales	Inocybaceae	Inocybe	Inocybe_napipes	1a6cb06dc29b0eba98032ce840dd698c
k__Fungi	Ascomycota	Eurotiomycetes	Chaetothyriales	Cyphellophoraceae	Cyphellophora	Cyphellophora_sessilis	1a8e91d22df9874d61aca0b27b0a068a
k__Fungi	Basidiomycota	Tremellomycetes	Tremellales	unidentified	unidentified	unidentified	1aab5dfcf2cf2d37f441dc0f22445e51
k__Fungi	Ascomycota	Dothideomycetes	Capnodiales	Teratosphaeriaceae	Lapidomyces	unidentified	1ab3e4bdb354ed09d090a1db5fdeaaa5
k__Fungi	Ascomycota	Dothideomycetes	Pleosporales	Leptosphaeriaceae	unidentified	unidentified	1ad27f477f9319e598843e8022e1907e
k__Fungi	Ascomycota	Dothideomycetes	Pleosporales	Periconiaceae	Periconia	Periconia_byssoides	1b0ab760cf6077f390ced57d12f3e708
k__Fungi	Ascomycota	Dothideomycetes	Pleosporales	unidentified	unidentified	unidentified	1b0e783376351af83590f790221de955
k__Fungi	Basidiomycota	Cystobasidiomycetes	unidentified	Buckleyzymaceae	Buckleyzyma	Buckleyzyma_aurantiaca	1b0ef415b4d8c87f5989ae557be11f71
k__Fungi	Basidiomycota	Agaricomycetes	Russulales	Russulaceae	Russula	Russula_chloroides	1b34de6b268ee17ecee95b307130ec34
k__Fungi	Basidiomycota	Agaricomycetes	Russulales	Peniophoraceae	Peniophora	Peniophora_pithya	1b42f67112df8638302f8331abbfb4a6
k__Fungi	Ascomycota	Leotiomycetes	Helotiales	Helotiaceae	Infundichalara	unidentified	1b4797d4ffb0a777e3e727ba05849860
k__Fungi	Ascomycota	unidentified	unidentified	unidentified	unidentified	unidentified	1b7435834a2deee16029f6390a342f3f
k__Fungi	unidentified	unidentified	unidentified	unidentified	unidentified	unidentified	1b7536afedf86275212662af12a0474e
k__Fungi	Ascomycota	Dothideomycetes	Pleosporales	unidentified	unidentified	unidentified	1bcc07aff809083266121e0fb69e990f
k__Fungi	Basidiomycota	Agaricomycetes	Russulales	Russulaceae	Russula	Russula_nigricans	1bf79cc24c96e1b61777a84282a3dda0
k__Fungi	Basidiomycota	Agaricomycetes	Agaricales	Psathyrellaceae	Coprinopsis	Coprinopsis_urticicola	1c03ac69e9094d4bfa93568e2d59ea46
k__Fungi	Ascomycota	Dothideomycetes	Capnodiales	Mycosphaerellaceae	unidentified	unidentified	1c1030759d6f30519d101712bbf880a7
k__Fungi	Ascomycota	Dothideomycetes	Capnodiales	unidentified	unidentified	unidentified	1c1bd142afc6914fefa1d6c9e0860875
k__Fungi	Ascomycota	Dothideomycetes	Myriangiales	Elsinoaceae	unidentified	unidentified	1c4e6fe679a782b43a17fef3ecfeaeba
k__Fungi	Ascomycota	Dothideomycetes	Pleosporales	Phaeosphaeriaceae	Paraphoma	Paraphoma_chlamydocopiosa	1ca23e16506bea82b86cd9ece086b9a9
k__Fungi	Ascomycota	Leotiomycetes	Helotiales	Dermateaceae	Oculimacula	Oculimacula_yallundae	1ca2730e3fc18da607c8b8bc353b1ce5
k__Fungi	Basidiomycota	Tremellomycetes	Tremellales	unidentified	unidentified	unidentified	1ca494b91c553148440c3f395d8de985
k__Fungi	Ascomycota	Sordariomycetes	Sordariales	unidentified	Clathrosporium	unidentified	1ccb3cb9fb2bba8289b57fb60f6e3156
k__Fungi	unidentified	unidentified	unidentified	unidentified	unidentified	unidentified	1cd9ee0359e62a5797c21052550aa6ad
k__Fungi	Basidiomycota	Agaricomycetes	Polyporales	Fomitopsidaceae	Auriporia	Auriporia_aurulenta	1ce46bf5742ac57fa0a659c1bf1d27a7
k__Fungi	Basidiomycota	Microbotryomycetes	Sporidiobolales	unidentified	unidentified	unidentified	1cf83810fd3fd7341267cd7b2270e802
k__Fungi	Ascomycota	Leotiomycetes	Helotiales	Sclerotiniaceae	unidentified	unidentified	1d10c468bf7c923fe6295858b8d30449
k__Fungi	Ascomycota	Dothideomycetes	Capnodiales	unidentified	unidentified	unidentified	1d214e28a950cfe9d6e932dd65def1fa
k__Fungi	Ascomycota	Taphrinomycetes	Taphrinales	Taphrinaceae	Taphrina	Taphrina_carpini	1d40827dd490ed78bbb1f59d512b3dc1
k__Fungi	Ascomycota	Dothideomycetes	Dothideales	Dothioraceae	Perusta	Perusta_inaequalis	1d40f8b6008e076d55180a8637439d83
k__Fungi	Ascomycota	Arthoniomycetes	Lichenostigmatales	Phaeococcomycetaceae	Phaeococcomyces	unidentified	1d8d2a04d4a585edf6ee477261b31188
k__Fungi	Ascomycota	Leotiomycetes	Helotiales	unidentified	Coleophoma	unidentified	1daba000a9acc4665dbbbe722f482697
k__Fungi	Ascomycota	Dothideomycetes	Myriangiales	Elsinoaceae	unidentified	unidentified	1dbe16707559f6139df1abb70b1b655d
k__Fungi	Basidiomycota	Agaricomycetes	Agaricales	unidentified	unidentified	unidentified	1ddf67a958de15b8329438ffe6e50e78
k__Fungi	Ascomycota	Leotiomycetes	Helotiales	Dermateaceae	Oculimacula	Oculimacula_yallundae	1e059afc49f6787367fba940087b97da
k__Fungi	Ascomycota	Dothideomycetes	Pleosporales	unidentified	unidentified	unidentified	1e14d195775dc06462a05945d6653458
k__Fungi	Ascomycota	Leotiomycetes	unidentified	unidentified	unidentified	unidentified	1e3096721e701dea0673ce820f61ff72
k__Fungi	Basidiomycota	Tremellomycetes	Tremellales	Phaeotremellaceae	Phaeotremella	unidentified	1e40813f41704e20425264b40fd397ef
k__Fungi	Ascomycota	unidentified	unidentified	unidentified	unidentified	unidentified	1e733460c5975337d7a2f7953c0f9612
k__Fungi	Ascomycota	Leotiomycetes	Helotiales	Dermateaceae	Pyrenopeziza	Pyrenopeziza_velebitica	1e86b56c6131cfff7766f0b3048c7c2f
k__Fungi	Ascomycota	Eurotiomycetes	Chaetothyriales	Epibryaceae	Epibryon	Epibryon_interlamellare	1e9c74733177724bb0e4074c8dadaeb2
k__Fungi	Ascomycota	Leotiomycetes	Helotiales	Hyaloscyphaceae	Lachnum	Lachnum_pygmaeum	1ec8e03dcc5c291000334716b1c5ce61
k__Fungi	Ascomycota	Sordariomycetes	Xylariales	Microdochiaceae	Microdochium	Microdochium_colombiense	1ed008f1bf811eb7b659c1d59c187808
k__Fungi	Ascomycota	Dothideomycetes	Myriangiales	Myriangiaceae	unidentified	unidentified	1ef073572d593dc2803c3d6d56913a2a
k__Fungi	Ascomycota	Leotiomycetes	Helotiales	Hyaloscyphaceae	Brunnipila	Brunnipila_fuscescens	1f0e175a14b9dd71f39792e8e838f157
k__Fungi	Ascomycota	Lecanoromycetes	unidentified	unidentified	Dictyocatenulata	unidentified	1f153922b3a733a09495fe9879ee9305
k__Fungi	Ascomycota	Dothideomycetes	Pleosporales	Phaeosphaeriaceae	Phaeosphaeria	unidentified	1f2c3f3b58d5d95477eaab7f6e5ec4ba
k__Fungi	Ascomycota	Dothideomycetes	Pleosporales	Periconiaceae	Periconia	Periconia_byssoides	1f48259475dce40ff632d2938ba7e589
k__Fungi	Ascomycota	Eurotiomycetes	Chaetothyriales	Trichomeriaceae	Knufia	unidentified	1f5ca1f40febaa1595135dc71020cd73
k__Fungi	Chytridiomycota	Spizellomycetes	Spizellomycetales	unidentified	unidentified	unidentified	1f6b4caf05bbc8cb4c9b6e8df60222ad
k__Fungi	Basidiomycota	Exobasidiomycetes	Exobasidiales	Exobasidiaceae	Exobasidium	Exobasidium_maculosum	1f846504e3c3e578e50815df2c9137fc
k__Fungi	Ascomycota	Dothideomycetes	Myriangiales	Myriangiaceae	Myriangium	unidentified	2012f15cc0f60f236502927812387ea3
k__Fungi	unidentified	unidentified	unidentified	unidentified	unidentified	unidentified	20368243efdc3ef18add1451ffc6f1ab
k__Fungi	Ascomycota	Lecanoromycetes	Lecanorales	Psilolechiaceae	unidentified	unidentified	2092369718a88c201fa2487fe5572f17
k__Fungi	Basidiomycota	Tremellomycetes	Tremellales	Phaeotremellaceae	Phaeotremella	unidentified	20ba113cd409757fc4461b5fbb9e1e52
k__Fungi	Basidiomycota	Tremellomycetes	Filobasidiales	Piskurozymaceae	Piskurozyma	unidentified	20defc9484bd99f4f1b61e12cf198f55
k__Fungi	Ascomycota	Dothideomycetes	Myriangiales	Elsinoaceae	Elsinoe	unidentified	2116b756d7103a6d505afb5fb07d9736
k__Fungi	Basidiomycota	Tremellomycetes	Tremellales	unidentified	unidentified	unidentified	213023718739c6a438a00ff09d8d4848
k__Fungi	unidentified	unidentified	unidentified	unidentified	unidentified	unidentified	215b1338d1efab5553058ceb9e9840be
k__Fungi	Ascomycota	Dothideomycetes	Pleosporales	Leptosphaeriaceae	Leptosphaeria	Leptosphaeria_doliolum	21ecc0645562671d5d755ad44af5c693
k__Fungi	Ascomycota	unidentified	unidentified	unidentified	unidentified	unidentified	21f550f20b1336bf76b2dd236d607ae0
k__Fungi	Basidiomycota	Tremellomycetes	Tremellales	Tremellaceae	Tremella	Tremella_endosporogena	22112c6a2aa0bbb709839877aa2362cb
k__Fungi	Ascomycota	Leotiomycetes	Helotiales	Hyaloscyphaceae	Brunnipila	Brunnipila_fuscescens	22384fd8891fd290b1bba4fbb7af28f9
k__Fungi	Ascomycota	Leotiomycetes	Helotiales	unidentified	unidentified	unidentified	2241b45a8738e2fb712ff77b1e14e5be
k__Fungi	Basidiomycota	Cystobasidiomycetes	Erythrobasidiales	unidentified	unidentified	unidentified	22453be1befb67edef83715ebfa91d1b
k__Fungi	unidentified	unidentified	unidentified	unidentified	unidentified	unidentified	2265c03c2bab3d0faf21dea3cd571243
k__Fungi	Basidiomycota	Agaricomycetes	Sebacinales	Serendipitaceae	unidentified	unidentified	226ae4515a2b3f662c3249c85e66cc49
k__Fungi	Ascomycota	Dothideomycetes	Pleosporales	unidentified	Cryptocoryneum	Cryptocoryneum_condensatum	2277f06b08c779e856b541b3f95aaac0
k__Fungi	Ascomycota	Sordariomycetes	Xylariales	Diatrypaceae	Eutypa	Eutypa_maura	22881eeaee1c0823cb21a07a83f67c11
k__Fungi	Ascomycota	Leotiomycetes	Helotiales	Hyaloscyphaceae	Brunnipila	Brunnipila_fuscescens	229c983216e072740fbdc4c95ea131b1
k__Fungi	Ascomycota	Leotiomycetes	Helotiales	Dermateaceae	Pyrenopeziza	Pyrenopeziza_velebitica	22b74be21e7382d55ede650cef180d8a
k__Fungi	Ascomycota	Taphrinomycetes	Taphrinales	Taphrinaceae	Taphrina	Taphrina_pruni	22b986c6a70d6e673c47715313de9f2b
k__Fungi	Ascomycota	Sordariomycetes	Hypocreales	Nectriaceae	Microcera	Microcera_rubra	22bb4eb55bb26cf98c95670e9c0fe365
k__Fungi	Ascomycota	Dothideomycetes	Pleosporales	Didymosphaeriaceae	Paraconiothyrium	unidentified	22bd1599e708858c1a991b067f4a39fe
k__Fungi	Ascomycota	Dothideomycetes	unidentified	unidentified	Peltaster	Peltaster_fructicola	22e9bdebc875d8b87dd7f6f3b8c10a43
k__Fungi	Ascomycota	unidentified	unidentified	unidentified	Rutola	Rutola_graminis	22fcdf34375a5da373f3bc3f7c56dd4e
k__Fungi	Basidiomycota	Agaricomycetes	Cantharellales	Ceratobasidiaceae	unidentified	unidentified	231d22856d98fb3b7d43c7f5bf40b6e4
k__Fungi	Ascomycota	Taphrinomycetes	Taphrinales	Taphrinaceae	Taphrina	Taphrina_vestergrenii	235261e88b38fd25b9c9929993106042
k__Fungi	Ascomycota	unidentified	unidentified	unidentified	unidentified	unidentified	236c22dbd2c1efea73673a4a16a23455
k__Fungi	Ascomycota	Orbiliomycetes	Orbiliales	Orbiliaceae	Orbilia	Orbilia_flavida	2415008a074c1da7227f8fb70cba36b6
k__Fungi	Basidiomycota	Cystobasidiomycetes	unidentified	Symmetrosporaceae	Symmetrospora	Symmetrospora_gracilis	241bdb9d8397ea77112a4276bedb613f
k__Fungi	Ascomycota	Lecanoromycetes	Acarosporales	unidentified	unidentified	unidentified	243e723222e0ab230c84159d87f61925
k__Fungi	Ascomycota	Leotiomycetes	Helotiales	Helotiaceae	Infundichalara	unidentified	245d150616bcdda7695a190b03402f98
k__Fungi	Ascomycota	Lecanoromycetes	Ostropales	unidentified	unidentified	unidentified	247165119b6118ee3df270776a24148c
k__Fungi	Ascomycota	Dothideomycetes	Pleosporales	Biatriosporaceae	unidentified	unidentified	24e6c5c73c93340e6984ccafe6ce6024
k__Fungi	Ascomycota	Lecanoromycetes	Lecanorales	Lecanoraceae	Rhizoplaca	unidentified	24f218a669199abdc6cf793c069dfe24
k__Fungi	Ascomycota	Dothideomycetes	Pleosporales	unidentified	unidentified	unidentified	25089ae4ac879e440a5736284632e5b0
k__Fungi	Basidiomycota	Tremellomycetes	Tremellales	Bulleraceae	Genolevuria	unidentified	252dbae9d19e590bf297b7e430fe120d
k__Fungi	Basidiomycota	Agaricomycetes	Agaricales	Hygrophoraceae	Hygrophorus	Hygrophorus_pustulatus	2571edafdc683c2dedcfc201748e4793
k__Fungi	unidentified	unidentified	unidentified	unidentified	unidentified	unidentified	258e3cbd10036e43ddd1fadcfdd7ade3
k__Fungi	Ascomycota	Dothideomycetes	Pleosporales	unidentified	unidentified	unidentified	25956612a5cc1ce858856b551c19dc50
k__Fungi	Ascomycota	Leotiomycetes	unidentified	unidentified	unidentified	unidentified	25c8b5c0e4f26ece2a57e868e56b6269
k__Fungi	Basidiomycota	Cystobasidiomycetes	unidentified	unidentified	unidentified	unidentified	25ded2b3d5ecfff3bcf42b19bec8504c
k__Fungi	Basidiomycota	Microbotryomycetes	Sporidiobolales	Sporidiobolaceae	Rhodosporidiobolus	Rhodosporidiobolus_colostri	25f09b971bf431c29282a409e0831d5a
k__Fungi	Ascomycota	Eurotiomycetes	Chaetothyriales	Herpotrichiellaceae	Cladophialophora	unidentified	2632def28c29c565b30bfb74765d6884
k__Fungi	Ascomycota	Dothideomycetes	Botryosphaeriales	unidentified	unidentified	unidentified	26b6f6a2b1eba7a69e4977d8cc495252
k__Fungi	Ascomycota	Dothideomycetes	Pleosporales	Phaeosphaeriaceae	Muriphaeosphaeria	Muriphaeosphaeria_viburni	26b9b08652c430a03f2666b7634a4b4b
k__Fungi	Ascomycota	Dothideomycetes	Myriangiales	unidentified	unidentified	unidentified	2723da7ef55949e5f41039c878129d46
k__Fungi	Ascomycota	Leotiomycetes	Helotiales	Hyaloscyphaceae	Clathrosphaerina	Clathrosphaerina_zalewskii	2762c34e86103c3ccdb9e1ee0659f83b
k__Fungi	Ascomycota	Dothideomycetes	Pleosporales	Leptosphaeriaceae	Plenodomus	Plenodomus_biglobosus	27752d4263cfa7ab34834da7f4ade005
k__Fungi	Ascomycota	Leotiomycetes	Helotiales	Hyaloscyphaceae	Hyaloscypha	Hyaloscypha_variabilis	277c75a99e3cdd0c9fbcdbbad0fc7486
k__Fungi	Ascomycota	Dothideomycetes	Capnodiales	unidentified	unidentified	unidentified	278cbf64717f016e7ce1180f0e8ee187
k__Fungi	Ascomycota	Dothideomycetes	Pleosporales	Phaeosphaeriaceae	unidentified	unidentified	27ceaf5ed339fe130578a7f753a5dfb1
k__Fungi	Ascomycota	Eurotiomycetes	Chaetothyriales	unidentified	unidentified	unidentified	27d10f808c4ce04d5d37550387a1feaf
k__Fungi	Basidiomycota	Tremellomycetes	Tremellales	Tremellaceae	unidentified	unidentified	27e185dda831b855be233d9ef5d3a9ad
k__Fungi	Basidiomycota	Tremellomycetes	Tremellales	Tremellaceae	Cryptococcus	unidentified	27e39d3eed7e4154cfa5f7ab1811d251
k__Fungi	Ascomycota	unidentified	unidentified	unidentified	Ciliophora	unidentified	27fe0759fa21ff8554df94d30863f059
k__Fungi	Ascomycota	Dothideomycetes	Myriangiales	Myriangiaceae	Myriangium	Myriangium_duriaei	280b086f6dc49788f3843403a63b72e7
k__Fungi	unidentified	unidentified	unidentified	unidentified	unidentified	unidentified	28212154981969110a60bd50730c66f6
k__Fungi	Ascomycota	Dothideomycetes	Capnodiales	unidentified	unidentified	unidentified	284be82ef65fe108a299bb2517602bc0
k__Fungi	Basidiomycota	unidentified	unidentified	unidentified	unidentified	unidentified	28652aba98cfba9e6a9739d141813329
k__Fungi	Ascomycota	Leotiomycetes	Helotiales	unidentified	unidentified	unidentified	286a113861ebc3dd7159b9f5a6e01724
k__Fungi	Ascomycota	Dothideomycetes	Myriangiales	unidentified	unidentified	unidentified	2894e8685044347398ac958f41a80ba0
k__Fungi	Ascomycota	Dothideomycetes	unidentified	unidentified	Neocladophialophora	Neocladophialophora_quercina	28de7fef4e48530b1e1d283a74c9f422
k__Fungi	Ascomycota	Leotiomycetes	unidentified	unidentified	unidentified	unidentified	28f4d81c314e6e7981a5e5cc993f934f
k__Fungi	Ascomycota	unidentified	unidentified	unidentified	unidentified	unidentified	295a6d704feefdaac67321ac23ff2782
k__Fungi	Ascomycota	Dothideomycetes	Capnodiales	unidentified	unidentified	unidentified	29691af037feb02a463bdfd8da6c13b7
k__Fungi	Ascomycota	Sordariomycetes	Glomerellales	Plectosphaerellaceae	Plectosphaerella	Plectosphaerella_niemeijerarum	29d3af3203e92ea27bc87e49bc94860b
k__Fungi	unidentified	unidentified	unidentified	unidentified	unidentified	unidentified	29ddc1bd7631c2b332c9e13286cbe6f2
k__Fungi	unidentified	unidentified	unidentified	unidentified	unidentified	unidentified	29de7c582398ebd9d93e606380154879
k__Fungi	Ascomycota	Leotiomycetes	Helotiales	Dermateaceae	Naevala	unidentified	2a018c04e8122e15d877794d74add9b4
k__Fungi	Ascomycota	Dothideomycetes	Pleosporales	Melanommataceae	unidentified	unidentified	2a0ca7df26d59590be8801af91424c27
k__Fungi	Ascomycota	unidentified	unidentified	unidentified	unidentified	unidentified	2a2d94fbf3dfd890f67b30f1dca66a5c
k__Fungi	Basidiomycota	Tremellomycetes	Tremellales	Tremellaceae	Cryptococcus	unidentified	2a4ba367a02a2437dd0e6dccc365393b
k__Fungi	unidentified	unidentified	unidentified	unidentified	unidentified	unidentified	2a6c7b4dd84aa8860b0b8b0bb013d7e0
k__Fungi	Ascomycota	Eurotiomycetes	Chaetothyriales	Trichomeriaceae	Knufia	unidentified	2aa403075cd70fb105bb13815faab515
k__Fungi	Ascomycota	Leotiomycetes	unidentified	unidentified	unidentified	unidentified	2af363078158906889869ef1db261814
k__Fungi	Ascomycota	Dothideomycetes	Pleosporales	unidentified	unidentified	unidentified	2af8ecfe8df156af17781c40cfdc1db8
k__Fungi	Ascomycota	Eurotiomycetes	Onygenales	unidentified	Zeloasperisporium	Zeloasperisporium_searsiae	2af985b506f4e4ceca40b190977b6164
k__Fungi	Basidiomycota	Tremellomycetes	Tremellales	Bulleraceae	Genolevuria	unidentified	2afae06ae6a4afc8c2ae857e82600e53
k__Fungi	Basidiomycota	Exobasidiomycetes	Exobasidiales	Exobasidiaceae	Exobasidium	Exobasidium_maculosum	2b11894f757e9be6648322e5160fcc2b
k__Fungi	Basidiomycota	Tremellomycetes	Cystofilobasidiales	Mrakiaceae	Mrakia	unidentified	2b42ee409ae0a0b1d92b1a5d09fccc2f
k__Fungi	Basidiomycota	Agaricomycetes	Cantharellales	unidentified	Sistotrema	unidentified	2b574c8d145a7ac6f1c348594eadcfb3
k__Fungi	Ascomycota	Dothideomycetes	Botryosphaeriales	Botryosphaeriaceae	Dothiorella	unidentified	2b62a0691bf1bd67a461c310dcca6e86
k__Fungi	Ascomycota	Leotiomycetes	Helotiales	Helotiaceae	Meliniomyces	unidentified	2b6dff896316f38b1a6f90e5b5fd1ee0
k__Fungi	Ascomycota	Arthoniomycetes	Arthoniales	Roccellaceae	Gyrographa	Gyrographa_gyrocarpa	2b98ab83e974554de154bd53055b0e00
k__Fungi	Ascomycota	Dothideomycetes	Pleosporales	unidentified	Neohendersonia	Neohendersonia_kickxii	2bb85cd3b788c1a28a99ed3340f339ee
k__Fungi	Ascomycota	Leotiomycetes	Helotiales	unidentified	Cystodendron	unidentified	2bb9c41777d72798f20650544564434d
k__Fungi	Ascomycota	Dothideomycetes	Myriangiales	Elsinoaceae	unidentified	unidentified	2bff91fe81feb017607d5388992f8cd2
k__Fungi	Ascomycota	Dothideomycetes	Pleosporales	Didymellaceae	unidentified	unidentified	2c4ccbfb28f57e9437aa550b2a4d1151
k__Fungi	Ascomycota	Dothideomycetes	Tubeufiales	Tubeufiaceae	unidentified	unidentified	2c8d661e147fefc9ceabebc5284c8930
k__Fungi	Basidiomycota	Tremellomycetes	unidentified	unidentified	unidentified	unidentified	2c8d9771b700d62323537e2eb3d5098e
k__Fungi	Ascomycota	Dothideomycetes	Capnodiales	Mycosphaerellaceae	unidentified	unidentified	2ce6d52ef9c496342a908d1d31508fde
k__Fungi	unidentified	unidentified	unidentified	unidentified	unidentified	unidentified	2cfe86b55fc9784d8b15f62a7b0de7a7
k__Fungi	unidentified	unidentified	unidentified	unidentified	unidentified	unidentified	2d01d266efdcd14fd1ca8917c755f581
k__Fungi	Basidiomycota	Tremellomycetes	Tremellales	unidentified	unidentified	unidentified	2d21dc44d4343b228db47dba6c0e20f0
k__Fungi	Ascomycota	Leotiomycetes	Erysiphales	Erysiphaceae	Erysiphe	Erysiphe_arcuata	2d2c53d8053b5ac8dcfe982e23ebfd4d
k__Fungi	unidentified	unidentified	unidentified	unidentified	unidentified	unidentified	2dee9e6dc53aa09c0ab3233bc2c60b7f
k__Fungi	Ascomycota	Leotiomycetes	Phacidiales	Phacidiaceae	Gremmenia	Gremmenia_infestans	2df2d49555e4712f9427a4b1d48aa139
k__Fungi	Ascomycota	Leotiomycetes	unidentified	unidentified	unidentified	unidentified	2e3a6cfc3cfdbf64ebd084d05ac42c74
k__Fungi	Ascomycota	Orbiliomycetes	Orbiliales	unidentified	Lecophagus	unidentified	2e9a3fc326d7fbf9dceee30f101d58ea
k__Fungi	Ascomycota	Dothideomycetes	Capnodiales	unidentified	unidentified	unidentified	2ea3bf798e23f0d8facd973cbb957e5e
k__Fungi	Basidiomycota	Tremellomycetes	Tremellales	Bulleraceae	Genolevuria	Genolevuria_amylolytica	2eb146f46a4954dc8f6d95f58cc4faf8
k__Fungi	unidentified	unidentified	unidentified	unidentified	unidentified	unidentified	2ef46be28f6c66c1ad71f2f0dfd21664
k__Fungi	Ascomycota	Dothideomycetes	Venturiales	Venturiaceae	Venturia	Venturia_populina	2f0ae5dfd145b815684a3522204a0fa1
k__Fungi	Ascomycota	Dothideomycetes	Pleosporales	Periconiaceae	Periconia	Periconia_byssoides	2f936f2e9203ea3d0846ec3d07de5e80
k__Fungi	Ascomycota	Eurotiomycetes	Eurotiales	Elaphomycetaceae	Elaphomyces	Elaphomyces_muricatus	2fbc9b7b4a0d789fb2913ade7e7a6275
k__Fungi	Ascomycota	unidentified	unidentified	unidentified	unidentified	unidentified	2fc63c46b62ae1aff41219953576e4c7
k__Fungi	Basidiomycota	Tremellomycetes	Tremellales	Tremellaceae	Cryptococcus	unidentified	2fd6ca355011fca507dc36901bbb02db
k__Fungi	Ascomycota	Orbiliomycetes	Orbiliales	unidentified	unidentified	unidentified	300cf219f27853d692f43df1871f2593
k__Fungi	Basidiomycota	Exobasidiomycetes	Exobasidiales	Exobasidiaceae	Exobasidium	Exobasidium_maculosum	305da47c08d48f3fe1701e26a1c362bf
k__Fungi	Ascomycota	Leotiomycetes	Helotiales	unidentified	unidentified	unidentified	3085a833c2c689de4527b35a283a6892
k__Fungi	Basidiomycota	Tremellomycetes	Tremellales	unidentified	unidentified	unidentified	30971887406267ccf1a5297377277186
k__Fungi	Ascomycota	Dothideomycetes	Capnodiales	unidentified	unidentified	unidentified	30a283edffd22836fb49792fbaff8d59
k__Fungi	Ascomycota	Leotiomycetes	Phacidiales	Phacidiaceae	unidentified	unidentified	30a376ebd27437ffeea29544cbb4fc33
k__Fungi	Ascomycota	Leotiomycetes	Helotiales	Dermateaceae	Oculimacula	Oculimacula_yallundae	31239e966c33e6ba283ea6373d838533
k__Fungi	Basidiomycota	Agaricomycetes	Russulales	Russulaceae	Russula	Russula_variata	31565b92298ac032353f54c3e375e08b
k__Fungi	Ascomycota	Leotiomycetes	unidentified	unidentified	unidentified	unidentified	3160bcbfd47b04bc74236dcf3ecce082
k__Fungi	Ascomycota	Dothideomycetes	Pleosporales	Phaeosphaeriaceae	Muriphaeosphaeria	Muriphaeosphaeria_viburni	3160d159ef10402a4a4aa2f720bc8624
k__Fungi	Ascomycota	Dothideomycetes	Pleosporales	Phaeosphaeriaceae	Neosetophoma	unidentified	31edf9995cf88364126d34103626957b
k__Fungi	Basidiomycota	Tremellomycetes	Tremellales	Trimorphomycetaceae	Sugitazyma	Sugitazyma_miyagiana	31eec8459a135dbd206e688da1599394
k__Fungi	Ascomycota	Eurotiomycetes	Chaetothyriales	Herpotrichiellaceae	unidentified	unidentified	31ff90b48853f8a3389eef0f1165601f
k__Fungi	Ascomycota	Leotiomycetes	Helotiales	Dermateaceae	Mollisia	Mollisia_ramealis	32194b0108264ff4b65238b0b01216be
k__Fungi	Ascomycota	unidentified	unidentified	unidentified	unidentified	unidentified	32259df7a711035a5be68eed7185400e
k__Fungi	unidentified	unidentified	unidentified	unidentified	unidentified	unidentified	322aabfaf9d5f569b7766016b558262c
k__Fungi	Basidiomycota	Tremellomycetes	Tremellales	Phaeotremellaceae	Phaeotremella	unidentified	324e0846f761dd0e8c601eb74120c21a
k__Fungi	Ascomycota	Dothideomycetes	unidentified	unidentified	unidentified	unidentified	3285f9f68780e46c805522fc4106c49f
k__Fungi	Basidiomycota	Agaricomycetes	Hymenochaetales	Schizoporaceae	Oxyporus	Oxyporus_corticola	32a30d3879a8a7811c9f5e3ecbb6ae27
k__Fungi	unidentified	unidentified	unidentified	unidentified	unidentified	unidentified	331ce36e2f10b3df3dd72f0aede278b9
k__Fungi	Ascomycota	Dothideomycetes	Pleosporales	Massarinaceae	Stagonospora	unidentified	331d86beafd4609d20c39974c60203f7
k__Fungi	Ascomycota	Dothideomycetes	Capnodiales	unidentified	unidentified	unidentified	3348c1a38f23d07af8427817a77454ca
k__Fungi	Ascomycota	Dothideomycetes	Pleosporales	Pleosporaceae	Stemphylium	unidentified	335958e0e154e6f03ff1cca2cefae6f7
k__Fungi	Basidiomycota	Tremellomycetes	Tremellales	Trimorphomycetaceae	Sugitazyma	Sugitazyma_miyagiana	3367ab5c7a4feba973c16aede5fe20bc
k__Fungi	Ascomycota	Lecanoromycetes	Lecanorales	Lecanoraceae	Lecanora	Lecanora_polytropa	3384cbd13070af6fd7bcaba4044f6505
k__Fungi	unidentified	unidentified	unidentified	unidentified	unidentified	unidentified	33b2591638dd33822a54e2db46d966a4
k__Fungi	Ascomycota	Sordariomycetes	Xylariales	unidentified	unidentified	unidentified	33b679135d5c9733b652d4ca7cbe4395
k__Fungi	Ascomycota	Lecanoromycetes	Lecanorales	unidentified	unidentified	unidentified	33c5fa19076b585bc25da5829f870c0c
k__Fungi	Basidiomycota	Tremellomycetes	unidentified	unidentified	unidentified	unidentified	33d1c20ddef9225c1c5ddd8e590875c0
k__Fungi	Basidiomycota	Microbotryomycetes	Sporidiobolales	unidentified	unidentified	unidentified	342c8bbd3f5db4ff7d03ebc9e26ab9a4
k__Fungi	Ascomycota	Leotiomycetes	Helotiales	Dermateaceae	Pezicula	Pezicula_melanigena	3469ddf66c9de2e011ba830e86ccbdf5
k__Fungi	Ascomycota	Leotiomycetes	Helotiales	unidentified	Cystodendron	unidentified	346d070bc32031baed19f54fd634791a
k__Fungi	Basidiomycota	Agaricomycetes	Trechisporales	unidentified	unidentified	unidentified	347071877ba2d281da42c6f76f3a06f3
k__Fungi	Ascomycota	unidentified	unidentified	unidentified	unidentified	unidentified	349ad7ef673de5094d69b84a9aa3188f
k__Fungi	Basidiomycota	Agaricomycetes	Agaricales	Hygrophoraceae	Hygrophorus	Hygrophorus_olivaceoalbus	34a47ccc6eafb72e118fa5aff4596536
k__Fungi	Ascomycota	Leotiomycetes	Helotiales	Dermateaceae	Mollisia	Mollisia_cinerea	352015babf038779f3b0226dd0cf60ff
k__Fungi	unidentified	unidentified	unidentified	unidentified	unidentified	unidentified	3532155649c81834e65def9e12d3f71d
k__Fungi	Ascomycota	Leotiomycetes	Helotiales	Hyaloscyphaceae	Cistella	Cistella_acuum	356f54c3b7f05c4266c03958e4b4fd4c
k__Fungi	Ascomycota	Dothideomycetes	unidentified	unidentified	unidentified	unidentified	3585f624d8f6dbe4ff408a44d679e3d8
k__Fungi	Ascomycota	Dothideomycetes	Pleosporales	Phaeosphaeriaceae	Juncaceicola	Juncaceicola_padellana	35ae9b00c2e721a9a423d996a8a91b80
k__Fungi	Ascomycota	Leotiomycetes	Helotiales	Helotiaceae	Crocicreas	Crocicreas_cyathoideum	35bf4445a13bdaafa4008ed02675cab0
k__Fungi	Ascomycota	Dothideomycetes	Capnodiales	Dissoconiaceae	Uwebraunia	Uwebraunia_musae	35dfad5589c4eeb43018e4a3b5f2439a
k__Fungi	Basidiomycota	Microbotryomycetes	unidentified	unidentified	Curvibasidium	Curvibasidium_pallidicorallinum	35e44dffc5dc997c48a7d2d228ae9852
k__Fungi	Ascomycota	Dothideomycetes	Capnodiales	unidentified	unidentified	unidentified	365b6ff25629c8afaf6cce3bcec66856
k__Fungi	Ascomycota	Leotiomycetes	Helotiales	unidentified	unidentified	unidentified	36683d3c1794255adce1b70b68f5be00
k__Fungi	Ascomycota	unidentified	unidentified	unidentified	unidentified	unidentified	367434a46db0cb8da45b382a37596644
k__Fungi	Basidiomycota	Agaricomycetes	Russulales	Peniophoraceae	Peniophora	unidentified	36e0c673d973d7c6cb357ce6990ff7bc
k__Fungi	Ascomycota	Dothideomycetes	Myriangiales	Elsinoaceae	unidentified	unidentified	36e9e790367f6d0730b6ab1d6b5478e6
k__Fungi	Ascomycota	Sordariomycetes	Diaporthales	Diaporthaceae	Asterosporium	Asterosporium_hoffmannii	36fde6c13d726456e22ae451a3ed89a5
k__Fungi	unidentified	unidentified	unidentified	unidentified	unidentified	unidentified	37012a234599359e7cd6e5630dee8793
k__Fungi	Ascomycota	Leotiomycetes	Helotiales	Hyaloscyphaceae	Lachnum	unidentified	3726442e178be5c9dc7f782100cd9074
k__Fungi	Ascomycota	Dothideomycetes	unidentified	unidentified	unidentified	unidentified	37479f32a9b103f45a2574e3729c38bf
k__Fungi	Ascomycota	Eurotiomycetes	Chaetothyriales	Herpotrichiellaceae	Cladophialophora	unidentified	3793fbf05a4bffd37baa140fc621b74f
k__Fungi	Ascomycota	Dothideomycetes	Pleosporales	unidentified	unidentified	unidentified	37cc90a7431e9180f51790032e9433c9
k__Fungi	Ascomycota	Leotiomycetes	Rhytismatales	Rhytismataceae	unidentified	unidentified	37f01aed5593eb9c6cfe9c8062d72331
k__Fungi	Ascomycota	Dothideomycetes	Capnodiales	Mycosphaerellaceae	Sphaerulina	unidentified	383b1101f3ce024c92bbeffa7a0a7d96
k__Fungi	Ascomycota	Dothideomycetes	Pleosporales	Didymosphaeriaceae	Paraphaeosphaeria	Paraphaeosphaeria_michotii	383f7021ede2d40337e949144b948cf9
k__Fungi	Ascomycota	unidentified	unidentified	unidentified	unidentified	unidentified	38a9e12145af299896f2a641bbe776ba
k__Fungi	Ascomycota	Leotiomycetes	Helotiales	Hyaloscyphaceae	Brunnipila	Brunnipila_fuscescens	38b8b8e5d6e476ecc76a27759bdf2c29
k__Fungi	unidentified	unidentified	unidentified	unidentified	unidentified	unidentified	38fc2eea9483ee65a79cb91b3c553cdc
k__Fungi	Ascomycota	Dothideomycetes	Dothideales	unidentified	unidentified	unidentified	3900fb4e9ea786f4f3c3e57e78a7e998
k__Fungi	Ascomycota	Leotiomycetes	Helotiales	unidentified	Cryptocline	unidentified	393e7ab1a85e04e6d37330a8e7b44402
k__Fungi	Ascomycota	Leotiomycetes	Helotiales	Dermateaceae	Naevala	unidentified	396d4cc6e6ab1b42dded041e7bb45c2c
k__Fungi	Ascomycota	Sordariomycetes	Glomerellales	Glomerellaceae	Colletotrichum	unidentified	39921d3b92da680da7168a55150ce10a
k__Fungi	Ascomycota	Sordariomycetes	Xylariales	Xylariaceae	Annulohypoxylon	Annulohypoxylon_sp	39c1d43ea0fb54ac60ce5a26c0000bbf
k__Fungi	Ascomycota	unidentified	unidentified	unidentified	unidentified	unidentified	39c32cde6bd074c5dd890191a4c516c9
k__Fungi	Ascomycota	Leotiomycetes	Helotiales	Hyaloscyphaceae	Cistella	Cistella_acuum	39cbf62f4ec665cdf535113f53964e37
k__Fungi	Ascomycota	Leotiomycetes	Helotiales	unidentified	unidentified	unidentified	3a25f435655c6e4ff3b645605c8773b7
k__Fungi	Ascomycota	Sordariomycetes	Xylariales	Amphisphaeriaceae	Monochaetia	Monochaetia_junipericola	3a3d1d2657d2ec3c14035cd796e96f1a
k__Fungi	Ascomycota	Lichinomycetes	Lichinales	Lichinaceae	Phylliscum	unidentified	3a60788d1d89f955f6fbced19c71335b
k__Fungi	Basidiomycota	Exobasidiomycetes	Golubeviales	Golubeviaceae	Golubevia	Golubevia_pallescens	3a6593b97bffeddf4e3ada4e7d5f39f6
k__Fungi	Ascomycota	Leotiomycetes	Helotiales	Hyaloscyphaceae	Lachnellula	Lachnellula_fuscosanguinea	3a8372b3159749e5d77d6d16ef1f0356
k__Fungi	Ascomycota	Leotiomycetes	Helotiales	Dermateaceae	Mollisia	Mollisia_ramealis	3a9001964c57aa90579042b8be21d601
k__Fungi	Ascomycota	Eurotiomycetes	Chaetothyriales	unidentified	unidentified	unidentified	3a94208814b22cdd3d417e188199c5c9
k__Fungi	Ascomycota	Dothideomycetes	Capnodiales	unidentified	Microcyclospora	unidentified	3aa888e546fcc2702bf94c9f5e847316
k__Fungi	unidentified	unidentified	unidentified	unidentified	unidentified	unidentified	3afb8a55dbb0b182bb2e489ba8eb5437
k__Fungi	Basidiomycota	Tremellomycetes	Tremellales	Phaeotremellaceae	Phaeotremella	unidentified	3b2bf4b13f20d86131fd943f0760368b
k__Fungi	Ascomycota	Dothideomycetes	Capnodiales	Mycosphaerellaceae	Ramularia	unidentified	3b4694421fa860efeee9cebe1cb990b8
k__Fungi	Ascomycota	Sordariomycetes	Xylariales	Diatrypaceae	unidentified	unidentified	3b8eecadc74e5f8c3e5af6e2cd66bed1
k__Fungi	Ascomycota	Lecanoromycetes	Trapeliales	Trapeliaceae	Trapeliopsis	Trapeliopsis_flexuosa	3b9bcea78ac6844d89beb65928d5df43
k__Fungi	Basidiomycota	Cystobasidiomycetes	Erythrobasidiales	unidentified	unidentified	unidentified	3babf56a40decef4da7d2409361a230e
k__Fungi	Ascomycota	Orbiliomycetes	Orbiliales	Orbiliaceae	Retiarius	unidentified	3bb3b2e2c0a7989d6809ab6c2b15a0a2
k__Fungi	Basidiomycota	Tremellomycetes	Tremellales	Trimorphomycetaceae	Sugitazyma	Sugitazyma_miyagiana	3bb4b4233942f16840c95763aa863d3b
k__Fungi	Ascomycota	Leotiomycetes	unidentified	unidentified	unidentified	unidentified	3bb6a9b59c2a0370ab6cf549235753a8
k__Fungi	Ascomycota	Leotiomycetes	Helotiales	Sclerotiniaceae	Clarireedia	Clarireedia_bennettii	3bd3ed31d118aac755c91385ace5c9ed
k__Fungi	Ascomycota	Dothideomycetes	unidentified	unidentified	unidentified	unidentified	3c17e7455eb9f9f57e2097a5cd0052ec
k__Fungi	Ascomycota	Sordariomycetes	Hypocreales	unidentified	unidentified	unidentified	3c45dad046dc87b0b3fb54edc1dea8bd
k__Fungi	Ascomycota	Sordariomycetes	Xylariales	Xylariaceae	Hypoxylon	Hypoxylon_fragiforme	3c57509b437e3331e8709da1bba14cd5
k__Fungi	Ascomycota	Leotiomycetes	Rhytismatales	Rhytismataceae	Tryblidiopsis	Tryblidiopsis_magnesii	3cb69b402a689fde646e84ee75897d20
k__Fungi	Ascomycota	Sordariomycetes	Xylariales	Apiosporaceae	Arthrinium	Arthrinium_sporophleum	3cce22625cdeeb6424b159384b5cef01
k__Fungi	Basidiomycota	Tremellomycetes	Tremellales	unidentified	unidentified	unidentified	3ceb9b4fc59511df9c3c6706a903e2c0
k__Fungi	Ascomycota	Sordariomycetes	Chaetosphaeriales	unidentified	Dendrophoma	Dendrophoma_cytisporoides	3ced971ee3d582bae88eced1d35c9bf4
k__Fungi	Basidiomycota	Exobasidiomycetes	Exobasidiales	Exobasidiaceae	Exobasidium	unidentified	3d162e724296fe30f45a871b1a56bdba
k__Fungi	Ascomycota	unidentified	unidentified	unidentified	unidentified	unidentified	3d1d09b521e1252904cd4c05487ff5b6
k__Fungi	Ascomycota	unidentified	unidentified	unidentified	unidentified	unidentified	3d2f69494575d9a63b55f6e67ba5e817
k__Fungi	Ascomycota	Dothideomycetes	unidentified	unidentified	unidentified	unidentified	3d6c288d89ef19526e91ff08480ca454
k__Fungi	Basidiomycota	Agaricomycetes	unidentified	unidentified	Xenasmatella	Xenasmatella_vaga	3dbbb7cb7036b7efd836a6eae0bcaf26
k__Fungi	Ascomycota	Dothideomycetes	Pleosporales	Didymosphaeriaceae	Montagnula	Montagnula_jonesii	3dbfa3686aeb18de9c47bfb99a3ecda8
k__Fungi	Ascomycota	Lecanoromycetes	Lecanorales	Parmeliaceae	Hypogymnia	Hypogymnia_tubulosa	3df94ff142a2c35efa2d4a28a153d660
k__Fungi	Ascomycota	Dothideomycetes	Pleosporales	Phaeosphaeriaceae	Leptospora	Leptospora_rubella	3e2a82ea6369b59dbf4d3b78c5247d49
k__Fungi	Ascomycota	Eurotiomycetes	Chaetothyriales	Epibryaceae	Epibryon	Epibryon_interlamellare	3e3f339ad65308e770febc72a63f9bab
k__Fungi	Ascomycota	Dothideomycetes	Dothideales	Dothideaceae	unidentified	unidentified	3e6684488feafadf398e53f1e8cd5be8
k__Fungi	Basidiomycota	Agaricomycetes	Russulales	Russulaceae	Russula	Russula_romellii	3e7e98794663d394e86c5a7568b4d156
k__Fungi	Ascomycota	Dothideomycetes	Pleosporales	unidentified	unidentified	unidentified	3e84421d57a8165a897d1cb2fc0e8f01
k__Fungi	Ascomycota	Dothideomycetes	Capnodiales	unidentified	Microcyclospora	Microcyclospora_tardicrescens	3e9d77385f94ed9c974946369ffda84d
k__Fungi	Ascomycota	Leotiomycetes	Helotiales	Leotiaceae	unidentified	unidentified	3eaf57c743c56f03d122e35262329144
k__Fungi	Ascomycota	Lecanoromycetes	Lecanorales	Lecanoraceae	Scoliciosporum	Scoliciosporum_chlorococcum	3f0f4b6605ea840179514aad6c21ec2e
k__Fungi	Ascomycota	Sordariomycetes	Xylariales	unidentified	unidentified	unidentified	3f49e9bf742fdfb5cd0fcedf7e3fb1ce
k__Fungi	Ascomycota	Dothideomycetes	Pleosporales	unidentified	unidentified	unidentified	3f4c562f76fde3d8cbc87b22da915805
k__Fungi	Ascomycota	Dothideomycetes	Pleosporales	Melanommataceae	Alpinaria	unidentified	3f5d3137a43cfa4efbd3ec8146fc4f74
k__Fungi	Ascomycota	Leotiomycetes	Helotiales	unidentified	unidentified	unidentified	3f6b0ec7c3212fa3ccc4c2c76fe79efe
k__Fungi	Ascomycota	Dothideomycetes	Capnodiales	Mycosphaerellaceae	Acrodontium	Acrodontium_crateriforme	3fa879e8e7b0a900d9f7e127bb2537d1
k__Fungi	Ascomycota	Dothideomycetes	Capnodiales	Mycosphaerellaceae	Pallidocercospora	Pallidocercospora_heimii	3fb4c28b8644195c2f6a7210fcdf7d1e
k__Fungi	Ascomycota	unidentified	unidentified	unidentified	unidentified	unidentified	3fb6e6bc89e09151bdc10dd69629e3d7
k__Fungi	Basidiomycota	Tremellomycetes	Tremellales	Bulleraceae	Genolevuria	Genolevuria_amylolytica	3fba536062912cf452b1d00dcce6c8df
k__Fungi	Ascomycota	unidentified	unidentified	unidentified	unidentified	unidentified	3fe03cbaab361853b3af7e308cfa14c0
k__Fungi	Basidiomycota	Tremellomycetes	Tremellales	Tremellaceae	unidentified	unidentified	3feb5596eeb31e5d39b646d326b3dcc7
k__Fungi	unidentified	unidentified	unidentified	unidentified	unidentified	unidentified	40104946cd86fb646bc478df4b557e36
k__Fungi	Ascomycota	Leotiomycetes	Helotiales	unidentified	unidentified	unidentified	40b0917fe060e1f839bdb2fcbdaddeab
k__Fungi	Ascomycota	Eurotiomycetes	Chaetothyriales	Trichomeriaceae	unidentified	unidentified	40f0a28e2a7a7b9f0b59cb5479b66096
k__Fungi	Ascomycota	Dothideomycetes	Pleosporales	Massarinaceae	Stagonospora	unidentified	419526781abaaec8ab228947ef842987
k__Fungi	Ascomycota	Dothideomycetes	Myriangiales	Myriangiaceae	unidentified	unidentified	41d8f6a303268c528525c64f5512d4bd
k__Fungi	Ascomycota	unidentified	unidentified	unidentified	unidentified	unidentified	41ec9ae3f6d441cf96419b8dc072bb87
k__Fungi	Ascomycota	Leotiomycetes	Helotiales	Hyaloscyphaceae	Hyaloscypha	Hyaloscypha_bicolor	4248183404d08a715207734f8dd8425e
k__Fungi	Ascomycota	Dothideomycetes	Pleosporales	Pleosporaceae	Bipolaris	Bipolaris_eleusines	4265f2f8bf798f46d050fcc66b022210
k__Fungi	Ascomycota	Leotiomycetes	Helotiales	Dermateaceae	Calloria	Calloria_urticae	426f80ae1f9dad4db361efa356b6fd40
k__Fungi	Ascomycota	Dothideomycetes	Capnodiales	Mycosphaerellaceae	unidentified	unidentified	42819dcd4287a862d3a01decbc3c0ef2
k__Fungi	Ascomycota	unidentified	unidentified	unidentified	unidentified	unidentified	42a417be217a4e0bc5d74a0379b123cf
k__Fungi	Ascomycota	Leotiomycetes	Helotiales	Dermateaceae	Pezicula	Pezicula_melanigena	43048a7590bc15e121d13a66eccd2a7d
k__Fungi	Ascomycota	Leotiomycetes	Erysiphales	Erysiphaceae	Sawadaea	unidentified	4310e5c620d359f939c2347bda9b567f
k__Fungi	Ascomycota	Dothideomycetes	Pleosporales	Didymellaceae	Neoascochyta	Neoascochyta_paspali	432f2ae91a0e67630557c691eb7d804a
k__Fungi	Ascomycota	unidentified	unidentified	unidentified	unidentified	unidentified	433f9a424bcdc2b78c6d1c2d22dd3617
k__Fungi	Ascomycota	Lecanoromycetes	Lecanorales	unidentified	unidentified	unidentified	437470f6fe6b07dd8df04c81de0e1e3d
k__Fungi	Ascomycota	Dothideomycetes	Myriangiales	unidentified	unidentified	unidentified	4380aeec940ccb46682275f562b31c77
k__Fungi	Basidiomycota	Agaricomycetes	Polyporales	Ganodermataceae	Ganoderma	unidentified	438cff344fca17a801918f45bdf51b58
k__Fungi	Ascomycota	Dothideomycetes	Pleosporales	Teichosporaceae	Teichospora	Teichospora_rubriostiolata	43ac85fb1abd54e9f07cad5f74503dee
k__Fungi	Ascomycota	Leotiomycetes	Helotiales	unidentified	Acephala	unidentified	43cdf283abcda1e2455a7b7df503d53a
k__Fungi	Basidiomycota	Tremellomycetes	Tremellales	Bulleribasidiaceae	Dioszegia	Dioszegia_fristingensis	43e18d5e0408c102361abdd747dbce9d
k__Fungi	unidentified	unidentified	unidentified	unidentified	unidentified	unidentified	43ed80ab993ae854e7d7197f353671ba
k__Fungi	Ascomycota	Leotiomycetes	unidentified	unidentified	unidentified	unidentified	441cf337939fb757606c96659b6ee8bf
k__Fungi	Ascomycota	Dothideomycetes	Capnodiales	unidentified	Microcyclospora	unidentified	444ca3664b9f17b53fbdc0b0d68410c8
k__Fungi	Basidiomycota	Exobasidiomycetes	Exobasidiales	Exobasidiaceae	Exobasidium	Exobasidium_arescens	44c40a52024a447b902a5de7b9f4d3c8
k__Fungi	unidentified	unidentified	unidentified	unidentified	unidentified	unidentified	44f9debbca71bff0a8d1425c22ff1ba2
k__Fungi	Basidiomycota	Tremellomycetes	Tremellales	unidentified	unidentified	unidentified	44ff637c95dc3c2b27b14f6eabdcda26
k__Fungi	Ascomycota	Sordariomycetes	Calosphaeriales	Calosphaeriaceae	Jattaea	Jattaea_tumidula	4540d3d736fd1ee0b820bbc326c15c86
k__Fungi	Ascomycota	Dothideomycetes	Pleosporales	Fenestellaceae	Fenestella	unidentified	4546b23c47f4d660606906093a21483f
k__Fungi	Basidiomycota	Tremellomycetes	Tremellales	Bulleraceae	Genolevuria	unidentified	4548c0fefa30d7712bcf42516576f21c
k__Fungi	Ascomycota	Leotiomycetes	Erysiphales	Erysiphaceae	Phyllactinia	unidentified	45615c30d3d2b641a7a03787e703f2fe
k__Fungi	Ascomycota	Eurotiomycetes	Chaetothyriales	Herpotrichiellaceae	unidentified	unidentified	456325b8b4a594e32c3319140fd4c82a
k__Fungi	Ascomycota	Dothideomycetes	Pleosporales	unidentified	unidentified	unidentified	458772b6c572094dc958ae5cdf374cbf
k__Fungi	Ascomycota	Dothideomycetes	Pleosporales	unidentified	unidentified	unidentified	4599146010e844bf98e1e395b416a155
k__Fungi	Ascomycota	unidentified	unidentified	unidentified	unidentified	unidentified	45a3df562395ad9de99bc0ae8d026ee3
k__Fungi	Ascomycota	unidentified	unidentified	unidentified	unidentified	unidentified	45c23f2aedc35d3dd4095d9bee7db51c
k__Fungi	Basidiomycota	Microbotryomycetes	unidentified	Chrysozymaceae	Fellozyma	Fellozyma_inositophila	45eeb88c10a302f83da09ade081eaa3c
k__Fungi	Ascomycota	Dothideomycetes	Pleosporales	unidentified	unidentified	unidentified	461abafc4f78138f458d1df31a735f4c
k__Fungi	Ascomycota	Leotiomycetes	Helotiales	Hyaloscyphaceae	Hyaloscypha	Hyaloscypha_bicolor	463e457be4fc5a8f8c49c35a96789316
k__Fungi	Ascomycota	Sordariomycetes	Hypocreales	unidentified	unidentified	unidentified	46725f9c8418fe4488a2fbcd55b6fbcb
k__Fungi	Ascomycota	Lecanoromycetes	Acarosporales	unidentified	unidentified	unidentified	469e0ca398548974ab14125a48b4a7fe
k__Fungi	Ascomycota	Leotiomycetes	Helotiales	unidentified	unidentified	unidentified	46a23147da3b1ec70665d6ca4d6fdfc2
k__Fungi	Ascomycota	Dothideomycetes	Botryosphaeriales	unidentified	unidentified	unidentified	46dbfaf45385aba7a01fc21edbc5df5e
k__Fungi	Ascomycota	Dothideomycetes	Capnodiales	Mycosphaerellaceae	unidentified	unidentified	473d033cadcd8147f1b6975e0a7028f8
k__Fungi	Ascomycota	unidentified	unidentified	unidentified	unidentified	unidentified	474faaf83533fb582d9709d260e26802
k__Fungi	Ascomycota	Orbiliomycetes	Orbiliales	Orbiliaceae	Retiarius	unidentified	479257ebd33e3739e9223eb4208cb3cc
k__Fungi	Ascomycota	Dothideomycetes	Pleosporales	Phaeosphaeriaceae	Leptospora	Leptospora_rubella	47a115fefce11c8a95735e773128ab24
k__Fungi	Ascomycota	Eurotiomycetes	Chaetothyriales	Herpotrichiellaceae	Cladophialophora	unidentified	47bcacfb96975976a6e9b07a1214c62e
k__Fungi	Ascomycota	Dothideomycetes	Pleosporales	unidentified	unidentified	unidentified	47c99d958a6a0f69b3e9ffe5b6036ca2
k__Fungi	Basidiomycota	Microbotryomycetes	Sporidiobolales	Sporidiobolaceae	Sporobolomyces	Sporobolomyces_roseus	47d43f4747bdda0e812ca1a54a326073
k__Fungi	Ascomycota	Dothideomycetes	Pleosporales	Didymosphaeriaceae	Montagnula	Montagnula_scabiosae	47d76037d3a9886419e78c11d3917dc8
k__Fungi	Ascomycota	Dothideomycetes	Pleosporales	Didymosphaeriaceae	unidentified	unidentified	482ee863e6a17ed73e044d3e5bc57517
k__Fungi	Ascomycota	Dothideomycetes	Capnodiales	Mycosphaerellaceae	unidentified	unidentified	48519ded388efe7f8b9c7118211af6ff
k__Fungi	unidentified	unidentified	unidentified	unidentified	unidentified	unidentified	4876741ac6b5617476ef254b093483f1
k__Fungi	Basidiomycota	Pucciniomycetes	Septobasidiales	Septobasidiaceae	Septobasidium	Septobasidium_pseudopedicellatum	488aded33eab5f064a15f5a68bb052dc
k__Fungi	Ascomycota	Dothideomycetes	Pleosporales	Phaeosphaeriaceae	Juncaceicola	unidentified	488ddcb4edcba3732d8659497961ffcd
k__Fungi	Ascomycota	unidentified	unidentified	unidentified	unidentified	unidentified	488e14197474e02cb107c881990ba291
k__Fungi	Ascomycota	Archaeorhizomycetes	Archaeorhizomycetales	Archaeorhizomycetaceae	Archaeorhizomyces	unidentified	48d11afd973cad655435c99669c8ef81
k__Fungi	Basidiomycota	Tremellomycetes	Tremellales	Bulleribasidiaceae	Vishniacozyma	unidentified	49267bc8bb638d046836b8e063844539
k__Fungi	Basidiomycota	unidentified	unidentified	unidentified	unidentified	unidentified	4950143a8798877619c53668378ccb2c
k__Fungi	Ascomycota	unidentified	unidentified	unidentified	unidentified	unidentified	49a4e3face7499b36011ca16e06ddc06
k__Fungi	Ascomycota	Leotiomycetes	Helotiales	Hyaloscyphaceae	unidentified	unidentified	49ccfdeea0205a8f21f2560f36191f51
k__Fungi	Ascomycota	Leotiomycetes	Helotiales	Helotiaceae	Articulospora	Articulospora_proliferata	49d3dedfb8d051b674833571255fab17
k__Fungi	Ascomycota	Leotiomycetes	Helotiales	unidentified	unidentified	unidentified	4a092fa2433eeeb1f4c2646783a2dbee
k__Fungi	Ascomycota	Dothideomycetes	Pleosporales	Massarinaceae	Stagonospora	unidentified	4a0d7ae53b24f138d6a1b311c334d9e6
k__Fungi	Ascomycota	Pezizomycetes	Pezizales	Pyronemataceae	Wilcoxina	unidentified	4a37c7a0dbe72bf801b9d5ee9adf5be7
k__Fungi	Ascomycota	Dothideomycetes	Pleosporales	unidentified	unidentified	unidentified	4a6b1cb8cfb18531dd243c42b7fb471f
k__Fungi	Ascomycota	Leotiomycetes	Rhytismatales	Rhytismataceae	Lophodermium	Lophodermium_piceae	4a6f9adb9b925d8883d9c59de93987c3
k__Fungi	Ascomycota	Dothideomycetes	Pleosporales	unidentified	unidentified	unidentified	4a8a274e6e316f6e97e0bf989a2da42e
k__Fungi	Ascomycota	unidentified	unidentified	unidentified	unidentified	unidentified	4aefb07652c7575933fac98de3b4a8f3
k__Fungi	Ascomycota	Dothideomycetes	Botryosphaeriales	Botryosphaeriaceae	Botryosphaeria	Botryosphaeria_quercuum	4b0633ea64a85b8de4e78b4a6e8a67e9
k__Fungi	Ascomycota	Leotiomycetes	Helotiales	unidentified	unidentified	unidentified	4b2af12464a4df971c750ce2cd5a17fb
k__Fungi	Ascomycota	Eurotiomycetes	Chaetothyriales	Trichomeriaceae	unidentified	unidentified	4b61e6cf55ffa67d0c37517e85ace4ed
k__Fungi	Ascomycota	Dothideomycetes	Myriangiales	unidentified	Endosporium	unidentified	4b65cbba55fcd57f4188c23cdc841d59
k__Fungi	Ascomycota	Dothideomycetes	Capnodiales	Mycosphaerellaceae	Ramularia	Ramularia_digitalis-ambiguae	4b822b9cd853c7e571cfceac22771afe
k__Fungi	Ascomycota	Leotiomycetes	Helotiales	Helotiaceae	Mycosymbioces	Mycosymbioces_mycenaphila	4b952a6defe6bca18cbb2cd595ec0ac6
[truncated: 3,564 more rows]
